# Supplementary material for: ChIP-on-chip analysis identifies IL-22 as direct target gene of ectopically expressed FOXP3 transcription factor in human T cells
Source: BMC Genomics. 2012 Dec 17;13:705. doi: 10.1186/1471-2164-13-705 (PMC3547697; doi:10.1186/1471-2164-13-705)
Supplement: Additional File 1 — Identified FOXP3 ChIP-regions. List of all identified FOXP3 ChIP regions in resting and PMA/ionomycin-stimulated FOXP3-over-expressing Jurkat T cells including chromosomal coordinates, a visual representation map of their chromosomal distribution and their genomic annotation according to the Genomic Position Annotation Tool. [file 1471-2164-13-705-S1.xlsx]

## Sheet: FOXP3 ChIP-regions
J-FOXP3 resting (coordinates according to hg18 NCBI reference assembly)			3343		J-FOXP3 stimulated (coordinates according to hg18 NCBI reference assembly)			3632
Chr	Region start	Region end	Region ID		Chr	Region start	Region end	Region ID
chr1	46262	46299	chr1.1		chr1	1157325	1157405	chr1.1
chr1	53841	53915	chr1.2		chr1	3809406	3809484	chr1.2
chr1	1846458	1846579	chr1.3		chr1	7749888	7749996	chr1.3
chr1	6564541	6564586	chr1.4		chr1	8853314	8853398	chr1.4
chr1	7833964	7834075	chr1.5		chr1	9271877	9271944	chr1.5
chr1	9569294	9569499	chr1.6		chr1	9955629	9955737	chr1.6
chr1	10009648	10009695	chr1.7		chr1	11171556	11171719	chr1.7
chr1	11711403	11711438	chr1.8		chr1	15140386	15140627	chr1.8
chr1	11786268	11786365	chr1.9		chr1	16414309	16414482	chr1.9
chr1	13719909	13719943	chr1.10		chr1	16883336	16883624	chr1.10
chr1	17251379	17251415	chr1.11		chr1	16887976	16888078	chr1.11
chr1	19407888	19407986	chr1.12		chr1	19416624	19416798	chr1.12
chr1	20317859	20318071	chr1.13		chr1	19791214	19791243	chr1.13
chr1	20374460	20374660	chr1.14		chr1	19805915	19805950	chr1.14
chr1	20507930	20508040	chr1.15		chr1	19842893	19843258	chr1.15
chr1	20750035	20750178	chr1.16		chr1	19862682	19862740	chr1.16
chr1	20829037	20829075	chr1.17		chr1	21903838	21903975	chr1.17
chr1	22524085	22524367	chr1.18		chr1	23765443	23765554	chr1.18
chr1	23290094	23290169	chr1.19		chr1	23944756	23944971	chr1.19
chr1	23444390	23444503	chr1.20		chr1	23998396	23998429	chr1.20
chr1	23765519	23765554	chr1.21		chr1	24940469	24940681	chr1.21
chr1	23943240	23943424	chr1.22		chr1	25632042	25632141	chr1.22
chr1	23944282	23944496	chr1.23		chr1	26479043	26479081	chr1.23
chr1	23978283	23978326	chr1.24		chr1	28521843	28521991	chr1.24
chr1	25165934	25166158	chr1.25		chr1	28820620	28820660	chr1.25
chr1	26988057	26988173	chr1.26		chr1	28840999	28841034	chr1.26
chr1	27970818	27970886	chr1.27		chr1	29270920	29270959	chr1.27
chr1	28031252	28031327	chr1.28		chr1	29276038	29276285	chr1.28
chr1	28159931	28160076	chr1.29		chr1	31233750	31233786	chr1.29
chr1	28300316	28300446	chr1.30		chr1	32160078	32160188	chr1.30
chr1	28436952	28437102	chr1.31		chr1	32786833	32786892	chr1.31
chr1	28686655	28686796	chr1.32		chr1	35560328	35560364	chr1.32
chr1	31010614	31010644	chr1.33		chr1	39103113	39103428	chr1.33
chr1	31545387	31545484	chr1.34		chr1	39124637	39124755	chr1.34
chr1	32053985	32054013	chr1.35		chr1	39159994	39160030	chr1.35
chr1	32153293	32153421	chr1.36		chr1	40125995	40126169	chr1.36
chr1	32162365	32162611	chr1.37		chr1	40709206	40709340	chr1.37
chr1	32342396	32342505	chr1.38		chr1	40783468	40783635	chr1.38
chr1	33054805	33054843	chr1.39		chr1	41338157	41338242	chr1.39
chr1	35714561	35714812	chr1.40		chr1	41478619	41478842	chr1.40
chr1	35883666	35883881	chr1.41		chr1	42697867	42697976	chr1.41
chr1	36328554	36328750	chr1.42		chr1	42783606	42783740	chr1.42
chr1	37833272	37833324	chr1.43		chr1	44641360	44641427	chr1.43
chr1	38048227	38048262	chr1.44		chr1	45920399	45920436	chr1.44
chr1	39971307	39971343	chr1.45		chr1	46368751	46368950	chr1.45
chr1	40276949	40277059	chr1.46		chr1	46369284	46369321	chr1.46
chr1	40685259	40685295	chr1.47		chr1	46534727	46534867	chr1.47
chr1	40769780	40769817	chr1.48		chr1	46740815	46740843	chr1.48
chr1	41504001	41504246	chr1.49		chr1	47550873	47550979	chr1.49
chr1	42691733	42692026	chr1.50		chr1	48508524	48508683	chr1.50
chr1	42692493	42692611	chr1.51		chr1	51193289	51193591	chr1.51
chr1	42783077	42783349	chr1.52		chr1	52640722	52640793	chr1.52
chr1	42922343	42922481	chr1.53		chr1	53252685	53252901	chr1.53
chr1	43078897	43079016	chr1.54		chr1	53695978	53696228	chr1.54
chr1	43127964	43128071	chr1.55		chr1	54438267	54438360	chr1.55
chr1	43379282	43379419	chr1.56		chr1	55414089	55414510	chr1.56
chr1	43538847	43538946	chr1.57		chr1	58783731	58783761	chr1.57
chr1	43572525	43572599	chr1.58		chr1	58926534	58926663	chr1.58
chr1	43772811	43773039	chr1.59		chr1	60046370	60046487	chr1.59
chr1	44556184	44556221	chr1.60		chr1	61313948	61313985	chr1.60
chr1	44594846	44594883	chr1.61		chr1	61979820	61980210	chr1.61
chr1	45447871	45447911	chr1.62		chr1	64979522	64979557	chr1.62
chr1	45929017	45929157	chr1.63		chr1	65129728	65130022	chr1.63
chr1	46525938	46526046	chr1.64		chr1	67159534	67159869	chr1.64
chr1	48501504	48501524	chr1.65		chr1	67398547	67398932	chr1.65
chr1	49289194	49289516	chr1.66		chr1	68736856	68736897	chr1.66
chr1	50343920	50343994	chr1.67		chr1	70154604	70154871	chr1.67
chr1	52448420	52448457	chr1.68		chr1	70449483	70449626	chr1.68
chr1	52870714	52870864	chr1.69		chr1	70587431	70587740	chr1.69
chr1	53080402	53080475	chr1.70		chr1	70646407	70646802	chr1.70
chr1	53459379	53459416	chr1.71		chr1	71248939	71249419	chr1.71
chr1	54955332	54955487	chr1.72		chr1	71319090	71319259	chr1.72
chr1	55348037	55348075	chr1.73		chr1	71327098	71327173	chr1.73
chr1	56820667	56821094	chr1.74		chr1	72518760	72518888	chr1.74
chr1	58771111	58771347	chr1.75		chr1	72527049	72527081	chr1.75
chr1	59752574	59752609	chr1.76		chr1	74282160	74282303	chr1.76
chr1	60051869	60051993	chr1.77		chr1	74433650	74433832	chr1.77
chr1	62042498	62042638	chr1.78		chr1	74439270	74439346	chr1.78
chr1	62830350	62830459	chr1.79		chr1	75359298	75359529	chr1.79
chr1	62907682	62907932	chr1.80		chr1	76032204	76032276	chr1.80
chr1	63833688	63833764	chr1.81		chr1	76033368	76033441	chr1.81
chr1	64010759	64010867	chr1.82		chr1	76306609	76306677	chr1.82
chr1	64985531	64985760	chr1.83		chr1	77360715	77360876	chr1.83
chr1	65660063	65660139	chr1.84		chr1	77361539	77361616	chr1.84
chr1	65661633	65661883	chr1.85		chr1	77456068	77456165	chr1.85
chr1	67037101	67037173	chr1.86		chr1	77458872	77458945	chr1.86
chr1	67905829	67906288	chr1.87		chr1	77464707	77464811	chr1.87
chr1	67916133	67916241	chr1.88		chr1	77919443	77919480	chr1.88
chr1	68280336	68280364	chr1.89		chr1	78217261	78217333	chr1.89
chr1	68486746	68486784	chr1.90		chr1	78239643	78239938	chr1.90
chr1	68688591	68688698	chr1.91		chr1	78245419	78245526	chr1.91
chr1	68691649	68691685	chr1.92		chr1	78534760	78534986	chr1.92
chr1	71250743	71250815	chr1.93		chr1	78535882	78535915	chr1.93
chr1	72523843	72523956	chr1.94		chr1	80694897	80695145	chr1.94
chr1	74437004	74437415	chr1.95		chr1	84737372	84737393	chr1.95
chr1	75813220	75813257	chr1.96		chr1	84745473	84745643	chr1.96
chr1	75817531	75817772	chr1.97		chr1	85292253	85292372	chr1.97
chr1	75850575	75850611	chr1.98		chr1	85299816	85299881	chr1.98
chr1	75853825	75854009	chr1.99		chr1	85422093	85422376	chr1.99
chr1	76027804	76027839	chr1.100		chr1	85822058	85822152	chr1.100
chr1	76037154	76037370	chr1.101		chr1	86397370	86397649	chr1.101
chr1	77515111	77515144	chr1.102		chr1	86398513	86398734	chr1.102
chr1	77873604	77873709	chr1.103		chr1	88924325	88924360	chr1.103
chr1	78728111	78728148	chr1.104		chr1	89208239	89208495	chr1.104
chr1	78888666	78888740	chr1.105		chr1	89346671	89346769	chr1.105
chr1	79301387	79301459	chr1.106		chr1	89764217	89764249	chr1.106
chr1	84718163	84718198	chr1.107		chr1	89793010	89793085	chr1.107
chr1	84926774	84927197	chr1.108		chr1	89867220	89867289	chr1.108
chr1	85416588	85416829	chr1.109		chr1	89871458	89871697	chr1.109
chr1	85421405	85421468	chr1.110		chr1	90953844	90954186	chr1.110
chr1	85422310	85422484	chr1.111		chr1	90954520	90954560	chr1.111
chr1	85444684	85444753	chr1.112		chr1	91183040	91183241	chr1.112
chr1	85446227	85446335	chr1.113		chr1	91184182	91184427	chr1.113
chr1	86872380	86872406	chr1.114		chr1	91260468	91260505	chr1.114
chr1	86929489	86929738	chr1.115		chr1	91590885	91591096	chr1.115
chr1	87149723	87149979	chr1.116		chr1	92263278	92263479	chr1.116
chr1	87559609	87559744	chr1.117		chr1	92539828	92539937	chr1.117
chr1	87561466	87561607	chr1.118		chr1	93421305	93421665	chr1.118
chr1	89345365	89345437	chr1.119		chr1	93682472	93682702	chr1.119
chr1	89418856	89419137	chr1.120		chr1	93736574	93736610	chr1.120
chr1	89761498	89761692	chr1.121		chr1	93738103	93738178	chr1.121
chr1	91264554	91264734	chr1.122		chr1	100101469	100101638	chr1.122
chr1	93070910	93071009	chr1.123		chr1	100825959	100826030	chr1.123
chr1	93918341	93918378	chr1.124		chr1	101137233	101137313	chr1.124
chr1	94123664	94123777	chr1.125		chr1	101236315	101236352	chr1.125
chr1	94124470	94124505	chr1.126		chr1	102236638	102236678	chr1.126
chr1	94651744	94651890	chr1.127		chr1	103898769	103899031	chr1.127
chr1	94658012	94658094	chr1.128		chr1	103900979	103901221	chr1.128
chr1	95056108	95056263	chr1.129		chr1	103912236	103912863	chr1.129
chr1	95056853	95057034	chr1.130		chr1	104038775	104038813	chr1.130
chr1	99495379	99495483	chr1.131		chr1	104416792	104416933	chr1.131
chr1	99885349	99885668	chr1.132		chr1	107493696	107493727	chr1.132
chr1	100415647	100415685	chr1.133		chr1	108545522	108545706	chr1.133
chr1	100583190	100583447	chr1.134		chr1	109038134	109038355	chr1.134
chr1	103351533	103351570	chr1.135		chr1	109196312	109196561	chr1.135
chr1	103837130	103837563	chr1.136		chr1	109224026	109224439	chr1.136
chr1	107480442	107480479	chr1.137		chr1	109894104	109894204	chr1.137
chr1	109085768	109085991	chr1.138		chr1	110361185	110361222	chr1.138
chr1	109201442	109201621	chr1.139		chr1	110364554	110364599	chr1.139
chr1	109208043	109208207	chr1.140		chr1	110690191	110690359	chr1.140
chr1	109301997	109302031	chr1.141		chr1	111307340	111307412	chr1.141
chr1	109314012	109314205	chr1.142		chr1	111831711	111831934	chr1.142
chr1	109961385	109961498	chr1.143		chr1	113054610	113054861	chr1.143
chr1	110759419	110759482	chr1.144		chr1	114105642	114105801	chr1.144
chr1	111295719	111295756	chr1.145		chr1	114217764	114218129	chr1.145
chr1	111296865	111296901	chr1.146		chr1	114219769	114219946	chr1.146
chr1	112329566	112329676	chr1.147		chr1	114253762	114254070	chr1.147
chr1	112735337	112735476	chr1.148		chr1	114951738	114951904	chr1.148
chr1	112848106	112848294	chr1.149		chr1	115037396	115037624	chr1.149
chr1	114154838	114155012	chr1.150		chr1	115090452	115090652	chr1.150
chr1	114220014	114220089	chr1.151		chr1	115200847	115200908	chr1.151
chr1	114253998	114254106	chr1.152		chr1	117402689	117402962	chr1.152
chr1	115013076	115013113	chr1.153		chr1	119242512	119242755	chr1.153
chr1	115990022	115990084	chr1.154		chr1	119487940	119488392	chr1.154
chr1	118270134	118270509	chr1.155		chr1	119754220	119754467	chr1.155
chr1	119335977	119336191	chr1.156		chr1	120117010	120117046	chr1.156
chr1	119755433	119755665	chr1.157		chr1	120157046	120157118	chr1.157
chr1	119852586	119852623	chr1.158		chr1	142513388	142513632	chr1.158
chr1	120156699	120157153	chr1.159		chr1	145108329	145108654	chr1.159
chr1	120242360	120242577	chr1.160		chr1	145607816	145607960	chr1.160
chr1	120416822	120417132	chr1.161		chr1	145612719	145612790	chr1.161
chr1	141656266	141656318	chr1.162		chr1	146376064	146376101	chr1.162
chr1	142508423	142508745	chr1.163		chr1	146384326	146384918	chr1.163
chr1	143817222	143817244	chr1.164		chr1	146396544	146396779	chr1.164
chr1	144796400	144796504	chr1.165		chr1	148966012	148966048	chr1.165
chr1	148022231	148022384	chr1.166		chr1	149004446	149004517	chr1.166
chr1	148172711	148172748	chr1.167		chr1	149045636	149045674	chr1.167
chr1	148304419	148304547	chr1.168		chr1	149247100	149247284	chr1.168
chr1	148932161	148932200	chr1.169		chr1	150001669	150001774	chr1.169
chr1	149010889	149011073	chr1.170		chr1	150043667	150043703	chr1.170
chr1	149045309	149045346	chr1.171		chr1	150456170	150456207	chr1.171
chr1	149417266	149417371	chr1.172		chr1	150849931	150850040	chr1.172
chr1	150051782	150051990	chr1.173		chr1	150864119	150864188	chr1.173
chr1	150154134	150154172	chr1.174		chr1	150924273	150924302	chr1.174
chr1	150544472	150544545	chr1.175		chr1	151023182	151023597	chr1.175
chr1	150553895	150553933	chr1.176		chr1	151060857	151060892	chr1.176
chr1	151548172	151548209	chr1.177		chr1	151115408	151115453	chr1.177
chr1	152224724	152224866	chr1.178		chr1	151217446	151217656	chr1.178
chr1	152806902	152806976	chr1.179		chr1	151223619	151223784	chr1.179
chr1	152849066	152849091	chr1.180		chr1	151380130	151380412	chr1.180
chr1	153250747	153250821	chr1.181		chr1	151395673	151396095	chr1.181
chr1	153316367	153316403	chr1.182		chr1	151915694	151915756	chr1.182
chr1	153872943	153872969	chr1.183		chr1	151965135	151965317	chr1.183
chr1	153922833	153922906	chr1.184		chr1	152382338	152382619	chr1.184
chr1	154823950	154824192	chr1.185		chr1	152397087	152397120	chr1.185
chr1	154856229	154856270	chr1.186		chr1	152399423	152399500	chr1.186
chr1	155794369	155794410	chr1.187		chr1	152450761	152450937	chr1.187
chr1	155960629	155960738	chr1.188		chr1	153289495	153289682	chr1.188
chr1	156439482	156439617	chr1.189		chr1	153512838	153512874	chr1.189
chr1	156601141	156601177	chr1.190		chr1	154811917	154812066	chr1.190
chr1	156659186	156659386	chr1.191		chr1	154998593	154998654	chr1.191
chr1	156724860	156725271	chr1.192		chr1	155094306	155094408	chr1.192
chr1	156817700	156817736	chr1.193		chr1	156439656	156439787	chr1.193
chr1	156924302	156924371	chr1.194		chr1	156489662	156489694	chr1.194
chr1	157956083	157956121	chr1.195		chr1	156633635	156633672	chr1.195
chr1	158032239	158032500	chr1.196		chr1	156922368	156922415	chr1.196
chr1	158270381	158270531	chr1.197		chr1	156922739	156923077	chr1.197
chr1	158580451	158580529	chr1.198		chr1	156929367	156929596	chr1.198
chr1	159762366	159762541	chr1.199		chr1	156940480	156940562	chr1.199
chr1	160001906	160002133	chr1.200		chr1	156959135	156959162	chr1.200
chr1	160616490	160616528	chr1.201		chr1	156989273	156989310	chr1.201
chr1	161027770	161027957	chr1.202		chr1	157069690	157069718	chr1.202
chr1	161437259	161437578	chr1.203		chr1	157401338	157401373	chr1.203
chr1	161552379	161552453	chr1.204		chr1	157536626	157536763	chr1.204
chr1	161554217	161554406	chr1.205		chr1	157540560	157540682	chr1.205
chr1	163589853	163589946	chr1.206		chr1	158165406	158165441	chr1.206
chr1	163593128	163593359	chr1.207		chr1	158522889	158522924	chr1.207
chr1	163781782	163781992	chr1.208		chr1	158523765	158523990	chr1.208
chr1	163814325	163814363	chr1.209		chr1	159196468	159196559	chr1.209
chr1	163865632	163865851	chr1.210		chr1	159549752	159549860	chr1.210
chr1	164832909	164833108	chr1.211		chr1	159957154	159957195	chr1.211
chr1	165112843	165112919	chr1.212		chr1	159988052	159988088	chr1.212
chr1	167015349	167015572	chr1.213		chr1	160073062	160073135	chr1.213
chr1	167598730	167598794	chr1.214		chr1	161307520	161307671	chr1.214
chr1	167662356	167662462	chr1.215		chr1	163685461	163685499	chr1.215
chr1	167828367	167828448	chr1.216		chr1	164795125	164795340	chr1.216
chr1	168892190	168892226	chr1.217		chr1	164796099	164796210	chr1.217
chr1	169165588	169165725	chr1.218		chr1	166239919	166240130	chr1.218
chr1	169485598	169485753	chr1.219		chr1	166518624	166518833	chr1.219
chr1	169489114	169489136	chr1.220		chr1	167821310	167821348	chr1.220
chr1	169720585	169720623	chr1.221		chr1	167821812	167821853	chr1.221
chr1	170635605	170635724	chr1.222		chr1	168123846	168124266	chr1.222
chr1	170654871	170655055	chr1.223		chr1	169488796	169489083	chr1.223
chr1	171446896	171447120	chr1.224		chr1	169502179	169502506	chr1.224
chr1	171709158	171709195	chr1.225		chr1	169893201	169893464	chr1.225
chr1	171839890	171839959	chr1.226		chr1	170762769	170762914	chr1.226
chr1	173430455	173430492	chr1.227		chr1	170766484	170766582	chr1.227
chr1	174694353	174694388	chr1.228		chr1	171284582	171284648	chr1.228
chr1	176208074	176208115	chr1.229		chr1	171291214	171291669	chr1.229
chr1	176331199	176331457	chr1.230		chr1	171843050	171843234	chr1.230
chr1	176959087	176959312	chr1.231		chr1	173427302	173427479	chr1.231
chr1	177114657	177114845	chr1.232		chr1	174447119	174447358	chr1.232
chr1	177813065	177813137	chr1.233		chr1	175404884	175404963	chr1.233
chr1	178120906	178120966	chr1.234		chr1	176572173	176572492	chr1.234
chr1	181830403	181830603	chr1.235		chr1	176734442	176734541	chr1.235
chr1	183210298	183210478	chr1.236		chr1	177263410	177263592	chr1.236
chr1	183394130	183394167	chr1.237		chr1	177477886	177478035	chr1.237
chr1	183467252	183467294	chr1.238		chr1	177812766	177813029	chr1.238
chr1	183559351	183559388	chr1.239		chr1	177829300	177829381	chr1.239
chr1	184609685	184609722	chr1.240		chr1	178115976	178116273	chr1.240
chr1	185800744	185800892	chr1.241		chr1	178303804	178303924	chr1.241
chr1	190389354	190389465	chr1.242		chr1	180633069	180633108	chr1.242
chr1	190394376	190394681	chr1.243		chr1	181111484	181111797	chr1.243
chr1	190811791	190812006	chr1.244		chr1	181255219	181255255	chr1.244
chr1	191344821	191344851	chr1.245		chr1	181830710	181830927	chr1.245
chr1	191349401	191349475	chr1.246		chr1	182988301	182988379	chr1.246
chr1	194842359	194842464	chr1.247		chr1	184613134	184613447	chr1.247
chr1	194889798	194890155	chr1.248		chr1	184692083	184692361	chr1.248
chr1	195119813	195120099	chr1.249		chr1	190394410	190394476	chr1.249
chr1	195180093	195180208	chr1.250		chr1	190804091	190804285	chr1.250
chr1	196780322	196780560	chr1.251		chr1	190811754	190811936	chr1.251
chr1	197186645	197186687	chr1.252		chr1	190813689	190813711	chr1.252
chr1	199094373	199094445	chr1.253		chr1	190867035	190867069	chr1.253
chr1	199224622	199224853	chr1.254		chr1	190869634	190869671	chr1.254
chr1	199355478	199355514	chr1.255		chr1	191297132	191297403	chr1.255
chr1	199513838	199513902	chr1.256		chr1	194888028	194888102	chr1.256
chr1	200392286	200392324	chr1.257		chr1	195179922	195180208	chr1.257
chr1	200696475	200696718	chr1.258		chr1	195210538	195210778	chr1.258
chr1	200714079	200714224	chr1.259		chr1	195302707	195302836	chr1.259
chr1	200763739	200763813	chr1.260		chr1	195376413	195376818	chr1.260
chr1	201049154	201049301	chr1.261		chr1	195389193	195389228	chr1.261
chr1	201093139	201093454	chr1.262		chr1	195390012	195390132	chr1.262
chr1	201127676	201127809	chr1.263		chr1	195434347	195434448	chr1.263
chr1	201192876	201192912	chr1.264		chr1	196140706	196140948	chr1.264
chr1	201244748	201245027	chr1.265		chr1	196468864	196469027	chr1.265
chr1	201535988	201536064	chr1.266		chr1	196778104	196778284	chr1.266
chr1	201590402	201590439	chr1.267		chr1	196875255	196875540	chr1.267
chr1	202088746	202088773	chr1.268		chr1	197183149	197183375	chr1.268
chr1	203320003	203320081	chr1.269		chr1	200693590	200693907	chr1.269
chr1	203563674	203563713	chr1.270		chr1	202029999	202030075	chr1.270
chr1	203595447	203596050	chr1.271		chr1	202089796	202089953	chr1.271
chr1	203598363	203598404	chr1.272		chr1	202451948	202452002	chr1.272
chr1	204053540	204053612	chr1.273		chr1	203434308	203434554	chr1.273
chr1	205076118	205076254	chr1.274		chr1	203438630	203438703	chr1.274
chr1	205107784	205107821	chr1.275		chr1	204087153	204087308	chr1.275
chr1	205331090	205331386	chr1.276		chr1	204875747	204875911	chr1.276
chr1	207467203	207467348	chr1.277		chr1	204876536	204876568	chr1.277
chr1	207467806	207467918	chr1.278		chr1	205274671	205274736	chr1.278
chr1	208174875	208174981	chr1.279		chr1	205690113	205690365	chr1.279
chr1	209375319	209375356	chr1.280		chr1	205989768	205989875	chr1.280
chr1	210937901	210938115	chr1.281		chr1	208471120	208471227	chr1.281
chr1	211477693	211477739	chr1.282		chr1	211075027	211075194	chr1.282
chr1	213321323	213321432	chr1.283		chr1	211103983	211104126	chr1.283
chr1	213324315	213324555	chr1.284		chr1	211460667	211460746	chr1.284
chr1	213325730	213325882	chr1.285		chr1	213325408	213325514	chr1.285
chr1	218166936	218166973	chr1.286		chr1	215047015	215047263	chr1.286
chr1	220854369	220854481	chr1.287		chr1	215186974	215187109	chr1.287
chr1	221169611	221169964	chr1.288		chr1	215872745	215872852	chr1.288
chr1	221605192	221605362	chr1.289		chr1	215877775	215877842	chr1.289
chr1	222256973	222257056	chr1.290		chr1	217857235	217857314	chr1.290
chr1	222363959	222364104	chr1.291		chr1	219977340	219977377	chr1.291
chr1	223594443	223594649	chr1.292		chr1	220828613	220828842	chr1.292
chr1	223913581	223913851	chr1.293		chr1	220974149	220974351	chr1.293
chr1	224254797	224254830	chr1.294		chr1	222109611	222109649	chr1.294
chr1	225913856	225913893	chr1.295		chr1	222437423	222437460	chr1.295
chr1	225962661	225962837	chr1.296		chr1	222680723	222680877	chr1.296
chr1	225995510	225995797	chr1.297		chr1	222690781	222690916	chr1.297
chr1	226263310	226263488	chr1.298		chr1	223332427	223332462	chr1.298
chr1	227508341	227508477	chr1.299		chr1	223373867	223374006	chr1.299
chr1	227766880	227767197	chr1.300		chr1	223396562	223396600	chr1.300
chr1	229180143	229180251	chr1.301		chr1	223440896	223440962	chr1.301
chr1	229432425	229432499	chr1.302		chr1	223507696	223507800	chr1.302
chr1	230652867	230652976	chr1.303		chr1	223517289	223517678	chr1.303
chr1	230716475	230716503	chr1.304		chr1	223572907	223572981	chr1.304
chr1	231004342	231004443	chr1.305		chr1	223575389	223575425	chr1.305
chr1	231471630	231471738	chr1.306		chr1	223912395	223912436	chr1.306
chr1	232411342	232411451	chr1.307		chr1	227725542	227725629	chr1.307
chr1	232559641	232559915	chr1.308		chr1	227826531	227826568	chr1.308
chr1	233361562	233361828	chr1.309		chr1	229428268	229428299	chr1.309
chr1	233397429	233397719	chr1.310		chr1	229546163	229546373	chr1.310
chr1	233470066	233470103	chr1.311		chr1	230723533	230723570	chr1.311
chr1	233564150	233564264	chr1.312		chr1	231155091	231155214	chr1.312
chr1	233887955	233888063	chr1.313		chr1	231459960	231460073	chr1.313
chr1	234621993	234622145	chr1.314		chr1	231471488	231471595	chr1.314
chr1	234626246	234626281	chr1.315		chr1	232109412	232109453	chr1.315
chr1	234712770	234712988	chr1.316		chr1	234753616	234753694	chr1.316
chr1	234787306	234787337	chr1.317		chr1	234836311	234836421	chr1.317
chr1	235126608	235126833	chr1.318		chr1	235232777	235232811	chr1.318
chr1	236121840	236122058	chr1.319		chr1	238371027	238371254	chr1.319
chr1	238132732	238132914	chr1.320		chr1	238561222	238561257	chr1.320
chr1	238320000	238320065	chr1.321		chr1	239748125	239748498	chr1.321
chr1	238557326	238557769	chr1.322		chr1	240570246	240570456	chr1.322
chr1	238843474	238843623	chr1.323		chr1	240571237	240571273	chr1.323
chr1	239588660	239588738	chr1.324		chr1	241458438	241458610	chr1.324
chr1	239747984	239748020	chr1.325		chr1	243194450	243194520	chr1.325
chr1	239909110	239909258	chr1.326		chr1	243198981	243199185	chr1.326
chr1	241455343	241455419	chr1.327		chr1	244203495	244203604	chr1.327
chr1	242082428	242082468	chr1.328		chr1	244555618	244555658	chr1.328
chr1	243070991	243071231	chr1.329		chr1	245719605	245719747	chr1.329
chr1	243076934	243077005	chr1.330		chr1	245834683	245834799	chr1.330
chr1	245021420	245021455	chr1.331		chr1	245989897	245990100	chr1.331
chr1	245833079	245833116	chr1.332		chr1	246055292	246055362	chr1.332
chr1	246044967	246045072	chr1.333		chr1	246161055	246161195	chr1.333
chr1	246077293	246077366	chr1.334		chr1	246374517	246374666	chr1.334
chr1	246372204	246372465	chr1.335		chr1	246467880	246468366	chr1.335
chr1	246579815	246579883	chr1.336		chr1	246504148	246504252	chr1.336
chr1	246592286	246592371	chr1.337		chr1	246679956	246680140	chr1.337
chr1	246681723	246682035	chr1.338		chr1	246883429	246883503	chr1.338
chr1	246788363	246788401	chr1.339		chr1	246910956	246911149	chr1.339
chr1	246828770	246828794	chr1.340		chr10	163232	163262	chr10.1
chr1	246860130	246860381	chr1.341		chr10	214057	214378	chr10.2
chr1	246871217	246871252	chr1.342		chr10	3193470	3193580	chr10.3
chr1	247089949	247090078	chr1.343		chr10	4988155	4988333	chr10.4
chr1	247095914	247095953	chr1.344		chr10	5815880	5815911	chr10.5
chr10	122217	122523	chr10.1		chr10	5817009	5817254	chr10.6
chr10	217965	218108	chr10.2		chr10	5968646	5968689	chr10.7
chr10	1541845	1542021	chr10.3		chr10	6172854	6172939	chr10.8
chr10	5747145	5747387	chr10.4		chr10	6599239	6599352	chr10.9
chr10	6289647	6289792	chr10.5		chr10	7786219	7786256	chr10.10
chr10	6290464	6290529	chr10.6		chr10	11906398	11906594	chr10.11
chr10	6605528	6605562	chr10.7		chr10	12126581	12126697	chr10.12
chr10	6670720	6670829	chr10.8		chr10	13247401	13247577	chr10.13
chr10	7902775	7902885	chr10.9		chr10	14692925	14693167	chr10.14
chr10	11093881	11094132	chr10.10		chr10	15919220	15919422	chr10.15
chr10	13084183	13084368	chr10.11		chr10	15919805	15920095	chr10.16
chr10	15802157	15802426	chr10.12		chr10	16543040	16543263	chr10.17
chr10	16518378	16518522	chr10.13		chr10	16907767	16907806	chr10.18
chr10	17262841	17262912	chr10.14		chr10	17884710	17884926	chr10.19
chr10	17282173	17282487	chr10.15		chr10	17890633	17890703	chr10.20
chr10	17721844	17721998	chr10.16		chr10	18671420	18671487	chr10.21
chr10	18471011	18471047	chr10.17		chr10	18671905	18672124	chr10.22
chr10	18583303	18583412	chr10.18		chr10	21224235	21224293	chr10.23
chr10	21228358	21228454	chr10.19		chr10	21826853	21827022	chr10.24
chr10	23678006	23678043	chr10.20		chr10	21859161	21860087	chr10.25
chr10	25506662	25506726	chr10.21		chr10	22252495	22252677	chr10.26
chr10	27668791	27668824	chr10.22		chr10	22330418	22330527	chr10.27
chr10	27680422	27680636	chr10.23		chr10	22331002	22331214	chr10.28
chr10	27712382	27712525	chr10.24		chr10	22639501	22639540	chr10.29
chr10	28917857	28917999	chr10.25		chr10	22668272	22668456	chr10.30
chr10	29969180	29969290	chr10.26		chr10	22672564	22672889	chr10.31
chr10	34755296	34755366	chr10.27		chr10	23419312	23419416	chr10.32
chr10	35973157	35973203	chr10.28		chr10	24532608	24532719	chr10.33
chr10	38149814	38149925	chr10.29		chr10	24816573	24816681	chr10.34
chr10	38185501	38185626	chr10.30		chr10	25285051	25285265	chr10.35
chr10	38578705	38578781	chr10.31		chr10	26769665	26769845	chr10.36
chr10	38584552	38584807	chr10.32		chr10	27490044	27490081	chr10.37
chr10	43200963	43201125	chr10.33		chr10	27668955	27669095	chr10.38
chr10	43493502	43493542	chr10.34		chr10	27711586	27711690	chr10.39
chr10	45414558	45414702	chr10.35		chr10	27828126	27828199	chr10.40
chr10	45536433	45536470	chr10.36		chr10	29229399	29229431	chr10.41
chr10	46046532	46046706	chr10.37		chr10	29965133	29965205	chr10.42
chr10	46317817	46317922	chr10.38		chr10	31645067	31645349	chr10.43
chr10	46631118	46631371	chr10.39		chr10	32256800	32257064	chr10.44
chr10	47570379	47570565	chr10.40		chr10	35418329	35418538	chr10.45
chr10	49279586	49279836	chr10.41		chr10	35460467	35460505	chr10.46
chr10	49562042	49562081	chr10.42		chr10	36851439	36851475	chr10.47
chr10	49839648	49839685	chr10.43		chr10	38146792	38146820	chr10.48
chr10	50009877	50010080	chr10.44		chr10	42273785	42273941	chr10.49
chr10	50409132	50409246	chr10.45		chr10	42454664	42454892	chr10.50
chr10	51291403	51291475	chr10.46		chr10	45407971	45408215	chr10.51
chr10	51414782	51415187	chr10.47		chr10	46065916	46066200	chr10.52
chr10	51517341	51517570	chr10.48		chr10	47414333	47414432	chr10.53
chr10	51763590	51763627	chr10.49		chr10	47573140	47573496	chr10.54
chr10	52035254	52035503	chr10.50		chr10	49278272	49278410	chr10.55
chr10	52040942	52041013	chr10.51		chr10	51417398	51417476	chr10.56
chr10	52055492	52055524	chr10.52		chr10	51862822	51862967	chr10.57
chr10	52162692	52162809	chr10.53		chr10	51868885	51869019	chr10.58
chr10	56230481	56230745	chr10.54		chr10	52321375	52321605	chr10.59
chr10	59766139	59766320	chr10.55		chr10	52501131	52501195	chr10.60
chr10	60222710	60222785	chr10.56		chr10	53136152	53136222	chr10.61
chr10	61390302	61390341	chr10.57		chr10	57796418	57796490	chr10.62
chr10	61638686	61638724	chr10.58		chr10	59694595	59694863	chr10.63
chr10	62115488	62115700	chr10.59		chr10	59811482	59811595	chr10.64
chr10	62375245	62375489	chr10.60		chr10	60604361	60604498	chr10.65
chr10	63479887	63480262	chr10.61		chr10	62115383	62115489	chr10.66
chr10	64893253	64893446	chr10.62		chr10	64699319	64699613	chr10.67
chr10	64951403	64951462	chr10.63		chr10	64896605	64896840	chr10.68
chr10	65331755	65331954	chr10.64		chr10	64949383	64949612	chr10.69
chr10	66253363	66253469	chr10.65		chr10	65053723	65053836	chr10.70
chr10	69266282	69266535	chr10.66		chr10	65598646	65598718	chr10.71
chr10	69535793	69535933	chr10.67		chr10	66249050	66249617	chr10.72
chr10	70323562	70323805	chr10.68		chr10	69096913	69097016	chr10.73
chr10	70395317	70395354	chr10.69		chr10	69537544	69537958	chr10.74
chr10	70398668	70398945	chr10.70		chr10	71479123	71479160	chr10.75
chr10	74525501	74525715	chr10.71		chr10	74054377	74054493	chr10.76
chr10	75074609	75074860	chr10.72		chr10	74509571	74509796	chr10.77
chr10	75587879	75588048	chr10.73		chr10	74510799	74510907	chr10.78
chr10	76544709	76544823	chr10.74		chr10	74984287	74984337	chr10.79
chr10	76642483	76642733	chr10.75		chr10	75567693	75568085	chr10.80
chr10	81589141	81589216	chr10.76		chr10	76542881	76543028	chr10.81
chr10	81647154	81647259	chr10.77		chr10	76546180	76546423	chr10.82
chr10	81647898	81648221	chr10.78		chr10	77205901	77206004	chr10.83
chr10	82154814	82155039	chr10.79		chr10	81647154	81647191	chr10.84
chr10	86079509	86079605	chr10.80		chr10	82092272	82092333	chr10.85
chr10	86079922	86079959	chr10.81		chr10	86122174	86122396	chr10.86
chr10	86117681	86117893	chr10.82		chr10	88846603	88846975	chr10.87
chr10	88838517	88838577	chr10.83		chr10	89564411	89564785	chr10.88
chr10	89537418	89537875	chr10.84		chr10	89565314	89565424	chr10.89
chr10	89565351	89565424	chr10.85		chr10	89570258	89570328	chr10.90
chr10	89566621	89567117	chr10.86		chr10	89574763	89575014	chr10.91
chr10	89567411	89567451	chr10.87		chr10	89610925	89610999	chr10.92
chr10	89609016	89609432	chr10.88		chr10	90341396	90341579	chr10.93
chr10	90631178	90631455	chr10.89		chr10	90374507	90374571	chr10.94
chr10	90675904	90676039	chr10.90		chr10	90414450	90414730	chr10.95
chr10	90703142	90703257	chr10.91		chr10	90697977	90698047	chr10.96
chr10	90959858	90959895	chr10.92		chr10	90706879	90707063	chr10.97
chr10	92613497	92613724	chr10.93		chr10	90732185	90732368	chr10.98
chr10	92622547	92622583	chr10.94		chr10	91444494	91444605	chr10.99
chr10	93385670	93386176	chr10.95		chr10	92802996	92803056	chr10.100
chr10	93671721	93671942	chr10.96		chr10	92904612	92904790	chr10.101
chr10	93880328	93880494	chr10.97		chr10	93381699	93382096	chr10.102
chr10	94958387	94958488	chr10.98		chr10	93960821	93960950	chr10.103
chr10	95231537	95231824	chr10.99		chr10	95242398	95242480	chr10.104
chr10	95314442	95314661	chr10.100		chr10	95502172	95502213	chr10.105
chr10	95710717	95711107	chr10.101		chr10	95503879	95503951	chr10.106
chr10	96431465	96431571	chr10.102		chr10	97504393	97504472	chr10.107
chr10	96943047	96943084	chr10.103		chr10	98046661	98046836	chr10.108
chr10	98338502	98338681	chr10.104		chr10	98265569	98265743	chr10.109
chr10	98390038	98390174	chr10.105		chr10	98382871	98382982	chr10.110
chr10	98469590	98469621	chr10.106		chr10	99018637	99018749	chr10.111
chr10	98724482	98724604	chr10.107		chr10	99386387	99386428	chr10.112
chr10	99173751	99173929	chr10.108		chr10	100988966	100989150	chr10.113
chr10	99434924	99435027	chr10.109		chr10	101401850	101402161	chr10.114
chr10	101186731	101186767	chr10.110		chr10	103271055	103271132	chr10.115
chr10	101363918	101363996	chr10.111		chr10	108920183	108920254	chr10.116
chr10	101406755	101406864	chr10.112		chr10	112053105	112053152	chr10.117
chr10	101474563	101474760	chr10.113		chr10	112625293	112625328	chr10.118
chr10	103271602	103271642	chr10.114		chr10	114032155	114032209	chr10.119
chr10	103330796	103330983	chr10.115		chr10	114191981	114192091	chr10.120
chr10	103572404	103572694	chr10.116		chr10	114194849	114194986	chr10.121
chr10	104613229	104613458	chr10.117		chr10	115598090	115598518	chr10.122
chr10	106023037	106023466	chr10.118		chr10	115625835	115625917	chr10.123
chr10	106025072	106025153	chr10.119		chr10	115660793	115661141	chr10.124
chr10	108919525	108919606	chr10.120		chr10	115788626	115788769	chr10.125
chr10	112055235	112055399	chr10.121		chr10	115953203	115953268	chr10.126
chr10	114032520	114032557	chr10.122		chr10	118023948	118024068	chr10.127
chr10	114126613	114126649	chr10.123		chr10	118195903	118196105	chr10.128
chr10	114191104	114191169	chr10.124		chr10	118334096	118334133	chr10.129
chr10	115303976	115304100	chr10.125		chr10	118496167	118496209	chr10.130
chr10	115381133	115381403	chr10.126		chr10	118598833	118598867	chr10.131
chr10	115387741	115387979	chr10.127		chr10	119127123	119127301	chr10.132
chr10	115597514	115597704	chr10.128		chr10	121343757	121343794	chr10.133
chr10	115634432	115634468	chr10.129		chr10	124125409	124125840	chr10.134
chr10	115787873	115787956	chr10.130		chr10	124456621	124456661	chr10.135
chr10	115792393	115792545	chr10.131		chr10	124635850	124635998	chr10.136
chr10	116159569	116159673	chr10.132		chr10	125440296	125440465	chr10.137
chr10	116445448	116445676	chr10.133		chr10	127598825	127599203	chr10.138
chr10	118029229	118029269	chr10.134		chr10	127652217	127652255	chr10.139
chr10	118173036	118173183	chr10.135		chr10	129817972	129818308	chr10.140
chr10	118372521	118372818	chr10.136		chr10	134732759	134732830	chr10.141
chr10	118892546	118892781	chr10.137		chr11	1457750	1457792	chr11.1
chr10	119790137	119790810	chr10.138		chr11	1896637	1896673	chr11.2
chr10	120508098	120508170	chr10.139		chr11	4448126	4448270	chr11.3
chr10	121472887	121472923	chr10.140		chr11	4569751	4569788	chr11.4
chr10	122602232	122602409	chr10.141		chr11	4749385	4749602	chr11.5
chr10	123353633	123353849	chr10.142		chr11	4797340	4797360	chr11.6
chr10	124120796	124121033	chr10.143		chr11	4858418	4858450	chr11.7
chr10	124212093	124212329	chr10.144		chr11	5036424	5036535	chr11.8
chr10	124757364	124757401	chr10.145		chr11	5176396	5176421	chr11.9
chr10	124878580	124878815	chr10.146		chr11	5182139	5182199	chr11.10
chr10	125795930	125796108	chr10.147		chr11	5222288	5222325	chr11.11
chr10	126090533	126090763	chr10.148		chr11	5252003	5252040	chr11.12
chr10	126477446	126477635	chr10.149		chr11	5399554	5399622	chr11.13
chr10	126712744	126713124	chr10.150		chr11	5488427	5488464	chr11.14
chr10	126906680	126907195	chr10.151		chr11	5490129	5490306	chr11.15
chr10	127416815	127416858	chr10.152		chr11	5707780	5707976	chr11.16
chr10	127493677	127493787	chr10.153		chr11	5733672	5733737	chr11.17
chr10	127495516	127495551	chr10.154		chr11	5734136	5734258	chr11.18
chr10	127561261	127561611	chr10.155		chr11	5767946	5768374	chr11.19
chr10	128891368	128891684	chr10.156		chr11	5918360	5918423	chr11.20
chr10	131152438	131152571	chr10.157		chr11	5983756	5984064	chr11.21
chr10	131475528	131475685	chr10.158		chr11	6183814	6183909	chr11.22
chr10	133642955	133642987	chr10.159		chr11	6701048	6701211	chr11.23
chr10	133763004	133763041	chr10.160		chr11	6726759	6726795	chr11.24
chr10	135027912	135028060	chr10.161		chr11	8455372	8455412	chr11.25
chr10	135222045	135222152	chr10.162		chr11	8890891	8890959	chr11.26
chr11	1781192	1781364	chr11.1		chr11	10524734	10524771	chr11.27
chr11	2849356	2849393	chr11.2		chr11	10776927	10777282	chr11.28
chr11	2977028	2977248	chr11.3		chr11	10791315	10791339	chr11.29
chr11	3401444	3401484	chr11.4		chr11	10833930	10834155	chr11.30
chr11	4074198	4074381	chr11.5		chr11	11333889	11334020	chr11.31
chr11	4370670	4370776	chr11.6		chr11	11929084	11929105	chr11.32
chr11	4451312	4451349	chr11.7		chr11	12654843	12655134	chr11.33
chr11	4583854	4584070	chr11.8		chr11	13444319	13444538	chr11.34
chr11	4854745	4854854	chr11.9		chr11	14342623	14342660	chr11.35
chr11	5026166	5026468	chr11.10		chr11	14625197	14625402	chr11.36
chr11	5098212	5098252	chr11.11		chr11	16713191	16713408	chr11.37
chr11	5178841	5179336	chr11.12		chr11	17164577	17164650	chr11.38
chr11	5211973	5212046	chr11.13		chr11	18187834	18187909	chr11.39
chr11	5220545	5220836	chr11.14		chr11	18305229	18305268	chr11.40
chr11	5765631	5765668	chr11.15		chr11	20008210	20008247	chr11.41
chr11	6004882	6005028	chr11.16		chr11	20036212	20036275	chr11.42
chr11	6365503	6365615	chr11.17		chr11	22605955	22606078	chr11.43
chr11	6459152	6459415	chr11.18		chr11	24472767	24472950	chr11.44
chr11	6519353	6519498	chr11.19		chr11	26549335	26549514	chr11.45
chr11	6580695	6580812	chr11.20		chr11	26707763	26707905	chr11.46
chr11	6596257	6596325	chr11.21		chr11	27031158	27031445	chr11.47
chr11	6662818	6663029	chr11.22		chr11	27472638	27472942	chr11.48
chr11	6749257	6749508	chr11.23		chr11	27474911	27475232	chr11.49
chr11	6775454	6775791	chr11.24		chr11	27674874	27674986	chr11.50
chr11	6777448	6777711	chr11.25		chr11	28081687	28081795	chr11.51
chr11	6906323	6906386	chr11.26		chr11	30209686	30209798	chr11.52
chr11	7655268	7655520	chr11.27		chr11	31110320	31110435	chr11.53
chr11	7689428	7689464	chr11.28		chr11	31341774	31341891	chr11.54
chr11	7756672	7756751	chr11.29		chr11	31480706	31481057	chr11.55
chr11	8643401	8643473	chr11.30		chr11	32779875	32780050	chr11.56
chr11	9437957	9438144	chr11.31		chr11	33144473	33144751	chr11.57
chr11	9935536	9935565	chr11.32		chr11	33703434	33703710	chr11.58
chr11	10173819	10174002	chr11.33		chr11	36258938	36258970	chr11.59
chr11	10731475	10731668	chr11.34		chr11	40273582	40273715	chr11.60
chr11	10786529	10786649	chr11.35		chr11	43543830	43544040	chr11.61
chr11	11602936	11603008	chr11.36		chr11	46412296	46412439	chr11.62
chr11	11706265	11706337	chr11.37		chr11	47699791	47699985	chr11.63
chr11	12982121	12982163	chr11.38		chr11	48343350	48343577	chr11.64
chr11	13402158	13402368	chr11.39		chr11	48472828	48472864	chr11.65
chr11	14868599	14868633	chr11.40		chr11	48881939	48882041	chr11.66
chr11	17515218	17515293	chr11.41		chr11	49184359	49184716	chr11.67
chr11	17608802	17608838	chr11.42		chr11	49396510	49396656	chr11.68
chr11	17998614	17998650	chr11.43		chr11	51274258	51274397	chr11.69
chr11	18237700	18237911	chr11.44		chr11	54890479	54890784	chr11.70
chr11	19330356	19330425	chr11.45		chr11	54893175	54893209	chr11.71
chr11	20640910	20641092	chr11.46		chr11	55011890	55012283	chr11.72
chr11	21261757	21261942	chr11.47		chr11	55088782	55089178	chr11.73
chr11	22313292	22313442	chr11.48		chr11	55131627	55131745	chr11.74
chr11	22643269	22643383	chr11.49		chr11	55170829	55171049	chr11.75
chr11	26548230	26548315	chr11.50		chr11	55321346	55321584	chr11.76
chr11	26548566	26548604	chr11.51		chr11	55328064	55328139	chr11.77
chr11	27030760	27030967	chr11.52		chr11	55345272	55345327	chr11.78
chr11	27073704	27073840	chr11.53		chr11	55439385	55439486	chr11.79
chr11	27653305	27653413	chr11.54		chr11	55458485	55458596	chr11.80
chr11	31110434	31110510	chr11.55		chr11	55464733	55465206	chr11.81
chr11	31480779	31480853	chr11.56		chr11	55518985	55519029	chr11.82
chr11	33716529	33716566	chr11.57		chr11	55627792	55627820	chr11.83
chr11	33751565	33751600	chr11.58		chr11	55691588	55691797	chr11.84
chr11	33841290	33841625	chr11.59		chr11	55737853	55737928	chr11.85
chr11	34024060	34024136	chr11.60		chr11	55778118	55778148	chr11.86
chr11	34342362	34342508	chr11.61		chr11	55821781	55821819	chr11.87
chr11	34600055	34600214	chr11.62		chr11	55945765	55945802	chr11.88
chr11	44884968	44885029	chr11.63		chr11	55988805	55989019	chr11.89
chr11	46406444	46406474	chr11.64		chr11	56028604	56028747	chr11.90
chr11	47155115	47155157	chr11.65		chr11	56050299	56050445	chr11.91
chr11	47247778	47247981	chr11.66		chr11	56068775	56068811	chr11.92
chr11	47474101	47474148	chr11.67		chr11	56170142	56170179	chr11.93
chr11	48285154	48285387	chr11.68		chr11	56184759	56184906	chr11.94
chr11	48441255	48441434	chr11.69		chr11	56265291	56265601	chr11.95
chr11	48556239	48556386	chr11.70		chr11	57060230	57060374	chr11.96
chr11	49816262	49816369	chr11.71		chr11	57755088	57755151	chr11.97
chr11	49821814	49821850	chr11.72		chr11	57755952	57756081	chr11.98
chr11	49826389	49826497	chr11.73		chr11	57926191	57926403	chr11.99
chr11	49873961	49874160	chr11.74		chr11	58102740	58102823	chr11.100
chr11	54784906	54785229	chr11.75		chr11	58145364	58145442	chr11.101
chr11	54887136	54887174	chr11.76		chr11	58147181	58147219	chr11.102
chr11	55174786	55174881	chr11.77		chr11	58625455	58625492	chr11.103
chr11	55278583	55278888	chr11.78		chr11	58889872	58889909	chr11.104
chr11	55333258	55333631	chr11.79		chr11	58974748	58974957	chr11.105
chr11	55352617	55352750	chr11.80		chr11	59011377	59011483	chr11.106
chr11	55440343	55440409	chr11.81		chr11	59239124	59239166	chr11.107
chr11	55662939	55663116	chr11.82		chr11	59242983	59243139	chr11.108
chr11	55663471	55663649	chr11.83		chr11	59605241	59605385	chr11.109
chr11	55689223	55689325	chr11.84		chr11	60142089	60142228	chr11.110
chr11	55871072	55871139	chr11.85		chr11	60223516	60223558	chr11.111
chr11	55930669	55930819	chr11.86		chr11	61103392	61103517	chr11.112
chr11	55938062	55938294	chr11.87		chr11	63136388	63136675	chr11.113
chr11	55945908	55946024	chr11.88		chr11	63151797	63152234	chr11.114
chr11	55991006	55991274	chr11.89		chr11	63765264	63765411	chr11.115
chr11	56002804	56002977	chr11.90		chr11	66090432	66090674	chr11.116
chr11	56028710	56028919	chr11.91		chr11	66134714	66134855	chr11.117
chr11	56101929	56102003	chr11.92		chr11	66283955	66284184	chr11.118
chr11	56140913	56140987	chr11.93		chr11	66290293	66290331	chr11.119
chr11	56221022	56221400	chr11.94		chr11	66363758	66363797	chr11.120
chr11	56415807	56415849	chr11.95		chr11	71520568	71520605	chr11.121
chr11	57266097	57266127	chr11.96		chr11	72527862	72528351	chr11.122
chr11	58254612	58255078	chr11.97		chr11	73147212	73147285	chr11.123
chr11	58666359	58666429	chr11.98		chr11	73178392	73178429	chr11.124
chr11	58945949	58946097	chr11.99		chr11	73572460	73572619	chr11.125
chr11	59032994	59033031	chr11.100		chr11	74538135	74538262	chr11.126
chr11	59181822	59181850	chr11.101		chr11	75739038	75739112	chr11.127
chr11	60743372	60743441	chr11.102		chr11	77205202	77205388	chr11.128
chr11	61323516	61323553	chr11.103		chr11	77970073	77970158	chr11.129
chr11	61824874	61824986	chr11.104		chr11	82295186	82295223	chr11.130
chr11	64404662	64405010	chr11.105		chr11	82849215	82849288	chr11.131
chr11	64467366	64467409	chr11.106		chr11	84315983	84316032	chr11.132
chr11	65026726	65026839	chr11.107		chr11	84412007	84412036	chr11.133
chr11	66434071	66434106	chr11.108		chr11	85012602	85012637	chr11.134
chr11	66721583	66721716	chr11.109		chr11	85121470	85121684	chr11.135
chr11	67197962	67198000	chr11.110		chr11	85148248	85148509	chr11.136
chr11	70382353	70382636	chr11.111		chr11	85348948	85349028	chr11.137
chr11	70811591	70811656	chr11.112		chr11	89084323	89084471	chr11.138
chr11	70812916	70812952	chr11.113		chr11	89187272	89187304	chr11.139
chr11	70911067	70911140	chr11.114		chr11	89189169	89189242	chr11.140
chr11	70935401	70935610	chr11.115		chr11	89292692	89292934	chr11.141
chr11	71281647	71281797	chr11.116		chr11	89578058	89578203	chr11.142
chr11	71668798	71669063	chr11.117		chr11	89593448	89593486	chr11.143
chr11	71704479	71704555	chr11.118		chr11	91322053	91322158	chr11.144
chr11	72088819	72088892	chr11.119		chr11	91326941	91327014	chr11.145
chr11	73383380	73383419	chr11.120		chr11	91533472	91533616	chr11.146
chr11	73497890	73497962	chr11.121		chr11	91534643	91534783	chr11.147
chr11	73556983	73557152	chr11.122		chr11	92695751	92695794	chr11.148
chr11	73853782	73853860	chr11.123		chr11	93455480	93455611	chr11.149
chr11	74485741	74485806	chr11.124		chr11	94455852	94455883	chr11.150
chr11	74522822	74522960	chr11.125		chr11	95194570	95194784	chr11.151
chr11	74539983	74540263	chr11.126		chr11	95626788	95627053	chr11.152
chr11	75596851	75597035	chr11.127		chr11	98932992	98933188	chr11.153
chr11	75926033	75926167	chr11.128		chr11	98933902	98933977	chr11.154
chr11	76251961	76252078	chr11.129		chr11	100041454	100041918	chr11.155
chr11	77210383	77210404	chr11.130		chr11	100059527	100059668	chr11.156
chr11	78076183	78076215	chr11.131		chr11	100307805	100307873	chr11.157
chr11	78207069	78207147	chr11.132		chr11	100437803	100438195	chr11.158
chr11	78606736	78606775	chr11.133		chr11	101424770	101425015	chr11.159
chr11	82462566	82462683	chr11.134		chr11	101479559	101479814	chr11.160
chr11	82680090	82680338	chr11.135		chr11	102001490	102001565	chr11.161
chr11	82853086	82853123	chr11.136		chr11	102082822	102083021	chr11.162
chr11	85115036	85115073	chr11.137		chr11	102087623	102087659	chr11.163
chr11	85262042	85262107	chr11.138		chr11	102156843	102156990	chr11.164
chr11	89133714	89133751	chr11.139		chr11	102333254	102334055	chr11.165
chr11	89184482	89184591	chr11.140		chr11	102471115	102471152	chr11.166
chr11	89186160	89186232	chr11.141		chr11	102478554	102478661	chr11.167
chr11	89362187	89362257	chr11.142		chr11	102483761	102483969	chr11.168
chr11	89379747	89379825	chr11.143		chr11	102486536	102486651	chr11.169
chr11	89431826	89431979	chr11.144		chr11	102540076	102540149	chr11.170
chr11	89577641	89577901	chr11.145		chr11	102548493	102548565	chr11.171
chr11	92206017	92206264	chr11.146		chr11	104330875	104330942	chr11.172
chr11	93107879	93108102	chr11.147		chr11	104389523	104389750	chr11.173
chr11	94340758	94340878	chr11.148		chr11	104414669	104414924	chr11.174
chr11	94350673	94350747	chr11.149		chr11	106397725	106397762	chr11.175
chr11	95467373	95467725	chr11.150		chr11	106399642	106399941	chr11.176
chr11	95635690	95635890	chr11.151		chr11	106547760	106547820	chr11.177
chr11	95761180	95761472	chr11.152		chr11	106820593	106820629	chr11.178
chr11	95769072	95769177	chr11.153		chr11	107114145	107114502	chr11.179
chr11	98928918	98929031	chr11.154		chr11	107602302	107602560	chr11.180
chr11	100062539	100062610	chr11.155		chr11	107869243	107869387	chr11.181
chr11	100311053	100311188	chr11.156		chr11	109654685	109654722	chr11.182
chr11	100334733	100334803	chr11.157		chr11	109665213	109665470	chr11.183
chr11	101722805	101723037	chr11.158		chr11	109670794	109671230	chr11.184
chr11	101726061	101726169	chr11.159		chr11	110670352	110670426	chr11.185
chr11	101827042	101827261	chr11.160		chr11	110680297	110680327	chr11.186
chr11	101910264	101910302	chr11.161		chr11	110682874	110683171	chr11.187
chr11	102182043	102182089	chr11.162		chr11	110753984	110754022	chr11.188
chr11	102548344	102548422	chr11.163		chr11	110885255	110885319	chr11.189
chr11	102567722	102567826	chr11.164		chr11	110892279	110892308	chr11.190
chr11	103538109	103538368	chr11.165		chr11	110913478	110913765	chr11.191
chr11	105384630	105384699	chr11.166		chr11	111144330	111144363	chr11.192
chr11	106399720	106400097	chr11.167		chr11	111257555	111257649	chr11.193
chr11	106724721	106724865	chr11.168		chr11	111258757	111258792	chr11.194
chr11	107495464	107495536	chr11.169		chr11	111262210	111262311	chr11.195
chr11	107595787	107595823	chr11.170		chr11	111397021	111397052	chr11.196
chr11	107605301	107605404	chr11.171		chr11	116245132	116245314	chr11.197
chr11	107849355	107849464	chr11.172		chr11	118379901	118380160	chr11.198
chr11	110631520	110631884	chr11.173		chr11	118764942	118764982	chr11.199
chr11	111357369	111357480	chr11.174		chr11	121492581	121492701	chr11.200
chr11	111413402	111413699	chr11.175		chr11	123036684	123036719	chr11.201
chr11	111451385	111451421	chr11.176		chr11	123413590	123413705	chr11.202
chr11	113071516	113071730	chr11.177		chr11	123470287	123470357	chr11.203
chr11	113072351	113072390	chr11.178		chr11	123563303	123563413	chr11.204
chr11	113971039	113971340	chr11.179		chr11	123627364	123627436	chr11.205
chr11	114881668	114881705	chr11.180		chr11	123690013	123690084	chr11.206
chr11	116169997	116170069	chr11.181		chr11	123920071	123920141	chr11.207
chr11	116252051	116252146	chr11.182		chr11	124045342	124045491	chr11.208
chr11	117525065	117525280	chr11.183		chr11	124056367	124056396	chr11.209
chr11	117632623	117632828	chr11.184		chr11	124173912	124173950	chr11.210
chr11	117807458	117807615	chr11.185		chr11	128398288	128398327	chr11.211
chr11	118160322	118160349	chr11.186		chr11	128438878	128438969	chr11.212
chr11	118356975	118357011	chr11.187		chr11	128446065	128446308	chr11.213
chr11	119702246	119702485	chr11.188		chr11	128672472	128672765	chr11.214
chr11	120480027	120480061	chr11.189		chr11	128675330	128675462	chr11.215
chr11	120680310	120680348	chr11.190		chr11	129446097	129446204	chr11.216
chr11	123131894	123131928	chr11.191		chr11	129818957	129819243	chr11.217
chr11	123279816	123279892	chr11.192		chr11	133554732	133554967	chr11.218
chr11	123325501	123325674	chr11.193		chr11	133601552	133601724	chr11.219
chr11	123351423	123351522	chr11.194		chr11	133704597	133704700	chr11.220
chr11	123581190	123581423	chr11.195		chr12	366429	366462	chr12.1
chr11	123799016	123799157	chr11.196		chr12	1982224	1982307	chr12.2
chr11	124871860	124872204	chr11.197		chr12	1988658	1988770	chr12.3
chr11	125118579	125118617	chr11.198		chr12	3595807	3596016	chr12.4
chr11	125277340	125277405	chr11.199		chr12	4305525	4305769	chr12.5
chr11	125729014	125729165	chr11.200		chr12	5469646	5469680	chr12.6
chr11	127898100	127898205	chr11.201		chr12	6358955	6358990	chr12.7
chr11	127898897	127898971	chr11.202		chr12	6410983	6411297	chr12.8
chr11	127900711	127900774	chr11.203		chr12	6546360	6546383	chr12.9
chr11	128216326	128216434	chr11.204		chr12	7486759	7487080	chr12.10
chr11	128218377	128218550	chr11.205		chr12	8113572	8113767	chr12.11
chr11	128244240	128244276	chr11.206		chr12	8905944	8906039	chr12.12
chr11	128658994	128659032	chr11.207		chr12	9111554	9111774	chr12.13
chr11	129534861	129534900	chr11.208		chr12	9254599	9254639	chr12.14
chr11	129766335	129766440	chr11.209		chr12	9285415	9285592	chr12.15
chr11	133552174	133552436	chr11.210		chr12	9327179	9327483	chr12.16
chr11	133700103	133700181	chr11.211		chr12	9975914	9976147	chr12.17
chr12	1987317	1987412	chr12.1		chr12	10050411	10050490	chr12.18
chr12	2673737	2673820	chr12.2		chr12	10071007	10071040	chr12.19
chr12	2754235	2754474	chr12.3		chr12	10433315	10433350	chr12.20
chr12	3809098	3809173	chr12.4		chr12	10437215	10437641	chr12.21
chr12	3853572	3853675	chr12.5		chr12	10456151	10456352	chr12.22
chr12	4293226	4293258	chr12.6		chr12	10478609	10478902	chr12.23
chr12	4786804	4786829	chr12.7		chr12	10487196	10487380	chr12.24
chr12	6588902	6589149	chr12.8		chr12	10646140	10646249	chr12.25
chr12	6844629	6844816	chr12.9		chr12	10649332	10649476	chr12.26
chr12	6947685	6947790	chr12.10		chr12	10875054	10875450	chr12.27
chr12	6960701	6960738	chr12.11		chr12	10876518	10876555	chr12.28
chr12	7169746	7169809	chr12.12		chr12	10971894	10972001	chr12.29
chr12	7342961	7343068	chr12.13		chr12	11073935	11073972	chr12.30
chr12	7346835	7347108	chr12.14		chr12	12563234	12563343	chr12.31
chr12	8494420	8494526	chr12.15		chr12	12763937	12763974	chr12.32
chr12	8553727	8553852	chr12.16		chr12	12825109	12825349	chr12.33
chr12	8557594	8557669	chr12.17		chr12	14559430	14559503	chr12.34
chr12	8585092	8585128	chr12.18		chr12	14816245	14816367	chr12.35
chr12	9481358	9481432	chr12.19		chr12	14849477	14849659	chr12.36
chr12	9809097	9809150	chr12.20		chr12	15261988	15262054	chr12.37
chr12	10487196	10487380	chr12.21		chr12	15590287	15590365	chr12.38
chr12	10719068	10719106	chr12.22		chr12	15947414	15947446	chr12.39
chr12	10850714	10850791	chr12.23		chr12	16318661	16318918	chr12.40
chr12	10857416	10857449	chr12.24		chr12	16396611	16396683	chr12.41
chr12	10875485	10875524	chr12.25		chr12	18134708	18135000	chr12.42
chr12	11135536	11135573	chr12.26		chr12	18780116	18780222	chr12.43
chr12	14406110	14406304	chr12.27		chr12	19485574	19485885	chr12.44
chr12	15260825	15260900	chr12.28		chr12	20735622	20735644	chr12.45
chr12	21175460	21175652	chr12.29		chr12	21059716	21060006	chr12.46
chr12	21437241	21437487	chr12.30		chr12	21416292	21416578	chr12.47
chr12	21648697	21648947	chr12.31		chr12	21650863	21651210	chr12.48
chr12	21654908	21655238	chr12.32		chr12	22376112	22376147	chr12.49
chr12	21822959	21823173	chr12.33		chr12	23628986	23629055	chr12.50
chr12	21983175	21983210	chr12.34		chr12	23997691	23997728	chr12.51
chr12	22092342	22092376	chr12.35		chr12	24613832	24613904	chr12.52
chr12	23634924	23634959	chr12.36		chr12	25598453	25598731	chr12.53
chr12	23996866	23997069	chr12.37		chr12	26238173	26238274	chr12.54
chr12	25293836	25294142	chr12.38		chr12	26241364	26241636	chr12.55
chr12	25597476	25597511	chr12.39		chr12	26962493	26962800	chr12.56
chr12	27290585	27290808	chr12.40		chr12	26980908	26981245	chr12.57
chr12	28308047	28308117	chr12.41		chr12	27736204	27736232	chr12.58
chr12	29826711	29826881	chr12.42		chr12	27736602	27736739	chr12.59
chr12	30758710	30758750	chr12.43		chr12	30760133	30760354	chr12.60
chr12	31177769	31177810	chr12.44		chr12	30764748	30764868	chr12.61
chr12	31192810	31192852	chr12.45		chr12	30768286	30768512	chr12.62
chr12	31196569	31196612	chr12.46		chr12	31245594	31245639	chr12.63
chr12	31659791	31659972	chr12.47		chr12	31774877	31774952	chr12.64
chr12	37400426	37400535	chr12.48		chr12	32027974	32028183	chr12.65
chr12	38983026	38983064	chr12.49		chr12	32030427	32030821	chr12.66
chr12	39157529	39157639	chr12.50		chr12	36996061	36996359	chr12.67
chr12	39216599	39216632	chr12.51		chr12	37403377	37403671	chr12.68
chr12	39582529	39582627	chr12.52		chr12	38784560	38784595	chr12.69
chr12	40112033	40112072	chr12.53		chr12	39224068	39224197	chr12.70
chr12	42438080	42438536	chr12.54		chr12	39589513	39589549	chr12.71
chr12	43753929	43754033	chr12.55		chr12	40828459	40828745	chr12.72
chr12	43898247	43898397	chr12.56		chr12	42434993	42435375	chr12.73
chr12	44613390	44613422	chr12.57		chr12	43557723	43557787	chr12.74
chr12	44946809	44946847	chr12.58		chr12	43897605	43897643	chr12.75
chr12	46386378	46386485	chr12.59		chr12	44410624	44410724	chr12.76
chr12	46501867	46501977	chr12.60		chr12	44613299	44613702	chr12.77
chr12	46803957	46804086	chr12.61		chr12	44674206	44674243	chr12.78
chr12	47036017	47036046	chr12.62		chr12	44911516	44911690	chr12.79
chr12	47206329	47206503	chr12.63		chr12	45199995	45200279	chr12.80
chr12	47359266	47359515	chr12.64		chr12	45481995	45482052	chr12.81
chr12	47394747	47394782	chr12.65		chr12	45482368	45482611	chr12.82
chr12	48332215	48332365	chr12.66		chr12	45485462	45485538	chr12.83
chr12	49689188	49689226	chr12.67		chr12	45509669	45509774	chr12.84
chr12	50002172	50002209	chr12.68		chr12	47028509	47028757	chr12.85
chr12	51719948	51719985	chr12.69		chr12	47126648	47126761	chr12.86
chr12	51782372	51782409	chr12.70		chr12	47472748	47472997	chr12.87
chr12	51835548	51835767	chr12.71		chr12	48966310	48966530	chr12.88
chr12	52003531	52003817	chr12.72		chr12	49689913	49689937	chr12.89
chr12	52018059	52018098	chr12.73		chr12	49889763	49889971	chr12.90
chr12	52180508	52180579	chr12.74		chr12	50487680	50487819	chr12.91
chr12	53230864	53231010	chr12.75		chr12	50566252	50566509	chr12.92
chr12	53536363	53536436	chr12.76		chr12	51179457	51179484	chr12.93
chr12	53656228	53656338	chr12.77		chr12	51587024	51587123	chr12.94
chr12	53806299	53806338	chr12.78		chr12	51867781	51867820	chr12.95
chr12	53976373	53976556	chr12.79		chr12	51948042	51948151	chr12.96
chr12	54129582	54129653	chr12.80		chr12	52180508	52180649	chr12.97
chr12	54133476	54133668	chr12.81		chr12	53223423	53223461	chr12.98
chr12	54230925	54231139	chr12.82		chr12	53897484	53897636	chr12.99
chr12	54503611	54503646	chr12.83		chr12	54102715	54102751	chr12.100
chr12	54789204	54789377	chr12.84		chr12	54133615	54133850	chr12.101
chr12	54807061	54807097	chr12.85		chr12	54149075	54149190	chr12.102
chr12	54979670	54979911	chr12.86		chr12	54150244	54150354	chr12.103
chr12	55128821	55129066	chr12.87		chr12	54501199	54501236	chr12.104
chr12	55694340	55694634	chr12.88		chr12	54605082	54605155	chr12.105
chr12	56453234	56453361	chr12.89		chr12	54997564	54997663	chr12.106
chr12	60933929	60934266	chr12.90		chr12	55978538	55978612	chr12.107
chr12	61147519	61147618	chr12.91		chr12	56157279	56157353	chr12.108
chr12	61430797	61430833	chr12.92		chr12	58278396	58278621	chr12.109
chr12	61833861	61834077	chr12.93		chr12	60873967	60874001	chr12.110
chr12	62354761	62354830	chr12.94		chr12	60936920	60937037	chr12.111
chr12	62455524	62455553	chr12.95		chr12	61147717	61147859	chr12.112
chr12	62901127	62901251	chr12.96		chr12	63286890	63287026	chr12.113
chr12	64809876	64810156	chr12.97		chr12	64509473	64509513	chr12.114
chr12	64812749	64813035	chr12.98		chr12	64808061	64808192	chr12.115
chr12	64817223	64817261	chr12.99		chr12	64816985	64817196	chr12.116
chr12	64817769	64818167	chr12.100		chr12	64867779	64867994	chr12.117
chr12	67611430	67611497	chr12.101		chr12	64870242	64870283	chr12.118
chr12	68033415	68033524	chr12.102		chr12	66937176	66937212	chr12.119
chr12	68411799	68411837	chr12.103		chr12	67236866	67237043	chr12.120
chr12	68607992	68608072	chr12.104		chr12	67611181	67611497	chr12.121
chr12	69042812	69042911	chr12.105		chr12	67612517	67612697	chr12.122
chr12	69602728	69602833	chr12.106		chr12	68925318	68925641	chr12.123
chr12	70618817	70618891	chr12.107		chr12	69602764	69602871	chr12.124
chr12	73212179	73212229	chr12.108		chr12	70945830	70946185	chr12.125
chr12	73212494	73212495	chr12.109		chr12	74000967	74001194	chr12.126
chr12	74709796	74709816	chr12.110		chr12	77709754	77709873	chr12.127
chr12	74729560	74729584	chr12.111		chr12	77777738	77778065	chr12.128
chr12	75262599	75262676	chr12.112		chr12	78616199	78616236	chr12.129
chr12	75804341	75804414	chr12.113		chr12	79149137	79149408	chr12.130
chr12	77710062	77710287	chr12.114		chr12	79273928	79274186	chr12.131
chr12	78610834	78611347	chr12.115		chr12	79580756	79580898	chr12.132
chr12	79623367	79623483	chr12.116		chr12	79621716	79621798	chr12.133
chr12	81277615	81277651	chr12.117		chr12	80675088	80675268	chr12.134
chr12	84190912	84191124	chr12.118		chr12	81273785	81273859	chr12.135
chr12	84481298	84481518	chr12.119		chr12	83834091	83834129	chr12.136
chr12	89879859	89880074	chr12.120		chr12	83949986	83950093	chr12.137
chr12	89927804	89927845	chr12.121		chr12	84480534	84480571	chr12.138
chr12	90097876	90098130	chr12.122		chr12	84752751	84752855	chr12.139
chr12	92566349	92566459	chr12.123		chr12	84792415	84792452	chr12.140
chr12	92590160	92590308	chr12.124		chr12	86709381	86709412	chr12.141
chr12	94134562	94134659	chr12.125		chr12	86947364	86947472	chr12.142
chr12	94176849	94176952	chr12.126		chr12	87021259	87021504	chr12.143
chr12	94457781	94457938	chr12.127		chr12	87059148	87059220	chr12.144
chr12	94772939	94772976	chr12.128		chr12	88416221	88416259	chr12.145
chr12	94864375	94864411	chr12.129		chr12	88572689	88572752	chr12.146
chr12	94919195	94919233	chr12.130		chr12	89879825	89879898	chr12.147
chr12	97565027	97565276	chr12.131		chr12	89922811	89922966	chr12.148
chr12	97567195	97567304	chr12.132		chr12	89924170	89924209	chr12.149
chr12	99186474	99186515	chr12.133		chr12	92589064	92589265	chr12.150
chr12	99705392	99705606	chr12.134		chr12	93566912	93567054	chr12.151
chr12	99710527	99710568	chr12.135		chr12	94129840	94130477	chr12.152
chr12	100394922	100395030	chr12.136		chr12	94707432	94707472	chr12.153
chr12	102417351	102417564	chr12.137		chr12	94772904	94773162	chr12.154
chr12	102418403	102418539	chr12.138		chr12	94918654	94918821	chr12.155
chr12	102787893	102788129	chr12.139		chr12	97554346	97554496	chr12.156
chr12	103998328	103998397	chr12.140		chr12	97561326	97561392	chr12.157
chr12	105272899	105273250	chr12.141		chr12	99188882	99189267	chr12.158
chr12	106239623	106239811	chr12.142		chr12	99268049	99268158	chr12.159
chr12	108233164	108233385	chr12.143		chr12	100633634	100633708	chr12.160
chr12	109048541	109048578	chr12.144		chr12	100634367	100634397	chr12.161
chr12	109049250	109049560	chr12.145		chr12	100663470	100663581	chr12.162
chr12	109375131	109375200	chr12.146		chr12	101119557	101119823	chr12.163
chr12	109387581	109387691	chr12.147		chr12	103993082	103993185	chr12.164
chr12	109418984	109419286	chr12.148		chr12	106230665	106230954	chr12.165
chr12	109619497	109619692	chr12.149		chr12	107743058	107743255	chr12.166
chr12	110602936	110602973	chr12.150		chr12	108398014	108398222	chr12.167
chr12	110934421	110934451	chr12.151		chr12	110603633	110603740	chr12.168
chr12	111153351	111153458	chr12.152		chr12	110606091	110606159	chr12.169
chr12	111426958	111427071	chr12.153		chr12	117291492	117291706	chr12.170
chr12	112243038	112243074	chr12.154		chr12	117292381	117292456	chr12.171
chr12	118589374	118589590	chr12.155		chr12	118799139	118799364	chr12.172
chr12	119295727	119295802	chr12.156		chr12	119132905	119133025	chr12.173
chr12	119365999	119366032	chr12.157		chr12	119372274	119372364	chr12.174
chr12	119368694	119368904	chr12.158		chr12	119424633	119424807	chr12.175
chr12	119694555	119694808	chr12.159		chr12	119713458	119713635	chr12.176
chr12	120939502	120939745	chr12.160		chr12	119945257	119945450	chr12.177
chr12	121751638	121751784	chr12.161		chr12	121324072	121324214	chr12.178
chr12	122002053	122002246	chr12.162		chr12	121573412	121573441	chr12.179
chr12	122869706	122869813	chr12.163		chr12	122001168	122001323	chr12.180
chr12	129683491	129683564	chr12.164		chr12	122277483	122277719	chr12.181
chr12	130995181	130995501	chr12.165		chr12	123333119	123333156	chr12.182
chr12	131009696	131009726	chr12.166		chr12	126941290	126941468	chr12.183
chr12	131653845	131653881	chr12.167		chr12	129923929	129924115	chr12.184
chr12	131727892	131727964	chr12.168		chr12	130003428	130003496	chr12.185
chr12	131771219	131771620	chr12.169		chr12	132047069	132047277	chr12.186
chr12	132270267	132270354	chr12.170		chr13	18204687	18204833	chr13.1
chr13	18767471	18767755	chr13.1		chr13	18763394	18763430	chr13.2
chr13	18769257	18769594	chr13.2		chr13	19007392	19007429	chr13.3
chr13	19133635	19133779	chr13.3		chr13	19035503	19035650	chr13.4
chr13	19160872	19161051	chr13.4		chr13	19333940	19334064	chr13.5
chr13	20247438	20247475	chr13.5		chr13	20252328	20252364	chr13.6
chr13	20251184	20251228	chr13.6		chr13	20253349	20253539	chr13.7
chr13	20850883	20851039	chr13.7		chr13	20613652	20613798	chr13.8
chr13	21077724	21078012	chr13.8		chr13	20850589	20850632	chr13.9
chr13	22651370	22651734	chr13.9		chr13	23035256	23035327	chr13.10
chr13	23055738	23056167	chr13.10		chr13	23043632	23043712	chr13.11
chr13	23056996	23057098	chr13.11		chr13	23044575	23044611	chr13.12
chr13	25692124	25692557	chr13.12		chr13	26644735	26644808	chr13.13
chr13	26024487	26024944	chr13.13		chr13	27762847	27762924	chr13.14
chr13	26642012	26642119	chr13.14		chr13	27766239	27766344	chr13.15
chr13	28129760	28130046	chr13.15		chr13	28194122	28194403	chr13.16
chr13	28194194	28194479	chr13.16		chr13	29786058	29786346	chr13.17
chr13	28194764	28194765	chr13.17		chr13	30087818	30087854	chr13.18
chr13	28902784	28902866	chr13.18		chr13	30398486	30398701	chr13.19
chr13	30640477	30640658	chr13.19		chr13	30632489	30632566	chr13.20
chr13	31791015	31791118	chr13.20		chr13	31213007	31213246	chr13.21
chr13	35768854	35768877	chr13.21		chr13	34954591	34954628	chr13.22
chr13	36260090	36260127	chr13.22		chr13	35688327	35688355	chr13.23
chr13	36497864	36497931	chr13.23		chr13	37072057	37072206	chr13.24
chr13	36501014	36501367	chr13.24		chr13	37074013	37074048	chr13.25
chr13	36582018	36582092	chr13.25		chr13	37074809	37074957	chr13.26
chr13	37075027	37075169	chr13.26		chr13	37464445	37464606	chr13.27
chr13	37815751	37815868	chr13.27		chr13	37815570	37816212	chr13.28
chr13	37820862	37821001	chr13.28		chr13	37835231	37835254	chr13.29
chr13	38251950	38252254	chr13.29		chr13	37838386	37838422	chr13.30
chr13	38514558	38514668	chr13.30		chr13	39078790	39078827	chr13.31
chr13	38647953	38648056	chr13.31		chr13	39126962	39127240	chr13.32
chr13	40249909	40250162	chr13.32		chr13	40246548	40246712	chr13.33
chr13	40258754	40258790	chr13.33		chr13	40457785	40457885	chr13.34
chr13	40455616	40455882	chr13.34		chr13	40538145	40538184	chr13.35
chr13	40758807	40758965	chr13.35		chr13	41431533	41431598	chr13.36
chr13	41516321	41516412	chr13.36		chr13	41514536	41514894	chr13.37
chr13	43104126	43104189	chr13.37		chr13	42468160	42468282	chr13.38
chr13	43142216	43142255	chr13.38		chr13	43142359	43142397	chr13.39
chr13	43349465	43349506	chr13.39		chr13	43848140	43848186	chr13.40
chr13	44823035	44823249	chr13.40		chr13	43911563	43911672	chr13.41
chr13	45532013	45532220	chr13.41		chr13	44472912	44473117	chr13.42
chr13	47565227	47565271	chr13.42		chr13	44667053	44667240	chr13.43
chr13	47702813	47702887	chr13.43		chr13	44810855	44811012	chr13.44
chr13	47801597	47801719	chr13.44		chr13	47228695	47228733	chr13.45
chr13	48001336	48001411	chr13.45		chr13	47569441	47569553	chr13.46
chr13	48002741	48002946	chr13.46		chr13	47798634	47799056	chr13.47
chr13	49167441	49167609	chr13.47		chr13	47994879	47994944	chr13.48
chr13	49484433	49484624	chr13.48		chr13	48003897	48004324	chr13.49
chr13	49552809	49552846	chr13.49		chr13	48441430	48441680	chr13.50
chr13	49557824	49557845	chr13.50		chr13	48874003	48874224	chr13.51
chr13	49646467	49646577	chr13.51		chr13	51493204	51493312	chr13.52
chr13	50376797	50376875	chr13.52		chr13	51629350	51629425	chr13.53
chr13	50687890	50688073	chr13.53		chr13	51885281	51885537	chr13.54
chr13	51059849	51060475	chr13.54		chr13	52019062	52019191	chr13.55
chr13	51637499	51637536	chr13.55		chr13	52019484	52019509	chr13.56
chr13	51784335	51784481	chr13.56		chr13	52204205	52204243	chr13.57
chr13	51884734	51884879	chr13.57		chr13	57105141	57105361	chr13.58
chr13	51885572	51885751	chr13.58		chr13	58001152	58001224	chr13.59
chr13	52291005	52291111	chr13.59		chr13	59901508	59901551	chr13.60
chr13	52501893	52502070	chr13.60		chr13	59912109	59912346	chr13.61
chr13	58477549	58477717	chr13.61		chr13	72532800	72532876	chr13.62
chr13	59490271	59490484	chr13.62		chr13	73609719	73609765	chr13.63
chr13	59491564	59491640	chr13.63		chr13	75290087	75290266	chr13.64
chr13	63208424	63208622	chr13.64		chr13	75291965	75292122	chr13.65
chr13	69586733	69586839	chr13.65		chr13	76396841	76396960	chr13.66
chr13	72573890	72573998	chr13.66		chr13	76497943	76498052	chr13.67
chr13	76360083	76360192	chr13.67		chr13	76799001	76799038	chr13.68
chr13	76949635	76949707	chr13.68		chr13	76804875	76805193	chr13.69
chr13	78077470	78077533	chr13.69		chr13	77002675	77002712	chr13.70
chr13	85272871	85273086	chr13.70		chr13	77388738	77388918	chr13.71
chr13	88811227	88811305	chr13.71		chr13	78134298	78134366	chr13.72
chr13	90793778	90793873	chr13.72		chr13	78814865	78814977	chr13.73
chr13	94749560	94749733	chr13.73		chr13	85270626	85270664	chr13.74
chr13	96668723	96669177	chr13.74		chr13	89281865	89281974	chr13.75
chr13	96927563	96927737	chr13.75		chr13	90793222	90793298	chr13.76
chr13	100895777	100895814	chr13.76		chr13	90799080	90799106	chr13.77
chr13	102194087	102194127	chr13.77		chr13	96727963	96728024	chr13.78
chr13	105990707	105990746	chr13.78		chr13	96877149	96877441	chr13.79
chr13	107679792	107679825	chr13.79		chr13	96878804	96878919	chr13.80
chr13	109753281	109753363	chr13.80		chr13	97404647	97404759	chr13.81
chr13	110363084	110363191	chr13.81		chr13	98024719	98025040	chr13.82
chr13	110561272	110561420	chr13.82		chr13	98764656	98764692	chr13.83
chr13	112804224	112804296	chr13.83		chr13	100847290	100847399	chr13.84
chr13	113288406	113288483	chr13.84		chr13	101854881	101855132	chr13.85
chr13	113650018	113650340	chr13.85		chr13	101857378	101857464	chr13.86
chr13	114060919	114060956	chr13.86		chr13	102200809	102200884	chr13.87
chr14	19210801	19210986	chr14.1		chr13	102298570	102298735	chr13.88
chr14	19252624	19252659	chr14.2		chr13	102337576	102337847	chr13.89
chr14	19272526	19272821	chr14.3		chr13	104954939	104955121	chr13.90
chr14	19469883	19469975	chr14.4		chr13	107664605	107664641	chr13.91
chr14	19475369	19475472	chr14.5		chr13	109242523	109242775	chr13.92
chr14	19676974	19677011	chr14.6		chr13	113643197	113643269	chr13.93
chr14	19774880	19774960	chr14.7		chr13	114060919	114061173	chr13.94
chr14	20021467	20021529	chr14.8		chr13	114062418	114062583	chr13.95
chr14	20095550	20095620	chr14.9		chr13	114090747	114091029	chr13.96
chr14	20283974	20284006	chr14.10		chr14	19282070	19282108	chr14.1
chr14	20304757	20304855	chr14.11		chr14	19416154	19416654	chr14.2
chr14	20318987	20319210	chr14.12		chr14	19469076	19469402	chr14.3
chr14	20424264	20424302	chr14.13		chr14	19514670	19514900	chr14.4
chr14	20632661	20632751	chr14.14		chr14	19515739	19515974	chr14.5
chr14	20695516	20695631	chr14.15		chr14	19573698	19573737	chr14.6
chr14	21011233	21011455	chr14.16		chr14	20101390	20101426	chr14.7
chr14	21108846	21108874	chr14.17		chr14	20130053	20130090	chr14.8
chr14	21426800	21426874	chr14.18		chr14	20234612	20234713	chr14.9
chr14	21573330	21573588	chr14.19		chr14	20644135	20644209	chr14.10
chr14	21576689	21576724	chr14.20		chr14	20855222	20855397	chr14.11
chr14	22545056	22545125	chr14.21		chr14	20928399	20928471	chr14.12
chr14	22616501	22616613	chr14.22		chr14	21075155	21075400	chr14.13
chr14	22692983	22693018	chr14.23		chr14	21456869	21456901	chr14.14
chr14	23488674	23488944	chr14.24		chr14	21458877	21459025	chr14.15
chr14	23592725	23592765	chr14.25		chr14	21480109	21480146	chr14.16
chr14	23885662	23885801	chr14.26		chr14	21623478	21623887	chr14.17
chr14	24592742	24592837	chr14.27		chr14	21633318	21633714	chr14.18
chr14	26137812	26137849	chr14.28		chr14	21695505	21695571	chr14.19
chr14	26139019	26139165	chr14.29		chr14	21696609	21696775	chr14.20
chr14	30099491	30099564	chr14.30		chr14	22501757	22502016	chr14.21
chr14	30155789	30155902	chr14.31		chr14	23009106	23009288	chr14.22
chr14	30411316	30411381	chr14.32		chr14	26143416	26143522	chr14.23
chr14	30561845	30561951	chr14.33		chr14	30092127	30092232	chr14.24
chr14	30863101	30863131	chr14.34		chr14	30158947	30159122	chr14.25
chr14	31608877	31609055	chr14.35		chr14	30409735	30409880	chr14.26
chr14	31619965	31620070	chr14.36		chr14	30923019	30923088	chr14.27
chr14	34257770	34257874	chr14.37		chr14	30927430	30927467	chr14.28
chr14	34416952	34417541	chr14.38		chr14	30928228	30928546	chr14.29
chr14	35355296	35355406	chr14.39		chr14	31611242	31611351	chr14.30
chr14	35858620	35858735	chr14.40		chr14	34251392	34251428	chr14.31
chr14	35863114	35863299	chr14.41		chr14	34827516	34827730	chr14.32
chr14	36716314	36716560	chr14.42		chr14	35345908	35345981	chr14.33
chr14	37444170	37444276	chr14.43		chr14	35347118	35347191	chr14.34
chr14	38772609	38772846	chr14.44		chr14	35418685	35418709	chr14.35
chr14	38930166	38930369	chr14.45		chr14	35861703	35861733	chr14.36
chr14	41143064	41143175	chr14.46		chr14	36126128	36126165	chr14.37
chr14	44402231	44402268	chr14.47		chr14	36737670	36737737	chr14.38
chr14	49153937	49154238	chr14.48		chr14	36738025	36738050	chr14.39
chr14	51247803	51247841	chr14.49		chr14	37441923	37442063	chr14.40
chr14	51248123	51248160	chr14.50		chr14	42812104	42812324	chr14.41
chr14	51299511	51299546	chr14.51		chr14	43081849	43081891	chr14.42
chr14	52086431	52086572	chr14.52		chr14	43084292	43084630	chr14.43
chr14	52243682	52243863	chr14.53		chr14	44401284	44401356	chr14.44
chr14	52325992	52326025	chr14.54		chr14	44496489	44496941	chr14.45
chr14	53529062	53529237	chr14.55		chr14	44671135	44671172	chr14.46
chr14	54562062	54562098	chr14.56		chr14	44709674	44709823	chr14.47
chr14	54569177	54569251	chr14.57		chr14	44715670	44715890	chr14.48
chr14	54584877	54584933	chr14.58		chr14	44826744	44826851	chr14.49
chr14	56115572	56115647	chr14.59		chr14	46884711	46884809	chr14.50
chr14	56812149	56812485	chr14.60		chr14	47215515	47215590	chr14.51
chr14	57028147	57028186	chr14.61		chr14	49335759	49335885	chr14.52
chr14	57817028	57817206	chr14.62		chr14	49338335	49338373	chr14.53
chr14	58363568	58363605	chr14.63		chr14	49940378	49940482	chr14.54
chr14	59640846	59640953	chr14.64		chr14	49959552	49959792	chr14.55
chr14	59660087	59660275	chr14.65		chr14	52093421	52093771	chr14.56
chr14	60028840	60028875	chr14.66		chr14	52488582	52488687	chr14.57
chr14	61394825	61395144	chr14.67		chr14	54047989	54048063	chr14.58
chr14	63873907	63874008	chr14.68		chr14	54100911	54101057	chr14.59
chr14	63922041	63922218	chr14.69		chr14	54580925	54581109	chr14.60
chr14	64005253	64005355	chr14.70		chr14	54668699	54668904	chr14.61
chr14	64082196	64082232	chr14.71		chr14	55146560	55146596	chr14.62
chr14	64641323	64641560	chr14.72		chr14	55149473	55149684	chr14.63
chr14	64808284	64808547	chr14.73		chr14	55295999	55296071	chr14.64
chr14	65011519	65011698	chr14.74		chr14	56113768	56113951	chr14.65
chr14	66718985	66719292	chr14.75		chr14	56115608	56115684	chr14.66
chr14	69105387	69105568	chr14.76		chr14	56929052	56929588	chr14.67
chr14	70128825	70128939	chr14.77		chr14	57128872	57129132	chr14.68
chr14	73947917	73948179	chr14.78		chr14	57682176	57682239	chr14.69
chr14	75107836	75108017	chr14.79		chr14	57776498	57776576	chr14.70
chr14	76349654	76349756	chr14.80		chr14	59021924	59022086	chr14.71
chr14	76990248	76990284	chr14.81		chr14	59022483	59022800	chr14.72
chr14	77155383	77155549	chr14.82		chr14	59110817	59111040	chr14.73
chr14	77289193	77289230	chr14.83		chr14	59648890	59649192	chr14.74
chr14	78281024	78281132	chr14.84		chr14	59652371	59652407	chr14.75
chr14	80760365	80760509	chr14.85		chr14	60021199	60021443	chr14.76
chr14	80789100	80789169	chr14.86		chr14	60029619	60029716	chr14.77
chr14	85155113	85155169	chr14.87		chr14	61230805	61230916	chr14.78
chr14	87864887	87865020	chr14.88		chr14	61528051	61528122	chr14.79
chr14	88959547	88959632	chr14.89		chr14	61612240	61612446	chr14.80
chr14	89113404	89113634	chr14.90		chr14	61647378	61647535	chr14.81
chr14	89426603	89426685	chr14.91		chr14	63131562	63131635	chr14.82
chr14	89600076	89600187	chr14.92		chr14	63269815	63269891	chr14.83
chr14	89874939	89875092	chr14.93		chr14	63742782	63742818	chr14.84
chr14	91044787	91045121	chr14.94		chr14	64003417	64003591	chr14.85
chr14	91267457	91267492	chr14.95		chr14	64069386	64069423	chr14.86
chr14	91370167	91370237	chr14.96		chr14	64074555	64074662	chr14.87
chr14	94116312	94116334	chr14.97		chr14	64087456	64087570	chr14.88
chr14	94677910	94678121	chr14.98		chr14	65094827	65094890	chr14.89
chr14	94740884	94740923	chr14.99		chr14	65198937	65199187	chr14.90
chr14	95250930	95251151	chr14.100		chr14	66022085	66022123	chr14.91
chr14	95852867	95852901	chr14.101		chr14	66038198	66038305	chr14.92
chr14	96335108	96335472	chr14.102		chr14	66901978	66902234	chr14.93
chr14	98814085	98814435	chr14.103		chr14	67050065	67050100	chr14.94
chr14	99009505	99009542	chr14.104		chr14	68692481	68692770	chr14.95
chr14	102923337	102923528	chr14.105		chr14	69424361	69424458	chr14.96
chr14	102950611	102950910	chr14.106		chr14	69768944	69768979	chr14.97
chr14	106008802	106008954	chr14.107		chr14	72528314	72528354	chr14.98
chr14	106122672	106122815	chr14.108		chr14	73254885	73254917	chr14.99
chr15	18454507	18454616	chr15.1		chr14	73324555	73324581	chr14.100
chr15	18922011	18922075	chr15.2		chr14	73418621	73418899	chr14.101
chr15	19063393	19063501	chr15.3		chr14	74242996	74243092	chr14.102
chr15	19190267	19190442	chr15.4		chr14	74246371	74246617	chr14.103
chr15	19821602	19821921	chr15.5		chr14	74253884	74254114	chr14.104
chr15	20289458	20289673	chr15.6		chr14	74483580	74483610	chr14.105
chr15	23168139	23168243	chr15.7		chr14	74667980	74668018	chr14.106
chr15	23209466	23209592	chr15.8		chr14	76811903	76811939	chr14.107
chr15	23210371	23210476	chr15.9		chr14	76909504	76909598	chr14.108
chr15	24795621	24795973	chr15.10		chr14	82233338	82233549	chr14.109
chr15	26324274	26324422	chr15.11		chr14	87864025	87864151	chr14.110
chr15	26832484	26832552	chr15.12		chr14	87960221	87960370	chr14.111
chr15	28471545	28471687	chr15.13		chr14	88089108	88089180	chr14.112
chr15	30671830	30671854	chr15.14		chr14	88106404	88106465	chr14.113
chr15	30715560	30715759	chr15.15		chr14	88111936	88112213	chr14.114
chr15	32473354	32473386	chr15.16		chr14	88355574	88355645	chr14.115
chr15	32568849	32569377	chr15.17		chr14	89108298	89108504	chr14.116
chr15	32572502	32572647	chr15.18		chr14	89426492	89426604	chr14.117
chr15	32618711	32618747	chr15.19		chr14	90390925	90391035	chr14.118
chr15	34905209	34905248	chr15.20		chr14	90392356	90392428	chr14.119
chr15	36010911	36011322	chr15.21		chr14	91044244	91044272	chr14.120
chr15	37324585	37324764	chr15.22		chr14	91267001	91267110	chr14.121
chr15	37862001	37862101	chr15.23		chr14	91562401	91562478	chr14.122
chr15	38231022	38231087	chr15.24		chr14	91633946	91634203	chr14.123
chr15	40731072	40731229	chr15.25		chr14	91861096	91861204	chr14.124
chr15	41183078	41183114	chr15.26		chr14	92884491	92884602	chr14.125
chr15	41663164	41663346	chr15.27		chr14	93929154	93929358	chr14.126
chr15	41823182	41823247	chr15.28		chr14	94311838	94311903	chr14.127
chr15	42370062	42370249	chr15.29		chr14	95818076	95818311	chr14.128
chr15	43035979	43036111	chr15.30		chr14	95848135	95848422	chr14.129
chr15	44900260	44900301	chr15.31		chr14	95856791	95856866	chr14.130
chr15	46198391	46198629	chr15.32		chr14	99770424	99770673	chr14.131
chr15	46891699	46891808	chr15.33		chr14	99773023	99773099	chr14.132
chr15	47123740	47123916	chr15.34		chr14	100534984	100535159	chr14.133
chr15	47250487	47250509	chr15.35		chr14	102204223	102204264	chr14.134
chr15	47706306	47706444	chr15.36		chr14	102723343	102723413	chr14.135
chr15	48432447	48432481	chr15.37		chr14	103095686	103096074	chr14.136
chr15	48438359	48438577	chr15.38		chr14	103167497	103167675	chr14.137
chr15	48765131	48765169	chr15.39		chr14	105900204	105900279	chr14.138
chr15	52315821	52316310	chr15.40		chr15	19024688	19024805	chr15.1
chr15	52468508	52468757	chr15.41		chr15	19266098	19266164	chr15.2
chr15	53439789	53439830	chr15.42		chr15	19973417	19973454	chr15.3
chr15	53443582	53443856	chr15.43		chr15	20384742	20384865	chr15.4
chr15	53579070	53579176	chr15.44		chr15	20707526	20707996	chr15.5
chr15	54761138	54761178	chr15.45		chr15	20758023	20758317	chr15.6
chr15	54762108	54762135	chr15.46		chr15	20760678	20760826	chr15.7
chr15	54766524	54766559	chr15.47		chr15	22764811	22764884	chr15.8
chr15	55300755	55300915	chr15.48		chr15	23170859	23171008	chr15.9
chr15	55779321	55779676	chr15.49		chr15	23205596	23205664	chr15.10
chr15	55781818	55782062	chr15.50		chr15	23233413	23233589	chr15.11
chr15	56148958	56149037	chr15.51		chr15	23658891	23658916	chr15.12
chr15	56511523	56511810	chr15.52		chr15	26232236	26232379	chr15.13
chr15	56833357	56833390	chr15.53		chr15	27805618	27805653	chr15.14
chr15	56835996	56836068	chr15.54		chr15	28587906	28587947	chr15.15
chr15	56852365	56852519	chr15.55		chr15	28705904	28706005	chr15.16
chr15	57061652	57061691	chr15.56		chr15	28984934	28984968	chr15.17
chr15	57158991	57159025	chr15.57		chr15	31085264	31085523	chr15.18
chr15	57515218	57515574	chr15.58		chr15	31237958	31237982	chr15.19
chr15	61129969	61130042	chr15.59		chr15	32045513	32045549	chr15.20
chr15	63071427	63071534	chr15.60		chr15	32174928	32175088	chr15.21
chr15	63115692	63115889	chr15.61		chr15	32835685	32835909	chr15.22
chr15	63689066	63689123	chr15.62		chr15	33206122	33206194	chr15.23
chr15	65327048	65327088	chr15.63		chr15	33624032	33624059	chr15.24
chr15	65338037	65338339	chr15.64		chr15	34651105	34651141	chr15.25
chr15	66354644	66354905	chr15.65		chr15	38835360	38835456	chr15.26
chr15	66653386	66653523	chr15.66		chr15	39005615	39005755	chr15.27
chr15	68846203	68846339	chr15.67		chr15	39314445	39314598	chr15.28
chr15	70765003	70765258	chr15.68		chr15	39699690	39699957	chr15.29
chr15	71133280	71133518	chr15.69		chr15	39828929	39829033	chr15.30
chr15	72163501	72163632	chr15.70		chr15	40180848	40180961	chr15.31
chr15	72180177	72180381	chr15.71		chr15	40537357	40537526	chr15.32
chr15	73281768	73282055	chr15.72		chr15	40539616	40539652	chr15.33
chr15	74136291	74136585	chr15.73		chr15	41905327	41905626	chr15.34
chr15	76025118	76025343	chr15.74		chr15	42279441	42279619	chr15.35
chr15	76107915	76108031	chr15.75		chr15	45812997	45813033	chr15.36
chr15	76372745	76372785	chr15.76		chr15	46286649	46287172	chr15.37
chr15	76413754	76413828	chr15.77		chr15	46959265	46959301	chr15.38
chr15	77977216	77977411	chr15.78		chr15	47123554	47123594	chr15.39
chr15	79080319	79080343	chr15.79		chr15	47124974	47125051	chr15.40
chr15	79177124	79177195	chr15.80		chr15	47229795	47230010	chr15.41
chr15	79374673	79374716	chr15.81		chr15	47230426	47230583	chr15.42
chr15	81440691	81440818	chr15.82		chr15	47234036	47234394	chr15.43
chr15	81469441	81469478	chr15.83		chr15	47246490	47246809	chr15.44
chr15	81528058	81528094	chr15.84		chr15	48500003	48500040	chr15.45
chr15	81900208	81900243	chr15.85		chr15	49815949	49816230	chr15.46
chr15	82997733	82997981	chr15.86		chr15	50762094	50762264	chr15.47
chr15	83327979	83328131	chr15.87		chr15	53450735	53450771	chr15.48
chr15	84602450	84602658	chr15.88		chr15	53457518	53457650	chr15.49
chr15	85853546	85853794	chr15.89		chr15	53486228	53486379	chr15.50
chr15	87434738	87434777	chr15.90		chr15	54074995	54075073	chr15.51
chr15	88241901	88242027	chr15.91		chr15	54714955	54715028	chr15.52
chr15	92569852	92569962	chr15.92		chr15	54759631	54759668	chr15.53
chr15	92700672	92700749	chr15.93		chr15	54768443	54768565	chr15.54
chr15	95103187	95103328	chr15.94		chr15	54771507	54771544	chr15.55
chr15	97258526	97258765	chr15.95		chr15	54772838	54773128	chr15.56
chr15	97608094	97608201	chr15.96		chr15	55292479	55292819	chr15.57
chr15	97953823	97953864	chr15.97		chr15	55781783	55782028	chr15.58
chr15	98172011	98172118	chr15.98		chr15	57156858	57156991	chr15.59
chr15	98967106	98967244	chr15.99		chr15	57512793	57513205	chr15.60
chr15	100174838	100174958	chr15.100		chr15	57696555	57696604	chr15.61
chr15	100283104	100283321	chr15.101		chr15	57736403	57736513	chr15.62
chr16	216427	216464	chr16.1		chr15	58556866	58556901	chr15.63
chr16	1251893	1251928	chr16.2		chr15	60141544	60141839	chr15.64
chr16	3223033	3223317	chr16.3		chr15	61118135	61118439	chr15.65
chr16	3868876	3869136	chr16.4		chr15	62246370	62246407	chr15.66
chr16	4413164	4413306	chr16.5		chr15	62786802	62787018	chr15.67
chr16	5356984	5357021	chr16.6		chr15	63873442	63873546	chr15.68
chr16	7317123	7317160	chr16.7		chr15	63876084	63876271	chr15.69
chr16	8794431	8794454	chr16.8		chr15	64587440	64587479	chr15.70
chr16	10432128	10432236	chr16.9		chr15	64607820	64608259	chr15.71
chr16	10699316	10699622	chr16.10		chr15	65328232	65328259	chr15.72
chr16	11468118	11468245	chr16.11		chr15	65328743	65328846	chr15.73
chr16	12091849	12092019	chr16.12		chr15	65602560	65602591	chr15.74
chr16	14202112	14202373	chr16.13		chr15	66132748	66132851	chr15.75
chr16	15061700	15062066	chr16.14		chr15	66135225	66135560	chr15.76
chr16	18850824	18850898	chr16.15		chr15	67491262	67491506	chr15.77
chr16	20393852	20393933	chr16.16		chr15	69176490	69176588	chr15.78
chr16	21082909	21082982	chr16.17		chr15	69243448	69243593	chr15.79
chr16	22387345	22387453	chr16.18		chr15	70191977	70192051	chr15.80
chr16	22451995	22452244	chr16.19		chr15	70451042	70451062	chr15.81
chr16	23356018	23356053	chr16.20		chr15	70555360	70555394	chr15.82
chr16	23752269	23752578	chr16.21		chr15	73187837	73188045	chr15.83
chr16	24171759	24172040	chr16.22		chr15	73386311	73386414	chr15.84
chr16	24460534	24460703	chr16.23		chr15	73450178	73450291	chr15.85
chr16	24471211	24471246	chr16.24		chr15	73700300	73700388	chr15.86
chr16	24648155	24648321	chr16.25		chr15	73957155	73957302	chr15.87
chr16	24689221	24689358	chr16.26		chr15	74090259	74090333	chr15.88
chr16	24692897	24693067	chr16.27		chr15	74984876	74984949	chr15.89
chr16	24728996	24729103	chr16.28		chr15	75265095	75265117	chr15.90
chr16	25372524	25372647	chr16.29		chr15	75497512	75497580	chr15.91
chr16	27174278	27174316	chr16.30		chr15	76740895	76740932	chr15.92
chr16	27174806	27175057	chr16.31		chr15	77978071	77978244	chr15.93
chr16	27320562	27320685	chr16.32		chr15	79257857	79257958	chr15.94
chr16	29555142	29555213	chr16.33		chr15	81011086	81011165	chr15.95
chr16	31179931	31179994	chr16.34		chr15	81174865	81174905	chr15.96
chr16	31890767	31891060	chr16.35		chr15	82514872	82514980	chr15.97
chr16	34641786	34641931	chr16.36		chr15	82915760	82915835	chr15.98
chr16	45166806	45167021	chr16.37		chr15	82996963	82997145	chr15.99
chr16	45566244	45566428	chr16.38		chr15	83157622	83157743	chr15.100
chr16	45701195	45701331	chr16.39		chr15	87847269	87847307	chr15.101
chr16	45746030	45746068	chr16.40		chr15	87930392	87930630	chr15.102
chr16	46050886	46050921	chr16.41		chr15	88097431	88097576	chr15.103
chr16	48617654	48617691	chr16.42		chr15	88241901	88242027	chr15.104
chr16	52278706	52278743	chr16.43		chr15	88542580	88542657	chr15.105
chr16	52699619	52699976	chr16.44		chr15	89563779	89563803	chr15.106
chr16	53913419	53913448	chr16.45		chr15	91001852	91001921	chr15.107
chr16	55022511	55022590	chr16.46		chr15	92237586	92237696	chr15.108
chr16	56326270	56326486	chr16.47		chr15	92644222	92644359	chr15.109
chr16	56722390	56722428	chr16.48		chr15	93201455	93201491	chr15.110
chr16	57123824	57123861	chr16.49		chr15	97005850	97005933	chr15.111
chr16	57143338	57143554	chr16.50		chr15	97258629	97258873	chr15.112
chr16	57361485	57361632	chr16.51		chr15	97614422	97614459	chr15.113
chr16	65400017	65400194	chr16.52		chr15	97989289	97989398	chr15.114
chr16	65554401	65554473	chr16.53		chr15	98088903	98088974	chr15.115
chr16	65748121	65748189	chr16.54		chr15	98937963	98937999	chr15.116
chr16	66116701	66116770	chr16.55		chr15	98962919	98963282	chr15.117
chr16	66246092	66246129	chr16.56		chr15	99234504	99234646	chr15.118
chr16	66437546	66437696	chr16.57		chr15	99275540	99275613	chr15.119
chr16	66558154	66558593	chr16.58		chr15	100282201	100282240	chr15.120
chr16	67126738	67126906	chr16.59		chr16	793318	793423	chr16.1
chr16	68009237	68009349	chr16.60		chr16	1910076	1910518	chr16.2
chr16	68151726	68151789	chr16.61		chr16	2766907	2767112	chr16.3
chr16	68845635	68845673	chr16.62		chr16	5087301	5087533	chr16.4
chr16	70110993	70111265	chr16.63		chr16	10550886	10551054	chr16.5
chr16	70381472	70381493	chr16.64		chr16	10585238	10585381	chr16.6
chr16	70603703	70603740	chr16.65		chr16	10698756	10698858	chr16.7
chr16	72951507	72951617	chr16.66		chr16	10868957	10869098	chr16.8
chr16	73196935	73197010	chr16.67		chr16	11737961	11738041	chr16.9
chr16	79622229	79622255	chr16.68		chr16	12896529	12896846	chr16.10
chr16	79830435	79830467	chr16.69		chr16	14197875	14198020	chr16.11
chr16	80058581	80058651	chr16.70		chr16	14259975	14260117	chr16.12
chr16	84281182	84281402	chr16.71		chr16	15061525	15061741	chr16.13
chr16	86456868	86456905	chr16.72		chr16	19805927	19806135	chr16.14
chr16	86460269	86460520	chr16.73		chr16	21081255	21081607	chr16.15
chr16	86540735	86540772	chr16.74		chr16	22299184	22299222	chr16.16
chr16	88300411	88300447	chr16.75		chr16	22371959	22372028	chr16.17
chr17	252973	254034	chr17.1		chr16	24469783	24469892	chr16.18
chr17	2183915	2184096	chr17.2		chr16	24693961	24694136	chr16.19
chr17	2442188	2442367	chr17.3		chr16	24726628	24726666	chr16.20
chr17	2913900	2913931	chr17.4		chr16	24729030	24729103	chr16.21
chr17	3045409	3045449	chr17.5		chr16	25609585	25609778	chr16.22
chr17	3047282	3047354	chr17.6		chr16	31728805	31728917	chr16.23
chr17	3324472	3324683	chr17.7		chr16	34183644	34183785	chr16.24
chr17	4163875	4164054	chr17.8		chr16	34222455	34222710	chr16.25
chr17	4650886	4650959	chr17.9		chr16	34228083	34228118	chr16.26
chr17	4770401	4770692	chr17.10		chr16	34642507	34642690	chr16.27
chr17	4775592	4775807	chr17.11		chr16	45701084	45701196	chr16.28
chr17	5081095	5081310	chr17.12		chr16	46962743	46962818	chr16.29
chr17	5318631	5318734	chr17.13		chr16	47084778	47084929	chr16.30
chr17	5334528	5334599	chr17.14		chr16	47877933	47877968	chr16.31
chr17	5342986	5343175	chr17.15		chr16	47937096	47937167	chr16.32
chr17	6406423	6406585	chr17.16		chr16	51039500	51039540	chr16.33
chr17	6885472	6885508	chr17.17		chr16	51813138	51813423	chr16.34
chr17	7086959	7087166	chr17.18		chr16	51961001	51961432	chr16.35
chr17	7424703	7424946	chr17.19		chr16	52279075	52279410	chr16.36
chr17	7722139	7722402	chr17.20		chr16	53519671	53519704	chr16.37
chr17	7724779	7724922	chr17.21		chr16	53913204	53913315	chr16.38
chr17	7777536	7777712	chr17.22		chr16	54791302	54791328	chr16.39
chr17	8177708	8177737	chr17.23		chr16	55771407	55771581	chr16.40
chr17	9514873	9515000	chr17.24		chr16	55781940	55782112	chr16.41
chr17	9669324	9669493	chr17.25		chr16	56884688	56884788	chr16.42
chr17	9875919	9875957	chr17.26		chr16	62859577	62859719	chr16.43
chr17	9876958	9877134	chr17.27		chr16	65400413	65400488	chr16.44
chr17	10045482	10045647	chr17.28		chr16	65621643	65621679	chr16.45
chr17	10547075	10547302	chr17.29		chr16	66897477	66897609	chr16.46
chr17	15183520	15183662	chr17.30		chr16	67324216	67324325	chr16.47
chr17	15573855	15573963	chr17.31		chr16	67626682	67626835	chr16.48
chr17	15627716	15627791	chr17.32		chr16	68153078	68153144	chr16.49
chr17	15911601	15911639	chr17.33		chr16	68672545	68672842	chr16.50
chr17	17080471	17080776	chr17.34		chr16	68888930	68889103	chr16.51
chr17	17130286	17130357	chr17.35		chr16	74869333	74869537	chr16.52
chr17	17320094	17320134	chr17.36		chr16	76029138	76029175	chr16.53
chr17	18250866	18251044	chr17.37		chr17	635280	635342	chr17.1
chr17	18474485	18474563	chr17.38		chr17	3046720	3046970	chr17.2
chr17	20162395	20162581	chr17.39		chr17	3065340	3065417	chr17.3
chr17	20206824	20206861	chr17.40		chr17	4163396	4163659	chr17.4
chr17	20559353	20559391	chr17.41		chr17	5914992	5915068	chr17.5
chr17	20738145	20738323	chr17.42		chr17	6493790	6493871	chr17.6
chr17	20750625	20750696	chr17.43		chr17	7087071	7087203	chr17.7
chr17	21056097	21056206	chr17.44		chr17	7094457	7094525	chr17.8
chr17	21126922	21126993	chr17.45		chr17	7777393	7777431	chr17.9
chr17	21746173	21746212	chr17.46		chr17	8204495	8204532	chr17.10
chr17	23719393	23719430	chr17.47		chr17	8814204	8814341	chr17.11
chr17	23910881	23910954	chr17.48		chr17	9546489	9546526	chr17.12
chr17	24046617	24046763	chr17.49		chr17	14138158	14138216	chr17.13
chr17	24387454	24387524	chr17.50		chr17	14140565	14140602	chr17.14
chr17	25683513	25683653	chr17.51		chr17	16062084	16062125	chr17.15
chr17	25829413	25829585	chr17.52		chr17	16551660	16551694	chr17.16
chr17	26575829	26576031	chr17.53		chr17	18697480	18697627	chr17.17
chr17	26651198	26651237	chr17.54		chr17	20380283	20380308	chr17.18
chr17	26664449	26664521	chr17.55		chr17	20597691	20597728	chr17.19
chr17	27258263	27258418	chr17.56		chr17	21130748	21130783	chr17.20
chr17	27692377	27692414	chr17.57		chr17	21743628	21744088	chr17.21
chr17	30810541	30810618	chr17.58		chr17	21746136	21746212	chr17.22
chr17	30935355	30935423	chr17.59		chr17	22643976	22644069	chr17.23
chr17	31076899	31076936	chr17.60		chr17	23660327	23660395	chr17.24
chr17	31409822	31409859	chr17.61		chr17	24013339	24013362	chr17.25
chr17	31561529	31561768	chr17.62		chr17	24045714	24045751	chr17.26
chr17	34112529	34112744	chr17.63		chr17	24743606	24743995	chr17.27
chr17	34436423	34436495	chr17.64		chr17	25319694	25320009	chr17.28
chr17	35463495	35463615	chr17.65		chr17	25957427	25957647	chr17.29
chr17	35483247	35483311	chr17.66		chr17	26665186	26665497	chr17.30
chr17	35718347	35718372	chr17.67		chr17	26667509	26667545	chr17.31
chr17	36212753	36212965	chr17.68		chr17	27370638	27370971	chr17.32
chr17	36416406	36416433	chr17.69		chr17	28225970	28226007	chr17.33
chr17	36466894	36466936	chr17.70		chr17	29619286	29619554	chr17.34
chr17	36508948	36509181	chr17.71		chr17	30939769	30939842	chr17.35
chr17	36786719	36786755	chr17.72		chr17	31161210	31161592	chr17.36
chr17	36807745	36807820	chr17.73		chr17	31162554	31162787	chr17.37
chr17	36834619	36834729	chr17.74		chr17	31285631	31285775	chr17.38
chr17	37416135	37416494	chr17.75		chr17	32376684	32376887	chr17.39
chr17	38167636	38167680	chr17.76		chr17	32731282	32731460	chr17.40
chr17	38394725	38394763	chr17.77		chr17	35272484	35272523	chr17.41
chr17	38535456	38535606	chr17.78		chr17	35826661	35826685	chr17.42
chr17	38827305	38827342	chr17.79		chr17	36223536	36223834	chr17.43
chr17	38903738	38904138	chr17.80		chr17	36423739	36423774	chr17.44
chr17	38969234	38969423	chr17.81		chr17	36534165	36534202	chr17.45
chr17	38978458	38978525	chr17.82		chr17	36640990	36641024	chr17.46
chr17	39387997	39388229	chr17.83		chr17	37440746	37440782	chr17.47
chr17	39435015	39435113	chr17.84		chr17	38203254	38203335	chr17.48
chr17	39649891	39649963	chr17.85		chr17	38718245	38718319	chr17.49
chr17	40593056	40593091	chr17.86		chr17	40098794	40098883	chr17.50
chr17	40949503	40949536	chr17.87		chr17	40649436	40649600	chr17.51
chr17	41014055	41014195	chr17.88		chr17	40874859	40874890	chr17.52
chr17	41017639	41017684	chr17.89		chr17	41017381	41017418	chr17.53
chr17	42351414	42351522	chr17.90		chr17	41778084	41778157	chr17.54
chr17	42355201	42355309	chr17.91		chr17	43340728	43340763	chr17.55
chr17	44064863	44064934	chr17.92		chr17	46134836	46134868	chr17.56
chr17	44646743	44646766	chr17.93		chr17	46432216	46432765	chr17.57
chr17	45281816	45281886	chr17.94		chr17	46588308	46588413	chr17.58
chr17	46175877	46175916	chr17.95		chr17	46690589	46690925	chr17.59
chr17	46184902	46185219	chr17.96		chr17	46936558	46936663	chr17.60
chr17	46686317	46686740	chr17.97		chr17	51155008	51155044	chr17.61
chr17	53421622	53421804	chr17.98		chr17	52407187	52407254	chr17.62
chr17	54182879	54183039	chr17.99		chr17	53437433	53437558	chr17.63
chr17	55044565	55044782	chr17.100		chr17	54128838	54128875	chr17.64
chr17	55395369	55395467	chr17.101		chr17	54584143	54584357	chr17.65
chr17	56033301	56033484	chr17.102		chr17	54654984	54655117	chr17.66
chr17	57293736	57293794	chr17.103		chr17	55008667	55008998	chr17.67
chr17	58237233	58237475	chr17.104		chr17	55050062	55050278	chr17.68
chr17	59209573	59209611	chr17.105		chr17	55392986	55393054	chr17.69
chr17	59565836	59565988	chr17.106		chr17	55827581	55827619	chr17.70
chr17	60324409	60324593	chr17.107		chr17	57023862	57023936	chr17.71
chr17	60327860	60327997	chr17.108		chr17	57027187	57027221	chr17.72
chr17	61176437	61176677	chr17.109		chr17	57953955	57954356	chr17.73
chr17	62649094	62649243	chr17.110		chr17	58246256	58246404	chr17.74
chr17	63138798	63138912	chr17.111		chr17	58632783	58632864	chr17.75
chr17	63427021	63427095	chr17.112		chr17	58820242	58820350	chr17.76
chr17	64050218	64050255	chr17.113		chr17	59431374	59431397	chr17.77
chr17	64575764	64576212	chr17.114		chr17	59625500	59625533	chr17.78
chr17	64754173	64754365	chr17.115		chr17	59914932	59914970	chr17.79
chr17	64757208	64757246	chr17.116		chr17	60328984	60329058	chr17.80
chr17	65575767	65576163	chr17.117		chr17	60557073	60557097	chr17.81
chr17	70218809	70219044	chr17.118		chr17	61495047	61495087	chr17.82
chr17	71175009	71175109	chr17.119		chr17	61608260	61608329	chr17.83
chr17	71724623	71724750	chr17.120		chr17	64106648	64106725	chr17.84
chr17	71746792	71746832	chr17.121		chr17	64821098	64821440	chr17.85
chr17	72243211	72243400	chr17.122		chr17	67626606	67626715	chr17.86
chr17	76831927	76832137	chr17.123		chr17	69717415	69717660	chr17.87
chr17	77026706	77026780	chr17.124		chr17	70284562	70284596	chr17.88
chr17	77106347	77106479	chr17.125		chr17	70649793	70649938	chr17.89
chr17	77472047	77472084	chr17.126		chr17	71178038	71178250	chr17.90
chr17	77973684	77973912	chr17.127		chr17	71410237	71410385	chr17.91
chr17	78078809	78078954	chr17.128		chr17	71453959	71454182	chr17.92
chr18	255932	256251	chr18.1		chr17	71772854	71772895	chr17.93
chr18	608373	608455	chr18.2		chr17	72158177	72158331	chr17.94
chr18	709530	709569	chr18.3		chr17	72246338	72246476	chr17.95
chr18	2642308	2642345	chr18.4		chr17	72247025	72247134	chr17.96
chr18	2764011	2764314	chr18.5		chr17	73872062	73872101	chr17.97
chr18	3185788	3186122	chr18.6		chr17	77588305	77588386	chr17.98
chr18	5539933	5539969	chr18.7		chr18	3208341	3208505	chr18.1
chr18	6403607	6403717	chr18.8		chr18	3241626	3241659	chr18.2
chr18	10439604	10439758	chr18.9		chr18	3247467	3247543	chr18.3
chr18	10451658	10451724	chr18.10		chr18	3377781	3378002	chr18.4
chr18	10457426	10457462	chr18.11		chr18	3386830	3387383	chr18.5
chr18	10693457	10693529	chr18.12		chr18	5283423	5283582	chr18.6
chr18	12105353	12105477	chr18.13		chr18	8709482	8709516	chr18.7
chr18	12246391	12246430	chr18.14		chr18	9008332	9008398	chr18.8
chr18	14210237	14210450	chr18.15		chr18	9129123	9129474	chr18.9
chr18	16942498	16942573	chr18.16		chr18	9900397	9900546	chr18.10
chr18	16943239	16943340	chr18.17		chr18	11677372	11677410	chr18.11
chr18	17647431	17647674	chr18.18		chr18	12398933	12399083	chr18.12
chr18	18250739	18250774	chr18.19		chr18	13673619	13673842	chr18.13
chr18	18989067	18989499	chr18.20		chr18	14171213	14171286	chr18.14
chr18	19499839	19499909	chr18.21		chr18	14372092	14372129	chr18.15
chr18	19978783	19979062	chr18.22		chr18	14600703	14601013	chr18.16
chr18	19988588	19988729	chr18.23		chr18	14624584	14624687	chr18.17
chr18	20362215	20362332	chr18.24		chr18	14736397	14736618	chr18.18
chr18	21189191	21189249	chr18.25		chr18	14740376	14740649	chr18.19
chr18	22882002	22882189	chr18.26		chr18	14878136	14878206	chr18.20
chr18	23024985	23025103	chr18.27		chr18	15244134	15244287	chr18.21
chr18	23292495	23292761	chr18.28		chr18	15318084	15318110	chr18.22
chr18	23293483	23293597	chr18.29		chr18	16943726	16944063	chr18.23
chr18	26877390	26877422	chr18.30		chr18	17437600	17437865	chr18.24
chr18	26996852	26996998	chr18.31		chr18	17545967	17546212	chr18.25
chr18	26998215	26998253	chr18.32		chr18	18770430	18770656	chr18.26
chr18	27212843	27212880	chr18.33		chr18	19819540	19819576	chr18.27
chr18	27277886	27278275	chr18.34		chr18	20077239	20077276	chr18.28
chr18	30326590	30326627	chr18.35		chr18	20849327	20849484	chr18.29
chr18	30537852	30537915	chr18.36		chr18	21193438	21193507	chr18.30
chr18	30876181	30876353	chr18.37		chr18	21926755	21926780	chr18.31
chr18	31203584	31203656	chr18.38		chr18	22388800	22388916	chr18.32
chr18	41933709	41933920	chr18.39		chr18	22695548	22695584	chr18.33
chr18	42935419	42935492	chr18.40		chr18	22700861	22700941	chr18.34
chr18	43709596	43709710	chr18.41		chr18	22705734	22705794	chr18.35
chr18	44255546	44255793	chr18.42		chr18	22881714	22881935	chr18.36
chr18	45239506	45239565	chr18.43		chr18	23292554	23292665	chr18.37
chr18	46071047	46071119	chr18.44		chr18	26874258	26874337	chr18.38
chr18	50049103	50049341	chr18.45		chr18	26877390	26877495	chr18.39
chr18	51404045	51404078	chr18.46		chr18	26995712	26995822	chr18.40
chr18	51413574	51413684	chr18.47		chr18	26999700	26999788	chr18.41
chr18	52455806	52455842	chr18.48		chr18	28611602	28611636	chr18.42
chr18	52960003	52960039	chr18.49		chr18	29275679	29275883	chr18.43
chr18	52963553	52963662	chr18.50		chr18	29278864	29278901	chr18.44
chr18	53840113	53840189	chr18.51		chr18	30513091	30513340	chr18.45
chr18	55788517	55788592	chr18.52		chr18	30871516	30871550	chr18.46
chr18	56430985	56431256	chr18.53		chr18	31075514	31075775	chr18.47
chr18	56457198	56457348	chr18.54		chr18	31209586	31209680	chr18.48
chr18	58034458	58034528	chr18.55		chr18	37790936	37791137	chr18.49
chr18	58137105	58137177	chr18.56		chr18	38955155	38955181	chr18.50
chr18	59245967	59246158	chr18.57		chr18	39113002	39113039	chr18.51
chr18	59247065	59247209	chr18.58		chr18	39116694	39116731	chr18.52
chr18	59592151	59592294	chr18.59		chr18	40157541	40157576	chr18.53
chr18	59706225	59706406	chr18.60		chr18	41757456	41757630	chr18.54
chr18	62425388	62425494	chr18.61		chr18	41800963	41801001	chr18.55
chr18	63607907	63607990	chr18.62		chr18	42960759	42961141	chr18.56
chr18	64656981	64657084	chr18.63		chr18	43614956	43614993	chr18.57
chr18	64658804	64658909	chr18.64		chr18	43615612	43615911	chr18.58
chr18	72340457	72340702	chr18.65		chr18	43681871	43682088	chr18.59
chr18	75366415	75366723	chr18.66		chr18	45238656	45238828	chr18.60
chr19	59802	59839	chr19.1		chr18	50133118	50133272	chr18.61
chr19	431348	431375	chr19.2		chr18	50140710	50140949	chr18.62
chr19	972312	972417	chr19.3		chr18	50407180	50407207	chr18.63
chr19	984663	985223	chr19.4		chr18	50409893	50410104	chr18.64
chr19	1127492	1127605	chr19.5		chr18	52454936	52455986	chr18.65
chr19	1156051	1156132	chr19.6		chr18	53438772	53439008	chr18.66
chr19	2724573	2724716	chr19.7		chr18	53861383	53861521	chr18.67
chr19	3316539	3316576	chr19.8		chr18	54036323	54036360	chr18.68
chr19	3533345	3533545	chr19.9		chr18	54446063	54446180	chr18.69
chr19	3652997	3653171	chr19.10		chr18	55134772	55134945	chr18.70
chr19	4355984	4356340	chr19.11		chr18	55176221	55176335	chr18.71
chr19	4463934	4464002	chr19.12		chr18	55279681	55279929	chr18.72
chr19	4464756	4464802	chr19.13		chr18	55579262	55579441	chr18.73
chr19	4510679	4510796	chr19.14		chr18	55720274	55720350	chr18.74
chr19	5741812	5742054	chr19.15		chr18	55785323	55785673	chr18.75
chr19	6958953	6959035	chr19.16		chr18	57302215	57302324	chr18.76
chr19	7362014	7362088	chr19.17		chr18	58008053	58008192	chr18.77
chr19	7643630	7643851	chr19.18		chr18	58382729	58382801	chr18.78
chr19	9406187	9406581	chr19.19		chr18	59145502	59145824	chr18.79
chr19	10475065	10475232	chr19.20		chr18	59292276	59292312	chr18.80
chr19	10550536	10550616	chr19.21		chr18	59371984	59372227	chr18.81
chr19	10666980	10667167	chr19.22		chr18	59404871	59404906	chr18.82
chr19	10836569	10836741	chr19.23		chr18	62423094	62423151	chr18.83
chr19	11450135	11450361	chr19.24		chr18	62429281	62429355	chr18.84
chr19	12030165	12030296	chr19.25		chr18	63612697	63612737	chr18.85
chr19	12812088	12812114	chr19.26		chr18	64531704	64531980	chr18.86
chr19	13862742	13862920	chr19.27		chr18	64651548	64651713	chr18.87
chr19	13976914	13977204	chr19.28		chr18	64651987	64652526	chr18.88
chr19	14806378	14806522	chr19.29		chr18	66248197	66248264	chr18.89
chr19	15055288	15055506	chr19.30		chr18	68682456	68682565	chr18.90
chr19	16168931	16169136	chr19.31		chr18	69964581	69964655	chr18.91
chr19	16171985	16172174	chr19.32		chr18	71270781	71270924	chr18.92
chr19	18016126	18016147	chr19.33		chr19	52692	52932	chr19.1
chr19	18498552	18498647	chr19.34		chr19	409115	409168	chr19.2
chr19	18556947	18556986	chr19.35		chr19	695505	695599	chr19.3
chr19	19034984	19035025	chr19.36		chr19	945781	945825	chr19.4
chr19	19110632	19110667	chr19.37		chr19	4803428	4803451	chr19.5
chr19	19514421	19514495	chr19.38		chr19	5670709	5670884	chr19.6
chr19	19767455	19767568	chr19.39		chr19	6347369	6347483	chr19.7
chr19	21365469	21365505	chr19.40		chr19	7701648	7701763	chr19.8
chr19	33979526	33979565	chr19.41		chr19	8704394	8704489	chr19.9
chr19	34395665	34395709	chr19.42		chr19	9089802	9089868	chr19.10
chr19	35152248	35152497	chr19.43		chr19	9151259	9151387	chr19.11
chr19	35162170	35162425	chr19.44		chr19	9343349	9343460	chr19.12
chr19	35168592	35168709	chr19.45		chr19	9388684	9388754	chr19.13
chr19	39482950	39482989	chr19.46		chr19	9392782	9392856	chr19.14
chr19	39856971	39857111	chr19.47		chr19	10094375	10094556	chr19.15
chr19	39924129	39924169	chr19.48		chr19	12410527	12410575	chr19.16
chr19	40728296	40728375	chr19.49		chr19	12527363	12527442	chr19.17
chr19	40844832	40844898	chr19.50		chr19	14820724	14820933	chr19.18
chr19	41598951	41598985	chr19.51		chr19	14837076	14837182	chr19.19
chr19	41867679	41867711	chr19.52		chr19	15098417	15098609	chr19.20
chr19	42019914	42020023	chr19.53		chr19	17255245	17255272	chr19.21
chr19	42874396	42874578	chr19.54		chr19	19765087	19765112	chr19.22
chr19	42955588	42955664	chr19.55		chr19	20153573	20153615	chr19.23
chr19	43088329	43088365	chr19.56		chr19	20930164	20930302	chr19.24
chr19	44378814	44378846	chr19.57		chr19	21968672	21968706	chr19.25
chr19	44617343	44617484	chr19.58		chr19	22727683	22728374	chr19.26
chr19	44690285	44690322	chr19.59		chr19	37523727	37523791	chr19.27
chr19	45025836	45025872	chr19.60		chr19	38406148	38406281	chr19.28
chr19	45144719	45144869	chr19.61		chr19	40414950	40414987	chr19.29
chr19	45889702	45889884	chr19.62		chr19	40856243	40856384	chr19.30
chr19	46051642	46051853	chr19.63		chr19	41218333	41218762	chr19.31
chr19	46389936	46390039	chr19.64		chr19	41598606	41598815	chr19.32
chr19	47437351	47437381	chr19.65		chr19	41677746	41677934	chr19.33
chr19	48550744	48550778	chr19.66		chr19	41783274	41783350	chr19.34
chr19	49183055	49183241	chr19.67		chr19	42782824	42782898	chr19.35
chr19	49195550	49195776	chr19.68		chr19	42900603	42900781	chr19.36
chr19	49305202	49305334	chr19.69		chr19	44718730	44718870	chr19.37
chr19	49600241	49600404	chr19.70		chr19	44721641	44721751	chr19.38
chr19	50429891	50430046	chr19.71		chr19	45283826	45284167	chr19.39
chr19	50962458	50962507	chr19.72		chr19	46904102	46904179	chr19.40
chr19	51060195	51060399	chr19.73		chr19	47502806	47502964	chr19.41
chr19	51856427	51856513	chr19.74		chr19	49122236	49122347	chr19.42
chr19	53456337	53456412	chr19.75		chr19	49181954	49182169	chr19.43
chr19	53497622	53497992	chr19.76		chr19	49362928	49362965	chr19.44
chr19	54033899	54033937	chr19.77		chr19	50337483	50337645	chr19.45
chr19	54312508	54312652	chr19.78		chr19	52738411	52738629	chr19.46
chr19	54319562	54319840	chr19.79		chr19	53176981	53177230	chr19.47
chr19	56107170	56107359	chr19.80		chr19	54097143	54097191	chr19.48
chr19	57230055	57230161	chr19.81		chr19	54691692	54691814	chr19.49
chr19	57487239	57487312	chr19.82		chr19	56734050	56734275	chr19.50
chr19	57561354	57561458	chr19.83		chr19	57168846	57169159	chr19.51
chr19	57610384	57610562	chr19.84		chr19	57487382	57487676	chr19.52
chr19	57747871	57747937	chr19.85		chr19	57611034	57611072	chr19.53
chr19	57749623	57749912	chr19.86		chr19	58425897	58425937	chr19.54
chr19	58077292	58077332	chr19.87		chr19	58511268	58511415	chr19.55
chr19	59116609	59116993	chr19.88		chr19	58695095	58695137	chr19.56
chr19	59613420	59613530	chr19.89		chr19	58747256	58747295	chr19.57
chr19	60036887	60037124	chr19.90		chr19	59834498	59834642	chr19.58
chr19	60053908	60054147	chr19.91		chr19	62568534	62568558	chr19.59
chr19	60573792	60573908	chr19.92		chr19	63140816	63140860	chr19.60
chr19	60896952	60897087	chr19.93		chr19	63204167	63204255	chr19.61
chr19	61053577	61053626	chr19.94		chr19	63583658	63583722	chr19.62
chr19	61054018	61054719	chr19.95		chr19	63724853	63724887	chr19.63
chr19	61347988	61348093	chr19.96		chr2	4541766	4541805	chr2.1
chr19	61572773	61572946	chr19.97		chr2	4542508	4542686	chr2.2
chr19	62428285	62428320	chr19.98		chr2	7909164	7909240	chr2.3
chr19	62568352	62568657	chr19.99		chr2	9612030	9612172	chr2.4
chr19	62697044	62697365	chr19.100		chr2	10193032	10193079	chr2.5
chr19	63016245	63016323	chr19.101		chr2	11400061	11400163	chr2.6
chr19	63017232	63017441	chr19.102		chr2	11523802	11523909	chr2.7
chr19	63654037	63654111	chr19.103		chr2	11731379	11731458	chr2.8
chr19	63720891	63721020	chr19.104		chr2	15487377	15487657	chr2.9
chr19	63755753	63755793	chr19.105		chr2	15624693	15624866	chr2.10
chr2	258145	258328	chr2.1		chr2	17800495	17800573	chr2.11
chr2	938080	938293	chr2.2		chr2	20055952	20055988	chr2.12
chr2	1826190	1826244	chr2.3		chr2	20082844	20082940	chr2.13
chr2	3360822	3360899	chr2.4		chr2	23865829	23866103	chr2.14
chr2	9475707	9476067	chr2.5		chr2	23900689	23900790	chr2.15
chr2	10110476	10110533	chr2.6		chr2	24403452	24403643	chr2.16
chr2	10139098	10139130	chr2.7		chr2	24871067	24871453	chr2.17
chr2	10191788	10192033	chr2.8		chr2	25928987	25929093	chr2.18
chr2	11368103	11368408	chr2.9		chr2	26636437	26636517	chr2.19
chr2	12075677	12075751	chr2.10		chr2	27502815	27502931	chr2.20
chr2	12082080	12082117	chr2.11		chr2	27649937	27650016	chr2.21
chr2	12768137	12768174	chr2.12		chr2	27656699	27656738	chr2.22
chr2	15480889	15480985	chr2.13		chr2	27707688	27707761	chr2.23
chr2	15618474	15618550	chr2.14		chr2	27972807	27973079	chr2.24
chr2	17803939	17804225	chr2.15		chr2	31221355	31221429	chr2.25
chr2	17853874	17853938	chr2.16		chr2	31368437	31368560	chr2.26
chr2	20394923	20395080	chr2.17		chr2	32251145	32251254	chr2.27
chr2	23859622	23859649	chr2.18		chr2	33585636	33585672	chr2.28
chr2	23864720	23864757	chr2.19		chr2	33589818	33589855	chr2.29
chr2	24775778	24775851	chr2.20		chr2	33676281	33676318	chr2.30
chr2	27164259	27164447	chr2.21		chr2	37233255	37233323	chr2.31
chr2	27201587	27201651	chr2.22		chr2	37305465	37305523	chr2.32
chr2	27338114	27338201	chr2.23		chr2	37308431	37308681	chr2.33
chr2	27388717	27388753	chr2.24		chr2	37323328	37323626	chr2.34
chr2	27486555	27486621	chr2.25		chr2	37404937	37405090	chr2.35
chr2	28671787	28671825	chr2.26		chr2	38834835	38835093	chr2.36
chr2	31657418	31657456	chr2.27		chr2	39848941	39849071	chr2.37
chr2	37096692	37096729	chr2.28		chr2	39855219	39855491	chr2.38
chr2	37395676	37395750	chr2.29		chr2	39865784	39865821	chr2.39
chr2	37730689	37730723	chr2.30		chr2	42405283	42405388	chr2.40
chr2	38455481	38455516	chr2.31		chr2	42572544	42572588	chr2.41
chr2	38831616	38831690	chr2.32		chr2	44436627	44436739	chr2.42
chr2	39042848	39042961	chr2.33		chr2	45076676	45076793	chr2.43
chr2	39743627	39743663	chr2.34		chr2	45730365	45730406	chr2.44
chr2	39849603	39849674	chr2.35		chr2	46694089	46694478	chr2.45
chr2	42412011	42412044	chr2.36		chr2	47018014	47018051	chr2.46
chr2	42572200	42572311	chr2.37		chr2	47235144	47235168	chr2.47
chr2	45337353	45337438	chr2.38		chr2	48840176	48840214	chr2.48
chr2	45698256	45698365	chr2.39		chr2	53842892	53842947	chr2.49
chr2	47263306	47263561	chr2.40		chr2	54408085	54408118	chr2.50
chr2	48397479	48397654	chr2.41		chr2	55091186	55091210	chr2.51
chr2	48428360	48428446	chr2.42		chr2	55093411	55093448	chr2.52
chr2	48702463	48702500	chr2.43		chr2	55594118	55594155	chr2.53
chr2	54902274	54902346	chr2.44		chr2	56008945	56009049	chr2.54
chr2	55138165	55138268	chr2.45		chr2	56011066	56011421	chr2.55
chr2	55594081	55594155	chr2.46		chr2	58328321	58328361	chr2.56
chr2	56001220	56001296	chr2.47		chr2	58543499	58543650	chr2.57
chr2	56002237	56002551	chr2.48		chr2	60634379	60634405	chr2.58
chr2	58322893	58322956	chr2.49		chr2	61095095	61095251	chr2.59
chr2	58330411	58330564	chr2.50		chr2	61256453	61256490	chr2.60
chr2	58540137	58540167	chr2.51		chr2	61264359	61264390	chr2.61
chr2	60634344	60634405	chr2.52		chr2	61283941	61284294	chr2.62
chr2	61243084	61243193	chr2.53		chr2	62782121	62782467	chr2.63
chr2	61286979	61287016	chr2.54		chr2	63928564	63928877	chr2.64
chr2	61289710	61289748	chr2.55		chr2	64061309	64061732	chr2.65
chr2	61485955	61486305	chr2.56		chr2	64177098	64177133	chr2.66
chr2	61968567	61968786	chr2.57		chr2	64199715	64199793	chr2.67
chr2	62788575	62788613	chr2.58		chr2	64200381	64200417	chr2.68
chr2	65208950	65209162	chr2.59		chr2	64736058	64736308	chr2.69
chr2	67471290	67471497	chr2.60		chr2	65063404	65063439	chr2.70
chr2	68198804	68198886	chr2.61		chr2	65211912	65211985	chr2.71
chr2	68234739	68234861	chr2.62		chr2	65515930	65516082	chr2.72
chr2	68240170	68240497	chr2.63		chr2	66509116	66509267	chr2.73
chr2	68330995	68331037	chr2.64		chr2	68442899	68443143	chr2.74
chr2	68343289	68343429	chr2.65		chr2	69400551	69400656	chr2.75
chr2	68401645	68401783	chr2.66		chr2	69550296	69550404	chr2.76
chr2	68853927	68853947	chr2.67		chr2	70327620	70327655	chr2.77
chr2	68951854	68952097	chr2.68		chr2	72578119	72578193	chr2.78
chr2	69406184	69406224	chr2.69		chr2	72578941	72578971	chr2.79
chr2	69909468	69909638	chr2.70		chr2	75040697	75040770	chr2.80
chr2	71281483	71281617	chr2.71		chr2	77600119	77600190	chr2.81
chr2	71527370	71527407	chr2.72		chr2	79101003	79101072	chr2.82
chr2	73308510	73308621	chr2.73		chr2	79194406	79194444	chr2.83
chr2	73352746	73352814	chr2.74		chr2	79242657	79242727	chr2.84
chr2	73893625	73893780	chr2.75		chr2	79589250	79589287	chr2.85
chr2	74213347	74213507	chr2.76		chr2	79591408	79591635	chr2.86
chr2	74559854	74559972	chr2.77		chr2	84739448	84739649	chr2.87
chr2	74614929	74615000	chr2.78		chr2	85954640	85954702	chr2.88
chr2	74913424	74913736	chr2.79		chr2	87883306	87883530	chr2.89
chr2	75647638	75647872	chr2.80		chr2	88876239	88876368	chr2.90
chr2	77600333	77600477	chr2.81		chr2	88883713	88883776	chr2.91
chr2	79242236	79242424	chr2.82		chr2	88965732	88965867	chr2.92
chr2	81282698	81282807	chr2.83		chr2	88980033	88980154	chr2.93
chr2	84783521	84783556	chr2.84		chr2	89171200	89171273	chr2.94
chr2	85044479	85044742	chr2.85		chr2	89675142	89675377	chr2.95
chr2	85412612	85412646	chr2.86		chr2	91481422	91481614	chr2.96
chr2	85498434	85498527	chr2.87		chr2	94851538	94851647	chr2.97
chr2	85660151	85660283	chr2.88		chr2	94857853	94858227	chr2.98
chr2	85951072	85951148	chr2.89		chr2	94879902	94879975	chr2.99
chr2	86274084	86274408	chr2.90		chr2	94883201	94883231	chr2.100
chr2	86276701	86276741	chr2.91		chr2	94897307	94897414	chr2.101
chr2	86515075	86515256	chr2.92		chr2	95514711	95515036	chr2.102
chr2	86869576	86869890	chr2.93		chr2	95653470	95653579	chr2.103
chr2	88537527	88537642	chr2.94		chr2	97061514	97061773	chr2.104
chr2	89078578	89078614	chr2.95		chr2	97068898	97068930	chr2.105
chr2	89891440	89891661	chr2.96		chr2	97071509	97071551	chr2.106
chr2	94763221	94763256	chr2.97		chr2	97399301	97399343	chr2.107
chr2	94845511	94845706	chr2.98		chr2	97498820	97498886	chr2.108
chr2	94882372	94882575	chr2.99		chr2	97871966	97871997	chr2.109
chr2	95324733	95324761	chr2.100		chr2	97873827	97874119	chr2.110
chr2	95514746	95514821	chr2.101		chr2	99125214	99125400	chr2.111
chr2	95554308	95554426	chr2.102		chr2	99316503	99316804	chr2.112
chr2	96294245	96294318	chr2.103		chr2	100124527	100124587	chr2.113
chr2	96294612	96294723	chr2.104		chr2	101368762	101368946	chr2.114
chr2	96311765	96311947	chr2.105		chr2	102169380	102169600	chr2.115
chr2	96355856	96356181	chr2.106		chr2	102321912	102321991	chr2.116
chr2	98228203	98228240	chr2.107		chr2	102603445	102603589	chr2.117
chr2	100091534	100091689	chr2.108		chr2	102774465	102774608	chr2.118
chr2	102162518	102162551	chr2.109		chr2	103603136	103603207	chr2.119
chr2	102171875	102171924	chr2.110		chr2	105720441	105720718	chr2.120
chr2	102343513	102343637	chr2.111		chr2	105794754	105795009	chr2.121
chr2	102407038	102407111	chr2.112		chr2	105799428	105799610	chr2.122
chr2	102738205	102738314	chr2.113		chr2	105866400	105866554	chr2.123
chr2	106357809	106357920	chr2.114		chr2	106792840	106793090	chr2.124
chr2	106440145	106440223	chr2.115		chr2	107822335	107822558	chr2.125
chr2	106687110	106687355	chr2.116		chr2	108452643	108452864	chr2.126
chr2	108229474	108229659	chr2.117		chr2	109328557	109328582	chr2.127
chr2	108357775	108357838	chr2.118		chr2	109728788	109729024	chr2.128
chr2	112610081	112610255	chr2.119		chr2	109732105	109732138	chr2.129
chr2	112730459	112730568	chr2.120		chr2	110337351	110337542	chr2.130
chr2	113017436	113017550	chr2.121		chr2	112361951	112362166	chr2.131
chr2	113262060	113262093	chr2.122		chr2	113261754	113261791	chr2.132
chr2	113314438	113314580	chr2.123		chr2	113534296	113534449	chr2.133
chr2	113539808	113539881	chr2.124		chr2	113970119	113970140	chr2.134
chr2	113709848	113709922	chr2.125		chr2	114913773	114914013	chr2.135
chr2	114102477	114102705	chr2.126		chr2	120229544	120229572	chr2.136
chr2	119902752	119902790	chr2.127		chr2	122209413	122209530	chr2.137
chr2	120075479	120075596	chr2.128		chr2	127774062	127774168	chr2.138
chr2	120152037	120152066	chr2.129		chr2	128566300	128566469	chr2.139
chr2	120718598	120718634	chr2.130		chr2	130455453	130455694	chr2.140
chr2	122138418	122138713	chr2.131		chr2	130461971	130462044	chr2.141
chr2	122213744	122213811	chr2.132		chr2	130555939	130556052	chr2.142
chr2	127772954	127773100	chr2.133		chr2	131897126	131897368	chr2.143
chr2	127775660	127775814	chr2.134		chr2	132203526	132203738	chr2.144
chr2	128339407	128339448	chr2.135		chr2	132204565	132204610	chr2.145
chr2	131225231	131225304	chr2.136		chr2	132968787	132968861	chr2.146
chr2	133359011	133359197	chr2.137		chr2	133583561	133583582	chr2.147
chr2	135460460	135460887	chr2.138		chr2	133584148	133584229	chr2.148
chr2	136007062	136007418	chr2.139		chr2	133902481	133902691	chr2.149
chr2	137530367	137530447	chr2.140		chr2	135312554	135312591	chr2.150
chr2	139256366	139256440	chr2.141		chr2	135457732	135457767	chr2.151
chr2	142609343	142609384	chr2.142		chr2	135462810	135462927	chr2.152
chr2	144712148	144712260	chr2.143		chr2	135500773	135500879	chr2.153
chr2	145808043	145808160	chr2.144		chr2	135502937	135503113	chr2.154
chr2	149346573	149346609	chr2.145		chr2	136217675	136217848	chr2.155
chr2	151053544	151053582	chr2.146		chr2	142608601	142608664	chr2.156
chr2	152665547	152665658	chr2.147		chr2	144710612	144711000	chr2.157
chr2	153191497	153191534	chr2.148		chr2	145810151	145810353	chr2.158
chr2	153286032	153286139	chr2.149		chr2	148498901	148498935	chr2.159
chr2	154044521	154044630	chr2.150		chr2	148936517	148936627	chr2.160
chr2	154511016	154511166	chr2.151		chr2	148937466	148937542	chr2.161
chr2	156895285	156895315	chr2.152		chr2	151057372	151057649	chr2.162
chr2	156903041	156903074	chr2.153		chr2	151858681	151858980	chr2.163
chr2	157823590	157823699	chr2.154		chr2	154506659	154506731	chr2.164
chr2	157888145	157888327	chr2.155		chr2	157815228	157815342	chr2.165
chr2	158009773	158009922	chr2.156		chr2	158007369	158007583	chr2.166
chr2	158192029	158192183	chr2.157		chr2	158561302	158561488	chr2.167
chr2	159019938	159020045	chr2.158		chr2	158661960	158662100	chr2.168
chr2	160181857	160181936	chr2.159		chr2	160021027	160021205	chr2.169
chr2	160184166	160184269	chr2.160		chr2	160059714	160059798	chr2.170
chr2	160764909	160765020	chr2.161		chr2	160278225	160278433	chr2.171
chr2	161064374	161064568	chr2.162		chr2	160764909	160765059	chr2.172
chr2	161874454	161874531	chr2.163		chr2	160970950	160970988	chr2.173
chr2	162068433	162068469	chr2.164		chr2	161736893	161737152	chr2.174
chr2	162817879	162817919	chr2.165		chr2	162184256	162184601	chr2.175
chr2	164302392	164302425	chr2.166		chr2	162718537	162718582	chr2.176
chr2	165411941	165411979	chr2.167		chr2	162722134	162722336	chr2.177
chr2	166133807	166133918	chr2.168		chr2	162812057	162812374	chr2.178
chr2	166359346	166359489	chr2.169		chr2	162884331	162884374	chr2.179
chr2	166879089	166879160	chr2.170		chr2	163720498	163720712	chr2.180
chr2	166880461	166880497	chr2.171		chr2	165853141	165854010	chr2.181
chr2	166882514	166882618	chr2.172		chr2	166134135	166134399	chr2.182
chr2	167469370	167469403	chr2.173		chr2	166357511	166357896	chr2.183
chr2	167811196	167811349	chr2.174		chr2	167055499	167055536	chr2.184
chr2	167811818	167812173	chr2.175		chr2	167804753	167804860	chr2.185
chr2	168706683	168707242	chr2.176		chr2	167806780	167806962	chr2.186
chr2	170213584	170213789	chr2.177		chr2	167809480	167809777	chr2.187
chr2	170393191	170393656	chr2.178		chr2	167816826	167816860	chr2.188
chr2	170743189	170743363	chr2.179		chr2	168432825	168432863	chr2.189
chr2	171166505	171166541	chr2.180		chr2	169464553	169464615	chr2.190
chr2	171491018	171491281	chr2.181		chr2	170135170	170135414	chr2.191
chr2	172568849	172568919	chr2.182		chr2	170385218	170385451	chr2.192
chr2	173388283	173388319	chr2.183		chr2	170387191	170387232	chr2.193
chr2	173393537	173393574	chr2.184		chr2	170460231	170460398	chr2.194
chr2	174542001	174542037	chr2.185		chr2	170511954	170511996	chr2.195
chr2	175075255	175075324	chr2.186		chr2	171165240	171165337	chr2.196
chr2	175075612	175075680	chr2.187		chr2	171169095	171169125	chr2.197
chr2	175584539	175584659	chr2.188		chr2	171492398	171492471	chr2.198
chr2	175752795	175753190	chr2.189		chr2	171732360	171732442	chr2.199
chr2	175756663	175756951	chr2.190		chr2	171998172	171998205	chr2.200
chr2	176690080	176690187	chr2.191		chr2	172480821	172480877	chr2.201
chr2	176726936	176726965	chr2.192		chr2	172651038	172651074	chr2.202
chr2	176760331	176760410	chr2.193		chr2	174568851	174568888	chr2.203
chr2	179051179	179051249	chr2.194		chr2	175064863	175064970	chr2.204
chr2	179459723	179459792	chr2.195		chr2	175690790	175690829	chr2.205
chr2	180571136	180571309	chr2.196		chr2	175692758	175692785	chr2.206
chr2	182460417	182460532	chr2.197		chr2	176654783	176654843	chr2.207
chr2	183331371	183331481	chr2.198		chr2	176835706	176835980	chr2.208
chr2	183438629	183438823	chr2.199		chr2	177779139	177779577	chr2.209
chr2	186317083	186317155	chr2.200		chr2	177787017	177787052	chr2.210
chr2	186366092	186366303	chr2.201		chr2	178123322	178123618	chr2.211
chr2	186370367	186370403	chr2.202		chr2	178192313	178192451	chr2.212
chr2	186377546	186377583	chr2.203		chr2	178855975	178856078	chr2.213
chr2	186381126	186381199	chr2.204		chr2	179027331	179027402	chr2.214
chr2	189361574	189361693	chr2.205		chr2	179377951	179378020	chr2.215
chr2	189628685	189628756	chr2.206		chr2	179378713	179378823	chr2.216
chr2	190292931	190292966	chr2.207		chr2	180156572	180156674	chr2.217
chr2	191090295	191090329	chr2.208		chr2	181548543	181548884	chr2.218
chr2	191103424	191104008	chr2.209		chr2	182093796	182094085	chr2.219
chr2	191229157	191229333	chr2.210		chr2	182556444	182556679	chr2.220
chr2	192246582	192246690	chr2.211		chr2	183094135	183094653	chr2.221
chr2	192772374	192772516	chr2.212		chr2	183097591	183097907	chr2.222
chr2	196253206	196253236	chr2.213		chr2	183615090	183615185	chr2.223
chr2	196646450	196646699	chr2.214		chr2	183831632	183831705	chr2.224
chr2	197012602	197012713	chr2.215		chr2	184186575	184186825	chr2.225
chr2	197377683	197378330	chr2.216		chr2	185171620	185171659	chr2.226
chr2	197884754	197884862	chr2.217		chr2	185172823	185172978	chr2.227
chr2	198071267	198071307	chr2.218		chr2	186127276	186127573	chr2.228
chr2	200027141	200027428	chr2.219		chr2	186378377	186378451	chr2.229
chr2	200514379	200514593	chr2.220		chr2	187056742	187056854	chr2.230
chr2	201085813	201085882	chr2.221		chr2	187079936	187080110	chr2.231
chr2	201641290	201641324	chr2.222		chr2	187428613	187428802	chr2.232
chr2	201642442	201642479	chr2.223		chr2	188026059	188026096	chr2.233
chr2	201708254	201708336	chr2.224		chr2	188794706	188794892	chr2.234
chr2	202215189	202215253	chr2.225		chr2	189541340	189541464	chr2.235
chr2	202354036	202354105	chr2.226		chr2	189623682	189623756	chr2.236
chr2	202359263	202359299	chr2.227		chr2	190339122	190339223	chr2.237
chr2	202604347	202604387	chr2.228		chr2	190935152	190935434	chr2.238
chr2	203444951	203444985	chr2.229		chr2	191099413	191099452	chr2.239
chr2	203448117	203448342	chr2.230		chr2	191104758	191104974	chr2.240
chr2	204435644	204435826	chr2.231		chr2	191220540	191220626	chr2.241
chr2	207341038	207341079	chr2.232		chr2	191229085	191229333	chr2.242
chr2	210379927	210380201	chr2.233		chr2	191234230	191234476	chr2.243
chr2	210798150	210798350	chr2.234		chr2	192772480	192772563	chr2.244
chr2	210883184	210883232	chr2.235		chr2	193856368	193856438	chr2.245
chr2	210888934	210889012	chr2.236		chr2	196639696	196639767	chr2.246
chr2	211203478	211203515	chr2.237		chr2	196742361	196742575	chr2.247
chr2	215626112	215626152	chr2.238		chr2	198063837	198063984	chr2.248
chr2	215714346	215714566	chr2.239		chr2	198076321	198076586	chr2.249
chr2	215716515	215716586	chr2.240		chr2	198090633	198090679	chr2.250
chr2	216377734	216378020	chr2.241		chr2	198534913	198535131	chr2.251
chr2	217183111	217183352	chr2.242		chr2	200044971	200045257	chr2.252
chr2	218515541	218515608	chr2.243		chr2	200509319	200509342	chr2.253
chr2	218912134	218912223	chr2.244		chr2	200532517	200532788	chr2.254
chr2	218929684	218929789	chr2.245		chr2	200881429	200881577	chr2.255
chr2	219252052	219252081	chr2.246		chr2	201456036	201456071	chr2.256
chr2	219571290	219571325	chr2.247		chr2	201681386	201681594	chr2.257
chr2	222166449	222166485	chr2.248		chr2	201707996	201708105	chr2.258
chr2	224179100	224179251	chr2.249		chr2	202020127	202020261	chr2.259
chr2	225134151	225134223	chr2.250		chr2	202274909	202274955	chr2.260
chr2	227376462	227376639	chr2.251		chr2	202951651	202951804	chr2.261
chr2	227732861	227733218	chr2.252		chr2	203555272	203555378	chr2.262
chr2	228388185	228388327	chr2.253		chr2	203589564	203589734	chr2.263
chr2	228598270	228598410	chr2.254		chr2	204440265	204440343	chr2.264
chr2	229806190	229806228	chr2.255		chr2	206716767	206716875	chr2.265
chr2	229810821	229810885	chr2.256		chr2	206730669	206730772	chr2.266
chr2	231326292	231326403	chr2.257		chr2	206982747	206982782	chr2.267
chr2	231434217	231434396	chr2.258		chr2	207257796	207257826	chr2.268
chr2	232504481	232504528	chr2.259		chr2	207343958	207343995	chr2.269
chr2	234439464	234439499	chr2.260		chr2	207506719	207506821	chr2.270
chr2	236815266	236815487	chr2.261		chr2	208608879	208608974	chr2.271
chr2	238391191	238391290	chr2.262		chr2	208734768	208734842	chr2.272
chr2	238541304	238541380	chr2.263		chr2	210145229	210145342	chr2.273
chr2	238635607	238635774	chr2.264		chr2	210394859	210395075	chr2.274
chr2	238804147	238804227	chr2.265		chr2	210396211	210396390	chr2.275
chr2	240638319	240638507	chr2.266		chr2	210525866	210525975	chr2.276
chr2	241687977	241688273	chr2.267		chr2	210875331	210875404	chr2.277
chr2	241813940	241814162	chr2.268		chr2	210877456	210877492	chr2.278
chr2	242137673	242137756	chr2.269		chr2	210889931	210890075	chr2.279
chr2	242274140	242274203	chr2.270		chr2	211185506	211185836	chr2.280
chr20	84398	84434	chr20.1		chr2	211186337	211186515	chr2.281
chr20	188655	188785	chr20.2		chr2	211203375	211203692	chr2.282
chr20	611823	611935	chr20.3		chr2	213117308	213117529	chr2.283
chr20	1490884	1491128	chr20.4		chr2	213589628	213589735	chr2.284
chr20	2976337	2976505	chr20.5		chr2	214986768	214986833	chr2.285
chr20	4071127	4071199	chr20.6		chr2	215380250	215380407	chr2.286
chr20	4752859	4753221	chr20.7		chr2	215716910	215716976	chr2.287
chr20	5227834	5227908	chr20.8		chr2	216649075	216649105	chr2.288
chr20	5676228	5676344	chr20.9		chr2	219962156	219962193	chr2.289
chr20	5968767	5968876	chr20.10		chr2	222147314	222147351	chr2.290
chr20	12304914	12304944	chr20.11		chr2	222149432	222149494	chr2.291
chr20	12936243	12936428	chr20.12		chr2	222152062	222152149	chr2.292
chr20	12936906	12937097	chr20.13		chr2	222889364	222889471	chr2.293
chr20	14270921	14271197	chr20.14		chr2	223475485	223475506	chr2.294
chr20	14608053	14608437	chr20.15		chr2	224174316	224174467	chr2.295
chr20	14614306	14614343	chr20.16		chr2	225075658	225075757	chr2.296
chr20	15153677	15153872	chr20.17		chr2	225076484	225076863	chr2.297
chr20	15792203	15792632	chr20.18		chr2	225134477	225134574	chr2.298
chr20	16455741	16455871	chr20.19		chr2	225163579	225163676	chr2.299
chr20	16502373	16502409	chr20.20		chr2	225971303	225971421	chr2.300
chr20	17156630	17156706	chr20.21		chr2	227732935	227733218	chr2.301
chr20	18722066	18722208	chr20.22		chr2	227892581	227892767	chr2.302
chr20	19692689	19692738	chr20.23		chr2	227897710	227897754	chr2.303
chr20	19978788	19978893	chr20.24		chr2	227900676	227900879	chr2.304
chr20	20149808	20150017	chr20.25		chr2	227903283	227903322	chr2.305
chr20	21329516	21329589	chr20.26		chr2	228388530	228388912	chr2.306
chr20	22518205	22518244	chr20.27		chr2	228597821	228598021	chr2.307
chr20	25320269	25320336	chr20.28		chr2	230289656	230289761	chr2.308
chr20	30245282	30245579	chr20.29		chr2	231699554	231699782	chr2.309
chr20	31238550	31238576	chr20.30		chr2	231702111	231702392	chr2.310
chr20	31265411	31265599	chr20.31		chr2	231773018	231773281	chr2.311
chr20	31266963	31267175	chr20.32		chr2	233590593	233590809	chr2.312
chr20	31398416	31398484	chr20.33		chr2	233877726	233877755	chr2.313
chr20	32528133	32528309	chr20.34		chr2	236067249	236067353	chr2.314
chr20	32926085	32926412	chr20.35		chr2	237132193	237132344	chr2.315
chr20	33507656	33507838	chr20.36		chr2	238338154	238338191	chr2.316
chr20	33711124	33711163	chr20.37		chr2	241914339	241914409	chr2.317
chr20	33714104	33714175	chr20.38		chr2	242269075	242269111	chr2.318
chr20	35012086	35012120	chr20.39		chr20	611823	611969	chr20.1
chr20	35156259	35156436	chr20.40		chr20	760650	760683	chr20.2
chr20	35583824	35583979	chr20.41		chr20	1159080	1159506	chr20.3
chr20	35750287	35750401	chr20.42		chr20	1241704	1241849	chr20.4
chr20	36360158	36360227	chr20.43		chr20	1247767	1248011	chr20.5
chr20	36534293	36534326	chr20.44		chr20	3000194	3000266	chr20.6
chr20	36809687	36809787	chr20.45		chr20	3011744	3011823	chr20.7
chr20	39105531	39105641	chr20.46		chr20	3105211	3105281	chr20.8
chr20	39608682	39608820	chr20.47		chr20	3341404	3341534	chr20.9
chr20	42256173	42256350	chr20.48		chr20	3848169	3848210	chr20.10
chr20	43607281	43607314	chr20.49		chr20	5227659	5227871	chr20.11
chr20	43949815	43949836	chr20.50		chr20	5873006	5873201	chr20.12
chr20	44148646	44148752	chr20.51		chr20	5939975	5940194	chr20.13
chr20	45366410	45366433	chr20.52		chr20	5996459	5996497	chr20.14
chr20	45565336	45565807	chr20.53		chr20	7946360	7946392	chr20.15
chr20	47226065	47226457	chr20.54		chr20	8062376	8062450	chr20.16
chr20	47967262	47967492	chr20.55		chr20	10148906	10149477	chr20.17
chr20	48778210	48778360	chr20.56		chr20	10363232	10363306	chr20.18
chr20	51016021	51016085	chr20.57		chr20	12932500	12932637	chr20.19
chr20	52229935	52229971	chr20.58		chr20	13560218	13560290	chr20.20
chr20	54472238	54472418	chr20.59		chr20	13918568	13918700	chr20.21
chr20	54524182	54524219	chr20.60		chr20	14257788	14258136	chr20.22
chr20	55674030	55674138	chr20.61		chr20	14684201	14684278	chr20.23
chr20	56249912	56249943	chr20.62		chr20	15157896	15157927	chr20.24
chr20	56310276	56310312	chr20.63		chr20	17895292	17895446	chr20.25
chr20	59229752	59229824	chr20.64		chr20	17899860	17899941	chr20.26
chr20	60131740	60131851	chr20.65		chr20	18069880	18070221	chr20.27
chr20	61917520	61917560	chr20.66		chr20	18070653	18070961	chr20.28
chr21	10127499	10127624	chr21.1		chr20	18765674	18765750	chr20.29
chr21	13334773	13334855	chr21.2		chr20	20479474	20479718	chr20.30
chr21	13821157	13821235	chr21.3		chr20	20640966	20641112	chr20.31
chr21	13973034	13973207	chr21.4		chr20	21332830	21332982	chr20.32
chr21	14876009	14876044	chr21.5		chr20	22494234	22494519	chr20.33
chr21	16021219	16021356	chr21.6		chr20	25320302	25320336	chr20.34
chr21	17907626	17907687	chr21.7		chr20	29562643	29562723	chr20.35
chr21	18207299	18207372	chr21.8		chr20	30182500	30182570	chr20.36
chr21	18534527	18534748	chr21.9		chr20	32167251	32167321	chr20.37
chr21	20721213	20721252	chr21.10		chr20	32597040	32597110	chr20.38
chr21	23707116	23707415	chr21.11		chr20	33444915	33444947	chr20.39
chr21	25654690	25655010	chr21.12		chr20	33708796	33709006	chr20.40
chr21	25905341	25905657	chr21.13		chr20	33710506	33710763	chr20.41
chr21	27661702	27661743	chr21.14		chr20	33755632	33755701	chr20.42
chr21	28830114	28830145	chr21.15		chr20	33848144	33848214	chr20.43
chr21	29177318	29177471	chr21.16		chr20	35016122	35016401	chr20.44
chr21	29179916	29180116	chr21.17		chr20	35802209	35802283	chr20.45
chr21	29182408	29182509	chr21.18		chr20	36983886	36983923	chr20.46
chr21	30040706	30040743	chr21.19		chr20	41975595	41975743	chr20.47
chr21	30641646	30641688	chr21.20		chr20	43490702	43490741	chr20.48
chr21	30689696	30690126	chr21.21		chr20	43691315	43691352	chr20.49
chr21	30718124	30718156	chr21.22		chr20	44465154	44465451	chr20.50
chr21	30720438	30720618	chr21.23		chr20	44577703	44577740	chr20.51
chr21	31123170	31123208	chr21.24		chr20	45566031	45566136	chr20.52
chr21	32028582	32028724	chr21.25		chr20	45638298	45638499	chr20.53
chr21	33107347	33107643	chr21.26		chr20	48986227	48986405	chr20.54
chr21	34237930	34238113	chr21.27		chr20	49003046	49003232	chr20.55
chr21	35187088	35187315	chr21.28		chr20	51637749	51637787	chr20.56
chr21	35343483	35343520	chr21.29		chr20	54016974	54017047	chr20.57
chr21	36353055	36353201	chr21.30		chr20	54420161	54420417	chr20.58
chr21	36680332	36680370	chr21.31		chr20	55278604	55278782	chr20.59
chr21	37308657	37308766	chr21.32		chr20	55668622	55668657	chr20.60
chr21	37568264	37568370	chr21.33		chr20	56240565	56240683	chr20.61
chr21	38500356	38500469	chr21.34		chr20	56311855	56312079	chr20.62
chr21	38795827	38795934	chr21.35		chr20	56372613	56372719	chr20.63
chr21	39473799	39473978	chr21.36		chr20	56525038	56525219	chr20.64
chr21	41139475	41139520	chr21.37		chr20	56895313	56895458	chr20.65
chr21	41419279	41419347	chr21.38		chr20	57726159	57726338	chr20.66
chr21	41610093	41610155	chr21.39		chr20	57940123	57940226	chr20.67
chr21	43399381	43399417	chr21.40		chr20	61542685	61542723	chr20.68
chr21	44374860	44374902	chr21.41		chr20	61812552	61812798	chr20.69
chr21	44573415	44573441	chr21.42		chr21	13642356	13642657	chr21.1
chr21	44865804	44866008	chr21.43		chr21	13686806	13686978	chr21.2
chr21	45126555	45126628	chr21.44		chr21	13877245	13877512	chr21.3
chr21	45410260	45410299	chr21.45		chr21	13882168	13882233	chr21.4
chr22	15287729	15287919	chr22.1		chr21	13974755	13974849	chr21.5
chr22	15686389	15686462	chr22.2		chr21	14294973	14295147	chr21.6
chr22	15787026	15787173	chr22.3		chr21	14499041	14499139	chr21.7
chr22	15788903	15789059	chr22.4		chr21	14504462	14504646	chr21.8
chr22	16063482	16063624	chr22.5		chr21	14840384	14840422	chr21.9
chr22	16501285	16501357	chr22.6		chr21	14842568	14842680	chr21.10
chr22	16616674	16616985	chr22.7		chr21	15264969	15265119	chr21.11
chr22	17620002	17620241	chr22.8		chr21	15265960	15266107	chr21.12
chr22	17622047	17622153	chr22.9		chr21	16021291	16021329	chr21.13
chr22	19125487	19125554	chr22.10		chr21	16361626	16361701	chr21.14
chr22	19543575	19543606	chr22.11		chr21	16363338	16363376	chr21.15
chr22	19830005	19830049	chr22.12		chr21	18533853	18534072	chr21.16
chr22	19946216	19946292	chr22.13		chr21	18698610	18698787	chr21.17
chr22	19948890	19949002	chr22.14		chr21	19149845	19150307	chr21.18
chr22	20313830	20314187	chr22.15		chr21	24724098	24724209	chr21.19
chr22	21062067	21062254	chr22.16		chr21	24724823	24724896	chr21.20
chr22	21191727	21192049	chr22.17		chr21	25655498	25655609	chr21.21
chr22	21735066	21735295	chr22.18		chr21	28830176	28830212	chr21.22
chr22	22387404	22387477	chr22.19		chr21	29312023	29312068	chr21.23
chr22	22736572	22736680	chr22.20		chr21	29889192	29889229	chr21.24
chr22	22989871	22989938	chr22.21		chr21	30507779	30507823	chr21.25
chr22	23266064	23266102	chr22.22		chr21	30555803	30556087	chr21.26
chr22	24050369	24050584	chr22.23		chr21	30666866	30666948	chr21.27
chr22	26642860	26642934	chr22.24		chr21	30785445	30785724	chr21.28
chr22	26647925	26648209	chr22.25		chr21	30790016	30790524	chr21.29
chr22	27460868	27460977	chr22.26		chr21	30798980	30799185	chr21.30
chr22	27997346	27997382	chr22.27		chr21	30859229	30859367	chr21.31
chr22	27999002	27999112	chr22.28		chr21	30885509	30885542	chr21.32
chr22	28098459	28098702	chr22.29		chr21	30922140	30922424	chr21.33
chr22	28112354	28112634	chr22.30		chr21	30922998	30923031	chr21.34
chr22	28161728	28161803	chr22.31		chr21	31106373	31106408	chr21.35
chr22	29293998	29294201	chr22.32		chr21	31108231	31108312	chr21.36
chr22	29391353	29391425	chr22.33		chr21	31109796	31109871	chr21.37
chr22	29647097	29647317	chr22.34		chr21	33047828	33048014	chr21.38
chr22	30123951	30124023	chr22.35		chr21	33055717	33055779	chr21.39
chr22	30333081	30333289	chr22.36		chr21	33312723	33312839	chr21.40
chr22	30440134	30440202	chr22.37		chr21	34084408	34084733	chr21.41
chr22	31199306	31199581	chr22.38		chr21	35190202	35190242	chr21.42
chr22	33788370	33788611	chr22.39		chr21	36309382	36309419	chr21.43
chr22	34020631	34020739	chr22.40		chr21	36361092	36361292	chr21.44
chr22	34351449	34351586	chr22.41		chr21	38411529	38411631	chr21.45
chr22	34374399	34374462	chr22.42		chr21	38498109	38498276	chr21.46
chr22	34376166	34376519	chr22.43		chr21	41139519	41139559	chr21.47
chr22	35266077	35266269	chr22.44		chr21	42301777	42301993	chr21.48
chr22	35828192	35828228	chr22.45		chr21	42404345	42404466	chr21.49
chr22	36406683	36406720	chr22.46		chr21	42518299	42518408	chr21.50
chr22	36996510	36996624	chr22.47		chr21	42550428	42550644	chr21.51
chr22	37194095	37194133	chr22.48		chr21	44573753	44573818	chr21.52
chr22	37425845	37425954	chr22.49		chr21	44811792	44811849	chr21.53
chr22	39589380	39589564	chr22.50		chr21	45190388	45190418	chr21.54
chr22	40345738	40345809	chr22.51		chr22	14497181	14497283	chr22.1
chr22	40567526	40567761	chr22.52		chr22	14499272	14499307	chr22.2
chr22	40805819	40805941	chr22.53		chr22	14500119	14500266	chr22.3
chr22	42343488	42343558	chr22.54		chr22	15512048	15512106	chr22.4
chr22	42611082	42611372	chr22.55		chr22	15537001	15537153	chr22.5
chr22	44189317	44189424	chr22.56		chr22	17216138	17216247	chr22.6
chr22	45031750	45031851	chr22.57		chr22	17509913	17509950	chr22.7
chr22	49567471	49567674	chr22.58		chr22	18752123	18752267	chr22.8
chr3	206442	206552	chr3.1		chr22	19356497	19356609	chr22.9
chr3	1104582	1104619	chr3.2		chr22	19900300	19900769	chr22.10
chr3	1924343	1924472	chr3.3		chr22	21063791	21063920	chr22.11
[truncated: 1,634 more rows]

## Sheet: GPAT annotation - resting cells
Region ID	Chr	Region start	Region end	Region center	Region length	Gene band	Gene ID	Gene name	Strand	TSS position	Distance Region center to TSS
chr1.2	chr1	53841	53915	53878	74	p 3 6 . 3 3	NM_001005484	OR4F5	+	58953	-5075
chr1.3	chr1	1846458	1846579	1846519	121	p 3 6 . 3 3	NM_178545	TMEM52	-	1840600	-5918
chr1.4	chr1	6564541	6564586	6564564	45	p 3 6 . 3 1	NM_005341	ZBTB48	+	6562649	1914
chr1.5	chr1	7833964	7834075	7834020	111	p 3 6 . 2 3	NM_006786	UTS2	-	7835691	1672
chr1.6	chr1	9569294	9569499	9569397	205	p 3 6 . 2 2	NM_001010866	TMEM201	+	9571518	-2122
chr1.6	chr1	9569294	9569499	9569397	205	p 3 6 . 2 2	NM_001130924	TMEM201	+	9571518	-2122
chr1.7	chr1	10009648	10009695	10009672	47	p 3 6 . 2 2	NM_001105562	UBE4B	+	10015602	-5931
chr1.7	chr1	10009648	10009695	10009672	47	p 3 6 . 2 2	NM_006048	UBE4B	+	10015602	-5931
chr1.8	chr1	11711403	11711438	11711421	35	p 3 6 . 2 2	NM_001040195	AGTRAP	+	11718728	-7308
chr1.8	chr1	11711403	11711438	11711421	35	p 3 6 . 2 2	NM_001040197	AGTRAP	+	11718728	-7308
chr1.8	chr1	11711403	11711438	11711421	35	p 3 6 . 2 2	NM_020350	AGTRAP	+	11718728	-7308
chr1.8	chr1	11711403	11711438	11711421	35	p 3 6 . 2 2	NM_001040194	AGTRAP	+	11718728	-7308
chr1.8	chr1	11711403	11711438	11711421	35	p 3 6 . 2 2	NM_001040196	AGTRAP	+	11718728	-7308
chr1.9	chr1	11786268	11786365	11786317	97	p 3 6 . 2 2	NM_005957	MTHFR	-	11788747	2431
chr1.11	chr1	17251379	17251415	17251397	36	p 3 6 . 1 3	NM_003000	SDHB	-	17253252	1855
chr1.12	chr1	19407888	19407986	19407937	98	p 3 6 . 1 3	NM_020765	UBR4	-	19409333	1396
chr1.13	chr1	20317859	20318071	20317965	212	p 3 6 . 1 2	NM_012400	PLA2G2D	-	20318595	630
chr1.14	chr1	20374460	20374660	20374560	200	p 3 6 . 1 2	NM_001105572	PLA2G2C	-	20374274	-286
chr1.16	chr1	20750035	20750178	20750107	143	p 3 6 . 1 2	NM_207334	FAM43B	+	20751518	-1412
chr1.17	chr1	20829037	20829075	20829056	38	p 3 6 . 1 2	NM_032409	PINK1	+	20832534	-3478
chr1.21	chr1	23765519	23765554	23765537	35	p 3 6 . 1 1	NM_002167	ID3	-	23758909	-6627
chr1.22	chr1	23943240	23943424	23943332	184	p 3 6 . 1 1	NM_003198	TCEB3	+	23942442	890
chr1.23	chr1	23944282	23944496	23944389	214	p 3 6 . 1 1	NM_003198	TCEB3	+	23942442	1947
chr1.24	chr1	23978283	23978326	23978305	43	p 3 6 . 1 1	NM_020362	C1orf128	+	23977462	842
chr1.25	chr1	25165934	25166158	25166046	224	p 3 6 . 1 1	NM_001031680	RUNX3	-	25164088	-1958
chr1.26	chr1	26988057	26988173	26988115	116	p 3 6 . 1 1	NM_017837	PIGV	+	26987072	1043
chr1.27	chr1	27970818	27970886	27970852	68	p 3 5 . 3	NM_177424	STX12	+	27972280	-1428
chr1.28	chr1	28031252	28031327	28031290	75	p 3 5 . 3	NM_002713	PPP1R8	+	28029879	1410
chr1.28	chr1	28031252	28031327	28031290	75	p 3 5 . 3	NM_014110	PPP1R8	+	28029879	1410
chr1.28	chr1	28031252	28031327	28031290	75	p 3 5 . 3	NM_138558	PPP1R8	+	28029879	1410
chr1.29	chr1	28159931	28160076	28160004	145	p 3 5 . 3	NM_018053	XKR8	+	28159090	913
chr1.30	chr1	28300316	28300446	28300381	130	p 3 5 . 3	NR_027268	LOC653566	-	28295656	-4725
chr1.31	chr1	28436952	28437102	28437027	150	p 3 5 . 3	NM_016311	ATPIF1	+	28435197	1830
chr1.31	chr1	28436952	28437102	28437027	150	p 3 5 . 3	NM_178190	ATPIF1	+	28435197	1830
chr1.31	chr1	28436952	28437102	28437027	150	p 3 5 . 3	NM_178191	ATPIF1	+	28435197	1830
chr1.33	chr1	31010614	31010644	31010629	30	p 3 5 . 2	NM_006762	LAPTM5	-	31003270	-7359
chr1.35	chr1	32053985	32054013	32053999	28	p 3 5 . 2	NM_144569	SPOCD1	-	32054167	168
chr1.38	chr1	32342396	32342505	32342451	109	p 3 5 . 1	NM_012316	KPNA6	+	32346230	-3780
chr1.39	chr1	33054805	33054843	33054824	38	p 3 5 . 1	NM_001017406	S100PBP	+	33055762	-938
chr1.39	chr1	33054805	33054843	33054824	38	p 3 5 . 1	NM_022753	S100PBP	+	33055762	-938
chr1.41	chr1	35883666	35883881	35883774	215	p 3 4 . 3	NM_002794	PSMB2	-	35879730	-4043
chr1.42	chr1	36328554	36328750	36328652	196	p 3 4 . 3	NM_017825	ADPRHL2	+	36327039	1613
chr1.43	chr1	37833272	37833324	37833298	52	p 3 4 . 3	NM_013285	GNL2	-	37834173	875
chr1.44	chr1	38048227	38048262	38048245	35	p 3 4 . 3	NM_024640	YRDC	-	38046452	-1792
chr1.45	chr1	39971307	39971343	39971325	36	p 3 4 . 2	NM_203457	PPIE	+	39977116	-5791
chr1.45	chr1	39971307	39971343	39971325	36	p 3 4 . 2	NM_006112	PPIE	+	39977116	-5791
chr1.45	chr1	39971307	39971343	39971325	36	p 3 4 . 2	NM_203456	PPIE	+	39977116	-5791
chr1.46	chr1	40276949	40277059	40277004	110	p 3 4 . 2	NM_001105530	CAP1	+	40278841	-1837
chr1.46	chr1	40276949	40277059	40277004	110	p 3 4 . 2	NM_006367	CAP1	+	40278841	-1837
chr1.47	chr1	40685259	40685295	40685277	36	p 3 4 . 2	NM_023070	ZNF643	+	40688365	-3088
chr1.48	chr1	40769780	40769817	40769799	37	p 3 4 . 2	NM_152373	ZNF684	+	40769819	-21
chr1.51	chr1	42692493	42692611	42692552	118	p 3 4 . 2	NM_001146192	ZMYND12	-	42694525	1973
chr1.51	chr1	42692493	42692611	42692552	118	p 3 4 . 2	NM_032257	ZMYND12	-	42694525	1973
chr1.53	chr1	42922343	42922481	42922412	138	p 3 4 . 2	NM_004559	YBX1	+	42920652	1760
chr1.54	chr1	43078897	43079016	43078957	119	p 3 4 . 2	NM_015911	ZNF691	+	43084866	-5910
chr1.56	chr1	43379282	43379419	43379351	137	p 3 4 . 2	NM_001101376	FAM183A	+	43386180	-6830
chr1.57	chr1	43538847	43538946	43538897	99	p 3 4 . 2	NM_005424	TIE1	+	43539250	-354
chr1.58	chr1	43572525	43572599	43572562	74	p 3 4 . 2	NM_005373	MPL	+	43576061	-3499
chr1.61	chr1	44594846	44594883	44594865	37	p 3 4 . 1	NM_024066	ERI3	-	44593526	-1338
chr1.62	chr1	45447871	45447911	45447891	40	p 3 4 . 1	NM_020883	ZSWIM5	-	45444837	-3054
chr1.67	chr1	50343920	50343994	50343957	74	p 3 3	NM_001144775	ELAVL4	+	50344550	-593
chr1.69	chr1	52870714	52870864	52870789	150	p 3 2 . 3	NM_001042693	FAM159A	+	52871653	-864
chr1.70	chr1	53080402	53080475	53080439	73	p 3 2 . 3	NM_001004339	ZYG11A	+	53080770	-332
chr1.71	chr1	53459379	53459416	53459398	37	p 3 2 . 3	NM_017887	C1orf123	-	53458877	-520
chr1.72	chr1	54955332	54955487	54955410	155	p 3 2 . 3	NM_004623	TTC4	+	54954116	1293
chr1.74	chr1	56820667	56821094	56820881	427	p 3 2 . 2	NM_003713	PPAP2B	-	56817845	-3035
chr1.74	chr1	56820667	56821094	56820881	427	p 3 2 . 2	NM_177414	PPAP2B	-	56817845	-3035
chr1.77	chr1	60051869	60051993	60051931	124	p 3 2 . 1	NM_015888	HOOK1	+	60053120	-1189
chr1.79	chr1	62830350	62830459	62830405	109	p 3 1 . 3	NM_014495	ANGPTL3	+	62835774	-5370
chr1.81	chr1	63833688	63833764	63833726	76	p 3 1 . 3	NM_002633	PGM1	+	63831534	2192
chr1.82	chr1	64010759	64010867	64010813	108	p 3 1 . 3	NM_001083592	ROR1	+	64012277	-1464
chr1.82	chr1	64010759	64010867	64010813	108	p 3 1 . 3	NM_005012	ROR1	+	64012277	-1464
chr1.83	chr1	64985531	64985760	64985646	229	p 3 1 . 3	NM_018211	RAVER2	+	64983365	2280
chr1.84	chr1	65660063	65660139	65660101	76	p 3 1 . 2	NM_002303	LEPR	+	65658835	1266
chr1.84	chr1	65660063	65660139	65660101	76	p 3 1 . 2	NM_001003679	LEPR	+	65658835	1266
chr1.84	chr1	65660063	65660139	65660101	76	p 3 1 . 2	NM_001003680	LEPR	+	65658835	1266
chr1.84	chr1	65660063	65660139	65660101	76	p 3 1 . 2	NM_017526	LEPROT	+	65658835	1266
chr1.86	chr1	67037101	67037173	67037137	72	p 3 1 . 2	NM_005478	INSL5	-	67039527	2390
chr1.88	chr1	67916133	67916241	67916187	108	p 3 1 . 2	NM_001924	GADD45A	+	67923470	-7283
chr1.91	chr1	68688591	68688698	68688645	107	p 3 1 . 2	NM_000329	RPE65	-	68688230	-414
chr1.92	chr1	68691649	68691685	68691667	36	p 3 1 . 2	NM_000329	RPE65	-	68688230	-3437
chr1.94	chr1	72523843	72523956	72523900	113	p 3 1 . 1	NM_173808	NEGR1	-	72520865	-3034
chr1.95	chr1	74437004	74437415	74437210	411	p 3 1 . 1	NM_001112808	TNNI3K	+	74436534	675
chr1.98	chr1	75850575	75850611	75850593	36	p 3 1 . 1	NM_001130058	SLC44A5	-	75849387	-1206
chr1.98	chr1	75850575	75850611	75850593	36	p 3 1 . 1	NM_152697	SLC44A5	-	75849387	-1206
chr1.99	chr1	75853825	75854009	75853917	184	p 3 1 . 1	NM_001130058	SLC44A5	-	75849387	-4530
chr1.99	chr1	75853825	75854009	75853917	184	p 3 1 . 1	NM_152697	SLC44A5	-	75849387	-4530
chr1.100	chr1	76027804	76027839	76027822	35	p 3 1 . 1	NR_002748	SNORD45B	+	76027749	72
chr1.101	chr1	76037154	76037370	76037262	216	p 3 1 . 1	NM_002440	MSH4	+	76035217	2045
chr1.102	chr1	77515111	77515144	77515128	33	p 3 1 . 1	NM_174858	AK5	+	77520329	-5202
chr1.104	chr1	78728111	78728148	78728130	37	p 3 1 . 1	NM_001039585	PTGFR	+	78729315	-1186
chr1.104	chr1	78728111	78728148	78728130	37	p 3 1 . 1	NM_000959	PTGFR	+	78729315	-1186
chr1.105	chr1	78888666	78888740	78888703	74	p 3 1 . 1	NM_006417	IFI44	+	78888064	639
chr1.107	chr1	84718163	84718198	84718181	35	p 2 2 . 3	NM_025065	RPF1	+	84717507	673
chr1.108	chr1	84926774	84927197	84926986	423	p 2 2 . 3	NM_001166295	SSX2IP	-	84928739	1754
chr1.108	chr1	84926774	84927197	84926986	423	p 2 2 . 3	NM_001166417	SSX2IP	-	84928739	1754
chr1.112	chr1	85444684	85444753	85444719	69	p 2 2 . 3	NM_032184	SYDE2	-	85439316	-5402
chr1.113	chr1	85446227	85446335	85446281	108	p 2 2 . 3	NM_032184	SYDE2	-	85439316	-6965
chr1.114	chr1	86872380	86872406	86872393	26	p 2 2 . 3	NR_024604	CLCA3P	+	86872546	-153
chr1.117	chr1	87559609	87559744	87559677	135	p 2 2 . 3	NM_006769	LMO4	+	87566738	-7062
chr1.118	chr1	87561466	87561607	87561537	141	p 2 2 . 3	NM_006769	LMO4	+	87566738	-5202
chr1.120	chr1	89418856	89419137	89418997	281	p 2 2 . 2	NM_207398	GBP7	-	89414311	-4685
chr1.121	chr1	89761498	89761692	89761595	194	p 2 2 . 2	NM_001134476	LRRC8B	+	89762984	-1389
chr1.122	chr1	91264554	91264734	91264644	180	p 2 2 . 2	NM_032186	ZNF644	-	91260259	-4385
chr1.122	chr1	91264554	91264734	91264644	180	p 2 2 . 2	NM_201269	ZNF644	-	91260259	-4385
chr1.123	chr1	93070910	93071009	93070960	99	p 2 2 . 1	NM_000969	RPL5	+	93070181	778
chr1.124	chr1	93918341	93918378	93918360	37	p 2 2 . 1	NM_003567	BCAR3	-	93919973	1614
chr1.125	chr1	94123664	94123777	94123721	113	p 2 2 . 1	NM_014597	DNTTIP2	-	94117330	-6390
chr1.126	chr1	94124470	94124505	94124488	35	p 2 2 . 1	NM_014597	DNTTIP2	-	94117330	-7157
chr1.127	chr1	94651744	94651890	94651817	146	p 2 1 . 3	NM_002858	ABCD3	+	94656520	-4703
chr1.127	chr1	94651744	94651890	94651817	146	p 2 1 . 3	NM_001122674	ABCD3	+	94656520	-4703
chr1.128	chr1	94658012	94658094	94658053	82	p 2 1 . 3	NM_002858	ABCD3	+	94656520	1533
chr1.128	chr1	94658012	94658094	94658053	82	p 2 1 . 3	NM_001122674	ABCD3	+	94656520	1533
chr1.129	chr1	95056108	95056263	95056186	155	p 2 1 . 3	NM_001114106	SLC44A3	+	95058488	-2303
chr1.130	chr1	95056853	95057034	95056944	181	p 2 1 . 3	NM_001114106	SLC44A3	+	95058488	-1545
chr1.131	chr1	99495379	99495483	99495431	104	p 2 1 . 3	NM_001166252	LPPR4	+	99502435	-7004
chr1.131	chr1	99495379	99495483	99495431	104	p 2 1 . 3	NM_014839	LPPR4	+	99502435	-7004
chr1.132	chr1	99885349	99885668	99885509	319	p 2 1 . 2	NM_017734	PALMD	+	99884018	1490
chr1.133	chr1	100415647	100415685	100415666	38	p 2 1 . 2	NM_144620	LRRC39	-	100416359	693
chr1.134	chr1	100583190	100583447	100583319	257	p 2 1 . 2	NM_003672	CDC14A	+	100590610	-7292
chr1.134	chr1	100583190	100583447	100583319	257	p 2 1 . 2	NM_033313	CDC14A	+	100590610	-7292
chr1.134	chr1	100583190	100583447	100583319	257	p 2 1 . 2	NM_033312	CDC14A	+	100590610	-7292
chr1.135	chr1	103351533	103351570	103351552	37	p 2 1 . 1	NM_080629	COL11A1	-	103346640	-4911
chr1.135	chr1	103351533	103351570	103351552	37	p 2 1 . 1	NM_001854	COL11A1	-	103346640	-4911
chr1.135	chr1	103351533	103351570	103351552	37	p 2 1 . 1	NM_080630	COL11A1	-	103346640	-4911
chr1.135	chr1	103351533	103351570	103351552	37	p 2 1 . 1	NM_001168249	COL11A1	-	103346640	-4911
chr1.136	chr1	103837130	103837563	103837347	433	p 2 1 . 1	NM_017619	RNPC3	+	103841165	-3819
chr1.137	chr1	107480442	107480479	107480461	37	p 1 3 . 3	NM_001113228	NTNG1	+	107484151	-3691
chr1.137	chr1	107480442	107480479	107480461	37	p 1 3 . 3	NM_001113226	NTNG1	+	107484151	-3691
chr1.138	chr1	109085768	109085991	109085880	223	p 1 3 . 3	NM_007269	STXBP3	+	109090807	-4928
chr1.139	chr1	109201442	109201621	109201532	179	p 1 3 . 3	NM_152763	AKNAD1	-	109201239	-292
chr1.140	chr1	109208043	109208207	109208125	164	p 1 3 . 3	NM_152763	AKNAD1	-	109201239	-6886
chr1.142	chr1	109314012	109314205	109314109	193	p 1 3 . 3	NM_015127	CLCC1	-	109307634	-6474
chr1.142	chr1	109314012	109314205	109314109	193	p 1 3 . 3	NM_001048210	CLCC1	-	109307634	-6474
chr1.143	chr1	109961385	109961498	109961442	113	p 1 3 . 3	NM_139156	AMPD2	+	109963981	-2540
chr1.144	chr1	110759419	110759482	110759451	63	p 1 3 . 3	NM_006402	HBXIP	-	110752069	-7381
chr1.148	chr1	112735337	112735476	112735407	139	p 1 3 . 2	NM_018704	CTTNBP2NL	+	112740322	-4916
chr1.149	chr1	112848106	112848294	112848200	188	p 1 3 . 2	NM_024494	WNT2B	+	112852892	-4692
chr1.150	chr1	114154838	114155012	114154925	174	p 1 3 . 2	NM_018364	RSBN1	-	114156593	1668
chr1.151	chr1	114220014	114220089	114220052	75	p 1 3 . 2	NM_015967	PTPN22	-	114215898	-4153
chr1.151	chr1	114220014	114220089	114220052	75	p 1 3 . 2	NM_012411	PTPN22	-	114215898	-4153
chr1.153	chr1	115013076	115013113	115013095	37	p 1 3 . 1	NM_198459	DENND2C	-	115014255	1161
chr1.156	chr1	119335977	119336191	119336084	214	p 1 2	NM_152380	TBX15	-	119333702	-2382
chr1.157	chr1	119755433	119755665	119755549	232	p 1 2	NM_001166120	HSD3B2	+	119759076	-3527
chr1.158	chr1	119852586	119852623	119852605	37	p 1 2	NM_000862	HSD3B1	+	119851348	1256
chr1.159	chr1	120156699	120157153	120156926	454	p 1 2	NM_032044	REG4	-	120155726	-1200
chr1.159	chr1	120156699	120157153	120156926	454	p 1 2	NM_001159352	REG4	-	120155726	-1200
chr1.159	chr1	120156699	120157153	120156926	454	p 1 2	NM_001159353	REG4	-	120155726	-1200
chr1.160	chr1	120242360	120242577	120242469	217	p 1 2	NM_021794	ADAM30	-	120240636	-1832
chr1.161	chr1	120416822	120417132	120416977	310	p 1 1 . 2	NM_024408	NOTCH2	-	120413799	-3178
chr1.166	chr1	148022231	148022384	148022308	153	q 2 1 . 2	NM_000566	FCGR1A	+	148020873	1434
chr1.167	chr1	148172711	148172748	148172730	37	q 2 1 . 3	NM_181873	MTMR11	-	148174890	2161
chr1.168	chr1	148304419	148304547	148304483	128	q 2 1 . 3	NM_007259	VPS45	+	148305965	-1482
chr1.170	chr1	149010889	149011073	149010981	184	q 2 1 . 3	NM_004079	CTSS	-	149004929	-6052
chr1.171	chr1	149045309	149045346	149045328	37	q 2 1 . 3	NM_000396	CTSK	-	149047436	2109
chr1.172	chr1	149417266	149417371	149417319	105	q 2 1 . 3	NM_013353	TMOD4	-	149415171	-2147
chr1.173	chr1	150051782	150051990	150051886	208	q 2 1 . 3	NM_001004432	LINGO4	-	150044506	-7380
chr1.174	chr1	150154134	150154172	150154153	38	q 2 1 . 3	NM_053055	THEM4	-	150148737	-5416
chr1.177	chr1	151548172	151548209	151548191	37	q 2 2	NM_052891	PGLYRP3	-	151549818	1628
chr1.178	chr1	152224724	152224866	152224795	142	q 2 2	NM_002870	RAB13	-	152225430	635
chr1.179	chr1	152806902	152806976	152806939	74	q 2 2	NM_000748	CHRNB2	+	152806880	59
chr1.180	chr1	152849066	152849091	152849079	25	q 2 2	NM_015840	ADAR	-	152847306	-1772
chr1.180	chr1	152849066	152849091	152849079	25	q 2 2	NM_015841	ADAR	-	152847306	-1772
chr1.180	chr1	152849066	152849091	152849079	25	q 2 2	NM_001111	ADAR	-	152847306	-1772
chr1.182	chr1	153316367	153316403	153316385	36	q 2 2	NM_004952	EFNA3	+	153317971	-1586
chr1.184	chr1	153922833	153922906	153922870	73	q 2 3 . 1	NM_139119	YY1AP1	-	153925189	2320
chr1.185	chr1	154823950	154824192	154824071	242	q 2 3 . 1	NM_144772	APOA1BP	+	154828181	-4110
chr1.186	chr1	154856229	154856270	154856250	41	q 2 3 . 1	NM_021817	HAPLN2	+	154855709	540
chr1.187	chr1	155794369	155794410	155794390	41	q 2 3 . 1	NM_031281	FCRL5	-	155788934	-5455
chr1.191	chr1	156659186	156659386	156659286	200	q 2 3 . 2	NM_001004476	OR10K2	-	156657280	-2006
chr1.193	chr1	156817700	156817736	156817718	36	q 2 3 . 2	NM_001004477	OR10X1	-	156816313	-1405
chr1.194	chr1	156924302	156924371	156924337	69	q 2 3 . 2	NM_003126	SPTA1	-	156923130	-1206
chr1.195	chr1	157956083	157956121	157956102	38	q 2 3 . 3	NM_000567	CRP	-	157951003	-5099
chr1.196	chr1	158032239	158032500	158032370	261	q 2 3 . 3	NM_001004310	FCRL6	+	158038796	-6427
chr1.197	chr1	158270381	158270531	158270456	150	q 2 3 . 3	NM_145167	PIGM	-	158268407	-2049
chr1.198	chr1	158580451	158580529	158580490	78	q 2 3 . 3	NM_001098398	COPA	-	158579978	-512
chr1.198	chr1	158580451	158580529	158580490	78	q 2 3 . 3	NM_004371	COPA	-	158579978	-512
chr1.199	chr1	159762366	159762541	159762454	175	q 2 3 . 3	NM_002155	HSPA6	+	159760659	1794
chr1.200	chr1	160001906	160002133	160002020	227	q 2 3 . 3	NM_007348	ATF6	+	160002707	-688
chr1.201	chr1	160616490	160616528	160616509	38	q 2 3 . 3	NM_001135240	C1orf226	+	160615319	1190
chr1.202	chr1	161027770	161027957	161027864	187	q 2 3 . 3	NM_016371	HSD17B7	+	161027119	744
chr1.203	chr1	161437259	161437578	161437419	319	q 2 3 . 3	NM_003617	RGS5	-	161439496	2078
chr1.204	chr1	161552379	161552453	161552416	74	q 2 3 . 3	NM_031423	NUF2	+	161558346	-5930
chr1.204	chr1	161552379	161552453	161552416	74	q 2 3 . 3	NM_145697	NUF2	+	161558346	-5930
chr1.205	chr1	161554217	161554406	161554312	189	q 2 3 . 3	NM_031423	NUF2	+	161558346	-4035
chr1.205	chr1	161554217	161554406	161554312	189	q 2 3 . 3	NM_145697	NUF2	+	161558346	-4035
chr1.206	chr1	163589853	163589946	163589900	93	q 2 4 . 1	NM_177398	LMX1A	-	163591641	1742
chr1.207	chr1	163593128	163593359	163593244	231	q 2 4 . 1	NM_177398	LMX1A	-	163591641	-1602
chr1.208	chr1	163781782	163781992	163781887	210	q 2 4 . 1	NM_001005214	LRRC52	+	163780101	1786
chr1.210	chr1	163865632	163865851	163865742	219	q 2 4 . 1	NM_004528	MGST3	+	163867073	-1332
chr1.211	chr1	164832909	164833108	164833009	199	q 2 4 . 2	NR_002925	FMO9P	+	164839776	-6768
chr1.212	chr1	165112843	165112919	165112881	76	q 2 4 . 2	NM_053053	TADA1	-	165112278	-603
chr1.213	chr1	167015349	167015572	167015461	223	q 2 4 . 2	NR_024160	MGC4473	+	167022802	-7342
chr1.215	chr1	167662356	167662462	167662409	106	q 2 4 . 3	NM_021179	C1orf114	-	167663294	885
chr1.216	chr1	167828367	167828448	167828408	81	q 2 4 . 3	NM_000130	F5	-	167822393	-6014
chr1.217	chr1	168892190	168892226	168892208	36	q 2 4 . 3	NM_006902	PRRX1	+	168899936	-7728
chr1.217	chr1	168892190	168892226	168892208	36	q 2 4 . 3	NM_022716	PRRX1	+	168899936	-7728
chr1.218	chr1	169165588	169165725	169165657	137	q 2 4 . 3	NM_001163629	C1orf129	+	169171235	-5579
chr1.219	chr1	169485598	169485753	169485676	155	q 2 4 . 3	NM_002021	FMO1	+	169484286	1389
chr1.221	chr1	169720585	169720623	169720604	38	q 2 5 . 1	NM_015172	BAT2L2	+	169721289	-685
chr1.223	chr1	170654871	170655055	170654963	184	q 2 5 . 1	NM_139240	C1orf105	+	170656450	-1487
chr1.224	chr1	171446896	171447120	171447008	224	q 2 5 . 1	NM_003326	TNFSF4	-	171443094	-3914
chr1.225	chr1	171709158	171709195	171709177	37	q 2 5 . 1	NM_004905	PRDX6	+	171713108	-3932
chr1.226	chr1	171839890	171839959	171839925	69	q 2 5 . 1	NM_178527	SLC9A11	-	171838856	-1068
chr1.227	chr1	173430455	173430492	173430474	37	q 2 5 . 2	NM_001162895	KIAA0040	-	173428572	-1901
chr1.227	chr1	173430455	173430492	173430474	37	q 2 5 . 2	NM_001162894	KIAA0040	-	173428852	-1621
chr1.227	chr1	173430455	173430492	173430474	37	q 2 5 . 2	NM_001162893	KIAA0040	-	173428852	-1621
chr1.228	chr1	174694353	174694388	174694371	35	q 2 5 . 2	NM_020318	PAPPA2	+	174698929	-4559
chr1.228	chr1	174694353	174694388	174694371	35	q 2 5 . 2	NM_021936	PAPPA2	+	174698929	-4559
chr1.229	chr1	176208074	176208115	176208095	41	q 2 5 . 2	NM_033127	SEC16B	-	176205673	-2421
chr1.230	chr1	176331199	176331457	176331328	258	q 2 5 . 2	NR_027982	LOC100302401	-	176329751	-1577
chr1.231	chr1	176959087	176959312	176959200	225	q 2 5 . 2	NM_152663	RALGPS2	+	176960922	-1723
chr1.232	chr1	177114657	177114845	177114751	188	q 2 5 . 3	NM_004673	ANGPTL1	-	177106838	-7913
chr1.233	chr1	177813065	177813137	177813101	72	q 2 5 . 3	NM_014625	NPHS2	-	177811707	-1394
chr1.234	chr1	178120906	178120966	178120936	60	q 2 5 . 3	NM_022347	TOR1AIP2	-	178113564	-7372
chr1.235	chr1	181830403	181830603	181830503	200	q 2 5 . 3	NM_001127651	NCF2	-	181826669	-3834
chr1.236	chr1	183210298	183210478	183210388	180	q 3 1 . 1	NM_052966	FAM129A	-	183210305	-83
chr1.237	chr1	183394130	183394167	183394149	37	q 3 1 . 1	NM_017673	C1orf26	+	183392913	1235
chr1.239	chr1	183559351	183559388	183559370	37	q 3 1 . 1	NM_006469	IVNS1ABP	-	183553084	-6285
chr1.240	chr1	184609685	184609722	184609704	37	q 3 1 . 1	NM_003292	TPR	-	184611080	1377
chr1.242	chr1	190389354	190389465	190389410	111	q 3 1 . 2	NM_130782	RGS18	+	190394214	-4805
chr1.243	chr1	190394376	190394681	190394529	305	q 3 1 . 2	NM_130782	RGS18	+	190394214	314
chr1.244	chr1	190811791	190812006	190811899	215	q 3 1 . 3	NM_002922	RGS1	+	190811479	419
chr1.245	chr1	191344821	191344851	191344836	30	q 3 1 . 3	NM_016066	GLRX2	-	191341867	-2969
chr1.246	chr1	191349401	191349475	191349438	74	q 3 1 . 3	NM_016066	GLRX2	-	191341867	-7571
chr1.247	chr1	194842359	194842464	194842412	105	q 3 1 . 3	NM_198503	KCNT2	-	194844122	1711
chr1.248	chr1	194889798	194890155	194889977	357	q 3 1 . 3	NM_000186	CFH	+	194887630	2346
chr1.248	chr1	194889798	194890155	194889977	357	q 3 1 . 3	NM_001014975	CFH	+	194887630	2346
chr1.249	chr1	195119813	195120099	195119956	286	q 3 1 . 3	NM_006684	CFHR4	+	195123834	-3878
chr1.250	chr1	195180093	195180208	195180151	115	q 3 1 . 3	NM_005666	CFHR2	+	195179556	594
chr1.251	chr1	196780322	196780560	196780441	238	q 3 2 . 1	NM_133326	ATP6V1G3	-	196776698	-3743
chr1.251	chr1	196780322	196780560	196780441	238	q 3 2 . 1	NM_133262	ATP6V1G3	-	196776698	-3743
chr1.255	chr1	199355478	199355514	199355496	36	q 3 2 . 1	NM_000069	CACNA1S	-	199348317	-7179
chr1.256	chr1	199513838	199513902	199513870	64	q 3 2 . 1	NM_000299	PKP1	+	199519202	-5332
chr1.256	chr1	199513838	199513902	199513870	64	q 3 2 . 1	NM_001005337	PKP1	+	199519202	-5332
chr1.258	chr1	200696475	200696718	200696597	243	q 3 2 . 1	NM_032103	PPP1R12B	+	200698493	-1897
chr1.258	chr1	200696475	200696718	200696597	243	q 3 2 . 1	NM_032104	PPP1R12B	+	200698493	-1897
chr1.261	chr1	201049154	201049301	201049228	147	q 3 2 . 1	NM_006618	KDM5B	-	201044172	-5055
chr1.262	chr1	201093139	201093454	201093297	315	q 3 2 . 1	NR_002929	LOC148709	+	201097504	-4208
chr1.263	chr1	201127676	201127809	201127743	133	q 3 2 . 1	NM_002871	RABIF	-	201124886	-2856
chr1.264	chr1	201192876	201192912	201192894	36	q 3 2 . 1	NM_015999	ADIPOR1	-	201194108	1214
chr1.265	chr1	201244748	201245027	201244888	279	q 3 2 . 1	NM_001079809	TMEM183B	+	201243158	1729
chr1.266	chr1	201535988	201536064	201536026	76	q 3 2 . 1	NM_006763	BTG2	+	201541286	-5260
chr1.267	chr1	201590402	201590439	201590421	37	q 3 2 . 1	NM_002023	FMOD	-	201586912	-3508
chr1.268	chr1	202088746	202088773	202088760	27	q 3 2 . 1	NM_003094	SNRPE	+	202097362	-8603
chr1.269	chr1	203320003	203320081	203320042	78	q 3 2 . 1	NM_203376	TMEM81	-	203320211	169
chr1.270	chr1	203563674	203563713	203563694	39	q 3 2 . 1	NM_030952	NUAK2	-	203557506	-6187
chr1.271	chr1	203595447	203596050	203595749	603	q 3 2 . 1	NM_018203	KLHDC8A	-	203592662	-3086
chr1.272	chr1	203598363	203598404	203598384	41	q 3 2 . 1	NM_018203	KLHDC8A	-	203592662	-5721
chr1.273	chr1	204053540	204053612	204053576	72	q 3 2 . 2	NM_173854	SLC41A1	-	204048784	-4792
chr1.275	chr1	205107784	205107821	205107803	37	q 3 2 . 2	NM_018724	IL20	+	205105776	2026
chr1.276	chr1	205331090	205331386	205331238	296	q 3 2 . 2	NM_001017367	C4BPB	+	205329250	1988
chr1.276	chr1	205331090	205331386	205331238	296	q 3 2 . 2	NM_001017364	C4BPB	+	205329206	2032
chr1.276	chr1	205331090	205331386	205331238	296	q 3 2 . 2	NM_001017365	C4BPB	+	205328834	2404
chr1.279	chr1	208174875	208174981	208174928	106	q 3 2 . 3	NM_153262	SYT14	+	208178160	-3232
chr1.279	chr1	208174875	208174981	208174928	106	q 3 2 . 3	NR_027459	SYT14	+	208178160	-3232
chr1.279	chr1	208174875	208174981	208174928	106	q 3 2 . 3	NM_001146264	SYT14	+	208178160	-3232
chr1.279	chr1	208174875	208174981	208174928	106	q 3 2 . 3	NM_001146262	SYT14	+	208178160	-3232
chr1.279	chr1	208174875	208174981	208174928	106	q 3 2 . 3	NM_001146261	SYT14	+	208178160	-3232
chr1.279	chr1	208174875	208174981	208174928	106	q 3 2 . 3	NR_027458	SYT14	+	208178160	-3232
chr1.280	chr1	209375319	209375356	209375338	37	q 3 2 . 3	NM_172362	KCNH1	-	209374080	-1257
chr1.280	chr1	209375319	209375356	209375338	37	q 3 2 . 3	NM_002238	KCNH1	-	209374080	-1257
chr1.281	chr1	210937901	210938115	210938008	214	q 4 1	NM_018664	BATF3	-	210939950	1942
chr1.283	chr1	213321323	213321432	213321378	109	q 4 1	NM_014217	KCNK2	+	213323182	-1805
chr1.283	chr1	213321323	213321432	213321378	109	q 4 1	NM_001017425	KCNK2	+	213323182	-1805
chr1.284	chr1	213324315	213324555	213324435	240	q 4 1	NM_014217	KCNK2	+	213323182	1253
chr1.284	chr1	213324315	213324555	213324435	240	q 4 1	NM_001017425	KCNK2	+	213323182	1253
chr1.286	chr1	218166936	218166973	218166955	37	q 4 1	NM_018713	SLC30A10	-	218168616	1662
chr1.287	chr1	220854369	220854481	220854425	112	q 4 2 . 1 2	NM_198551	MIA3	+	220858066	-3641
chr1.288	chr1	221169611	221169964	221169788	353	q 4 2 . 1 2	NM_032890	DISP1	+	221168405	1382
chr1.289	chr1	221605192	221605362	221605277	170	q 4 2 . 1 2	NM_017982	SUSD4	-	221604167	-1110
chr1.289	chr1	221605192	221605362	221605277	170	q 4 2 . 1 2	NM_001037175	SUSD4	-	221604167	-1110
chr1.291	chr1	222363959	222364104	222364032	145	q 4 2 . 1 2	NM_015176	FBXO28	+	222368413	-4382
chr1.291	chr1	222363959	222364104	222364032	145	q 4 2 . 1 2	NM_001136115	FBXO28	+	222368413	-4382
chr1.293	chr1	223913581	223913851	223913716	270	q 4 2 . 1 3	NM_018212	ENAH	-	223907468	-6248
chr1.293	chr1	223913581	223913851	223913716	270	q 4 2 . 1 3	NM_001008493	ENAH	-	223907468	-6248
chr1.294	chr1	224254797	224254830	224254814	33	q 4 2 . 1 3	NM_152608	C1orf55	-	224253689	-1124
chr1.297	chr1	225995510	225995797	225995654	287	q 4 2 . 1 3	NM_023007	JMJD4	-	225989735	-5918
chr1.297	chr1	225995510	225995797	225995654	287	q 4 2 . 1 3	NM_001161465	JMJD4	-	225989735	-5918
chr1.298	chr1	226263310	226263488	226263399	178	q 4 2 . 1 3	NM_033131	WNT3A	+	226261374	2025
chr1.299	chr1	227508341	227508477	227508409	136	q 4 2 . 2	NM_006542	SPHAR	+	227506751	1658
chr1.300	chr1	227766880	227767197	227767039	317	q 4 2 . 2	NM_012089	ABCB10	-	227761065	-5973
chr1.301	chr1	229180143	229180251	229180197	108	q 4 2 . 2	NM_024525	TTC13	-	229181230	1033
chr1.301	chr1	229180143	229180251	229180197	108	q 4 2 . 2	NM_001122835	TTC13	-	229181230	1033
chr1.304	chr1	230716475	230716503	230716489	28	q 4 2 . 2	NM_020808	SIPA1L2	-	230717866	1377
chr1.305	chr1	231004342	231004443	231004393	101	q 4 2 . 3	NM_019090	KIAA1383	+	231007260	-2868
chr1.309	chr1	233361562	233361828	233361695	266	q 4 3	NM_014765	TOMM20	-	233358879	-2816
chr1.310	chr1	233397429	233397719	233397574	290	q 4 3	NR_027762	RBM34	-	233391194	-6380
chr1.310	chr1	233397429	233397719	233397574	290	q 4 3	NM_015014	RBM34	-	233391194	-6380
chr1.310	chr1	233397429	233397719	233397574	290	q 4 3	NM_001161533	RBM34	-	233391194	-6380
chr1.312	chr1	233564150	233564264	233564207	114	q 4 3	NM_031371	ARID4B	-	233558155	-6052
chr1.313	chr1	233887955	233888063	233888009	108	q 4 3	NM_001098721	GNG4	-	233880677	-7332
chr1.313	chr1	233887955	233888063	233888009	108	q 4 3	NM_004485	GNG4	-	233880677	-7332
chr1.314	chr1	234621993	234622145	234622069	152	q 4 3	NM_145861	EDARADD	+	234624302	-2233
chr1.315	chr1	234626246	234626281	234626264	35	q 4 3	NM_080738	EDARADD	+	234625338	925
chr1.319	chr1	236121840	236122058	236121949	218	q 4 3	NM_021186	ZP4	-	236120558	-1391
chr1.321	chr1	238320000	238320065	238320033	65	q 4 3	NM_020066	FMN2	+	238321807	-1775
chr1.323	chr1	238843474	238843623	238843549	149	q 4 3	NM_022469	GREM2	-	238842085	-1463
chr1.324	chr1	239588660	239588738	239588699	78	q 4 4	NM_002924	RGS7	-	239587101	-1598
chr1.325	chr1	239747984	239748020	239748002	36	q 4 4	NM_000143	FH	-	239749677	1675
chr1.328	chr1	242082428	242082468	242082448	40	q 4 4	NM_181690	AKT3	-	242073176	-9272
chr1.328	chr1	242082428	242082468	242082448	40	q 4 4	NM_005465	AKT3	-	242073176	-9272
chr1.330	chr1	243076934	243077005	243076970	71	q 4 4	NR_026778	NCRNA00201	-	243076866	-103
chr1.331	chr1	245021420	245021455	245021438	35	q 4 4	NR_015422	LOC149134	+	245019541	1896
chr1.332	chr1	245833079	245833116	245833098	37	no_data	NM_001001914	OR2G3	+	245835510	-2413
chr1.333	chr1	246044967	246045072	246045020	105	no_data	NM_001001966	OR14A16	-	246045654	635
chr1.334	chr1	246077293	246077366	246077330	73	no_data	NM_001001959	OR11L1	-	246071821	-5508
chr1.335	chr1	246372204	246372465	246372335	261	no_data	NM_001004690	OR2M5	+	246375072	-2738
chr1.336	chr1	246579815	246579883	246579849	68	no_data	NM_001001918	OR14C36	+	246578699	1150
chr1.337	chr1	246592286	246592371	246592329	85	no_data	NM_001004696	OR2T4	+	246591505	823
chr1.338	chr1	246681723	246682035	246681879	312	no_data	NM_001004136	OR2T2	+	246682721	-842
chr1.339	chr1	246788363	246788401	246788382	38	no_data	NM_001004694	OR2T29	-	246789397	1015
chr1.340	chr1	246828770	246828794	246828782	24	no_data	NM_001004693	OR2T10	-	246823692	-5090
chr1.341	chr1	246860130	246860381	246860256	251	no_data	NM_001001964	OR2T11	-	246857052	-3203
chr1.342	chr1	246871217	246871252	246871235	35	no_data	NM_001001827	OR2T35	-	246869182	-2052
chr1.343	chr1	247089949	247090078	247090014	129	no_data	NM_030645	SH3BP5L	-	247086777	-3236
chr1.344	chr1	247095914	247095953	247095934	39	no_data	NM_024836	ZNF672	+	247099152	-3219
chr2.1	chr2	258145	258328	258237	183	p 2 5 . 3	NM_015677	SH3YL1	-	254068	-4168
chr2.2	chr2	938080	938293	938187	213	p 2 5 . 3	NM_018968	SNTG2	+	936553	1633
chr2.4	chr2	3360822	3360899	3360861	77	p 2 5 . 3	NM_003310	TSSC1	-	3360660	-200
chr2.7	chr2	10139098	10139130	10139114	32	p 2 5 . 1	NM_001037160	CYS1	-	10137989	-1125
chr2.8	chr2	10191788	10192033	10191911	245	p 2 5 . 1	NM_182626	C2orf48	+	10198959	-7049
chr2.12	chr2	12768137	12768174	12768156	37	p 2 4 . 3	NR_027303	TRIB2	+	12774448	-6293
chr2.12	chr2	12768137	12768174	12768156	37	p 2 4 . 3	NM_021643	TRIB2	+	12774448	-6293
chr2.14	chr2	15618474	15618550	15618512	76	p 2 4 . 3	NM_015909	NBAS	-	15618905	393
chr2.15	chr2	17803939	17804225	17804082	286	p 2 4 . 2	NM_001142286	SMC6	-	17798577	-5505
chr2.16	chr2	17853874	17853938	17853906	64	p 2 4 . 2	NM_001105569	MSGN1	+	17861266	-7360
chr2.17	chr2	20394923	20395080	20395002	157	p 2 4 . 1	NM_015317	PUM2	-	20390625	-4376
chr2.21	chr2	27164259	27164447	27164353	188	p 2 3 . 3	NM_000221	KHK	+	27163114	1239
chr2.21	chr2	27164259	27164447	27164353	188	p 2 3 . 3	NM_006488	KHK	+	27163114	1239
chr2.22	chr2	27201587	27201651	27201619	64	p 2 3 . 3	NM_006569	CGREF1	-	27195499	-6120
chr2.22	chr2	27201587	27201651	27201619	64	p 2 3 . 3	NM_032604	ABHD1	+	27200160	1459
chr2.23	chr2	27338114	27338201	27338158	87	p 2 3 . 3	NM_003459	SLC30A3	-	27339464	1307
chr2.24	chr2	27388717	27388753	27388735	36	p 2 3 . 3	NM_003353	UCN	-	27384634	-4101
chr2.25	chr2	27486555	27486621	27486588	66	p 2 3 . 3	NM_177983	PPM1G	-	27486000	-588
chr2.27	chr2	31657418	31657456	31657437	38	p 2 3 . 1	NM_000348	SRD5A2	-	31659544	2107
chr2.29	chr2	37395676	37395750	37395713	74	p 2 2 . 2	NM_005813	PRKD3	-	37397726	2013
chr2.31	chr2	38455481	38455516	38455499	35	p 2 2 . 2	NR_024191	ATL2	-	38457936	2438
chr2.31	chr2	38455481	38455516	38455499	35	p 2 2 . 2	NM_022374	ATL2	-	38457936	2438
chr2.31	chr2	38455481	38455516	38455499	35	p 2 2 . 2	NM_001135673	ATL2	-	38457936	2438
chr2.32	chr2	38831616	38831690	38831653	74	p 2 2 . 1	NM_001031684	SFRS7	-	38832140	487
chr2.33	chr2	39042848	39042961	39042905	113	p 2 2 . 1	NR_028386	LOC375196	-	39040989	-1915
chr2.34	chr2	39743627	39743663	39743645	36	p 2 2 . 1	NM_001167959	TMEM178	+	39746141	-2496
chr2.39	chr2	45698256	45698365	45698311	109	p 2 1	NM_018079	SRBD1	-	45691937	-6373
chr2.40	chr2	47263306	47263561	47263434	255	p 2 1	NM_001743	CALM2	-	47257244	-6189
chr2.41	chr2	48397479	48397654	48397567	175	p 1 6 . 3	NM_002158	FOXN2	+	48395298	2268
chr2.45	chr2	55138165	55138268	55138217	103	p 1 6 . 1	NM_020532	RTN4	-	55131238	-6978
chr2.45	chr2	55138165	55138268	55138217	103	p 1 6 . 1	NM_207520	RTN4	-	55131238	-6978
chr2.45	chr2	55138165	55138268	55138217	103	p 1 6 . 1	NM_153828	RTN4	-	55131238	-6978
chr2.46	chr2	55594081	55594155	55594118	74	p 1 6 . 1	NM_080667	CCDC104	+	55600243	-6125
chr2.48	chr2	56002237	56002551	56002394	314	p 1 6 . 1	NM_004105	EFEMP1	-	56003860	1466
chr2.49	chr2	58322893	58322956	58322925	63	p 1 6 . 1	NM_018062	FANCL	-	58322019	-905
chr2.49	chr2	58322893	58322956	58322925	63	p 1 6 . 1	NM_001114636	FANCL	-	58322019	-905
chr2.50	chr2	58330411	58330564	58330488	153	p 1 6 . 1	NM_018062	FANCL	-	58322019	-8468
chr2.50	chr2	58330411	58330564	58330488	153	p 1 6 . 1	NM_001114636	FANCL	-	58322019	-8468
chr2.52	chr2	60634344	60634405	60634375	61	p 1 6 . 1	NM_138559	BCL11A	-	60634137	-237
chr2.52	chr2	60634344	60634405	60634375	61	p 1 6 . 1	NM_018014	BCL11A	-	60634137	-237
chr2.52	chr2	60634344	60634405	60634375	61	p 1 6 . 1	NM_022893	BCL11A	-	60634137	-237
chr2.53	chr2	61243084	61243193	61243139	109	p 1 5	NM_001143959	C2orf74	+	61243132	6
chr2.57	chr2	61968567	61968786	61968677	219	p 1 5	NM_006430	CCT4	-	61969295	619
chr2.58	chr2	62788575	62788613	62788594	38	p 1 5	NM_001142614	EHBP1	+	62787535	1059
chr2.58	chr2	62788575	62788613	62788594	38	p 1 5	NM_015252	EHBP1	+	62786504	2090
chr2.59	chr2	65208950	65209162	65209056	212	p 1 4	NM_004161	RAB1A	-	65210939	1883
chr2.59	chr2	65208950	65209162	65209056	212	p 1 4	NM_015543	RAB1A	-	65210939	1883
chr2.60	chr2	67471290	67471497	67471394	207	p 1 4	NM_019002	ETAA1	+	67477945	-6552
chr2.63	chr2	68240170	68240497	68240334	327	p 1 4	NM_020143	PNO1	+	68238508	1825
chr2.64	chr2	68330995	68331037	68331016	42	p 1 4	NM_000945	PPP3R1	-	68333155	2139
chr2.66	chr2	68401645	68401783	68401714	138	p 1 4	NM_001111101	CNRIP1	-	68400687	-1027
chr2.66	chr2	68401645	68401783	68401714	138	p 1 4	NM_015463	CNRIP1	-	68400687	-1027
chr2.67	chr2	68853927	68853947	68853937	20	p 1 3 . 3	NM_014882	ARHGAP25	+	68855436	-1499
chr2.67	chr2	68853927	68853947	68853937	20	p 1 3 . 3	NM_001166276	ARHGAP25	+	68855436	-1499
chr2.68	chr2	68951854	68952097	68951976	243	p 1 3 . 3	NM_014482	BMP10	-	68952153	178
chr2.70	chr2	69909468	69909638	69909553	170	p 1 3 . 3	NM_178439	GMCL1	+	69910321	-768
chr2.72	chr2	71527370	71527407	71527389	37	p 1 3 . 2	NM_003494	DYSF	+	71534260	-6872
chr2.72	chr2	71527370	71527407	71527389	37	p 1 3 . 2	NM_001130979	DYSF	+	71534260	-6872
chr2.72	chr2	71527370	71527407	71527389	37	p 1 3 . 2	NM_001130981	DYSF	+	71534260	-6872
chr2.72	chr2	71527370	71527407	71527389	37	p 1 3 . 2	NM_001130980	DYSF	+	71534260	-6872
chr2.72	chr2	71527370	71527407	71527389	37	p 1 3 . 2	NM_001130976	DYSF	+	71534260	-6872
chr2.72	chr2	71527370	71527407	71527389	37	p 1 3 . 2	NM_001130978	DYSF	+	71534260	-6872
chr2.72	chr2	71527370	71527407	71527389	37	p 1 3 . 2	NM_001130977	DYSF	+	71534260	-6872
chr2.74	chr2	73352746	73352814	73352780	68	p 1 3 . 2	NM_001080410	FBXO41	-	73351551	-1229
chr2.77	chr2	74559854	74559972	74559913	118	p 1 3 . 1	NR_027749	TTC31	+	74563707	-3794
chr2.77	chr2	74559854	74559972	74559913	118	p 1 3 . 1	NM_022492	TTC31	+	74563707	-3794
chr2.78	chr2	74614929	74615000	74614965	71	p 1 3 . 1	NM_181575	AUP1	-	74610482	-4482
chr2.79	chr2	74913424	74913736	74913580	312	p 1 3 . 1	NM_000189	HK2	+	74913289	291
chr2.82	chr2	79242236	79242424	79242330	188	p 1 2	NM_138937	REG3A	-	79240387	-1943
chr2.82	chr2	79242236	79242424	79242330	188	p 1 2	NM_002580	REG3A	-	79240387	-1943
chr2.85	chr2	85044479	85044742	85044611	263	p 1 1 . 2	NM_020122	KCMF1	+	85051741	-7131
chr2.86	chr2	85412612	85412646	85412629	34	p 1 1 . 2	NM_006464	TGOLN2	-	85408885	-3744
chr2.87	chr2	85498434	85498527	85498481	93	p 1 1 . 2	NM_001747	CAPG	-	85491187	-7293
chr2.88	chr2	85660151	85660283	85660217	132	p 1 1 . 2	NM_003761	VAMP8	+	85658158	2059
chr2.89	chr2	85951072	85951148	85951110	76	p 1 1 . 2	NM_001042437	ST3GAL5	-	85948304	-2806
chr2.90	chr2	86274084	86274408	86274246	324	p 1 1 . 2	NM_001100170	IMMT	-	86276404	2158
chr2.90	chr2	86274084	86274408	86274246	324	p 1 1 . 2	NM_001100169	IMMT	-	86276404	2158
chr2.90	chr2	86274084	86274408	86274246	324	p 1 1 . 2	NM_006839	IMMT	-	86276404	2158
chr2.91	chr2	86276701	86276741	86276721	40	p 1 1 . 2	NM_001100170	IMMT	-	86276404	-317
chr2.91	chr2	86276701	86276741	86276721	40	p 1 1 . 2	NM_001100169	IMMT	-	86276404	-317
chr2.91	chr2	86276701	86276741	86276721	40	p 1 1 . 2	NM_006839	IMMT	-	86276404	-317
chr2.92	chr2	86515075	86515256	86515166	181	p 1 1 . 2	NM_018433	KDM3A	+	86521781	-6616
chr2.94	chr2	88537527	88537642	88537585	115	p 1 1 . 2	NM_001135649	FOXI3	-	88533168	-4416
chr2.100	chr2	95324733	95324761	95324747	28	q 1 1 . 1	NM_013434	KCNIP3	+	95326798	-2051
chr2.101	chr2	95514746	95514821	95514784	75	q 1 1 . 1	NM_001164464	TRIM43B	-	95514206	-577
chr2.103	chr2	96294245	96294318	96294282	73	q 1 1 . 2	NM_017849	TMEM127	-	96295459	1178
chr2.104	chr2	96294612	96294723	96294668	111	q 1 1 . 2	NM_017849	TMEM127	-	96295459	792
chr2.106	chr2	96355856	96356181	96356019	325	q 1 1 . 2	NM_001163524	ITPRIPL1	+	96355671	347
chr2.108	chr2	100091534	100091689	100091612	155	q 1 1 . 2	NM_001025108	AFF3	-	100088477	-3134
chr2.109	chr2	102162518	102162551	102162535	33	q 1 1 . 2	NM_003854	IL1RL2	+	102169864	-7330
chr2.110	chr2	102171875	102171924	102171900	49	q 1 1 . 2	NM_003854	IL1RL2	+	102169864	2035
chr2.111	chr2	102343513	102343637	102343575	124	q 1 1 . 2	NM_003855	IL18R1	+	102345528	-1953
chr2.113	chr2	102738205	102738314	102738260	109	q 1 2 . 1	NM_144632	TMEM182	+	102744921	-6662
chr2.117	chr2	108229474	108229659	108229567	185	q 1 2 . 3	NM_001008743	SULT1C3	+	108230082	-516
chr2.118	chr2	108357775	108357838	108357807	63	q 1 2 . 3	NM_006588	SULT1C4	+	108360852	-3046
chr2.119	chr2	112610081	112610255	112610168	174	q 1 3	NM_001128165	FBLN7	+	112612432	-2264
chr2.119	chr2	112610081	112610255	112610168	174	q 1 3	NM_153214	FBLN7	+	112612432	-2264
chr2.120	chr2	112730459	112730568	112730514	109	q 1 3	NM_032494	ZC3H8	-	112729135	-1378
chr2.121	chr2	113017436	113017550	113017493	114	q 1 3	NM_019014	POLR1B	+	113015962	1531
chr2.121	chr2	113017436	113017550	113017493	114	q 1 3	NM_001137604	POLR1B	+	113015962	1531
chr2.122	chr2	113262060	113262093	113262077	33	q 1 3	NM_000575	IL1A	-	113259442	-2634
chr2.123	chr2	113314438	113314580	113314509	142	q 1 3	NM_000576	IL1B	-	113310827	-3682
chr2.124	chr2	113539808	113539881	113539845	73	q 1 3	NM_173161	IL1F10	+	113542017	-2173
chr2.125	chr2	113709848	113709922	113709885	74	q 1 3	NR_015377	LOC654433	+	113710316	-431
chr2.126	chr2	114102477	114102705	114102591	228	q 1 4 . 1	NR_024529	RPL23AP7	-	114101185	-1406
chr2.126	chr2	114102477	114102705	114102591	228	q 1 4 . 1	NR_024528	RPL23AP7	-	114101185	-1406
chr2.126	chr2	114102477	114102705	114102591	228	q 1 4 . 1	NR_024531	RPL23AP7	-	114101185	-1406
chr2.126	chr2	114102477	114102705	114102591	228	q 1 4 . 1	NR_024530	RPL23AP7	-	114101185	-1406
chr2.126	chr2	114102477	114102705	114102591	228	q 1 4 . 1	NM_007082	RABL2A	+	114101286	1305
chr2.126	chr2	114102477	114102705	114102591	228	q 1 4 . 1	NM_013412	RABL2A	+	114101286	1305
chr2.127	chr2	119902752	119902790	119902771	38	q 1 4 . 2	NM_183240	TMEM37	+	119905915	-3144
chr2.129	chr2	120152037	120152066	120152052	29	q 1 4 . 2	NM_030577	TMEM177	+	120153212	-1161
chr2.129	chr2	120152037	120152066	120152052	29	q 1 4 . 2	NM_001105198	TMEM177	+	120153212	-1161
chr2.129	chr2	120152037	120152066	120152052	29	q 1 4 . 2	NM_001105199	TMEM177	+	120153212	-1161
chr2.130	chr2	120718598	120718634	120718616	36	q 1 4 . 2	NM_002881	RALB	+	120726883	-8267
chr2.132	chr2	122213744	122213811	122213778	67	q 1 4 . 3	NM_032390	MKI67IP	-	122210973	-2804
chr2.133	chr2	127772954	127773100	127773027	146	q 1 4 . 3	NM_000122	ERCC3	-	127768222	-4805
chr2.134	chr2	127775660	127775814	127775737	154	q 1 4 . 3	NM_000122	ERCC3	-	127768222	-7515
chr2.135	chr2	128339407	128339448	128339428	41	q 1 4 . 3	NM_004805	POLR2D	-	128332199	-7228
chr2.136	chr2	131225231	131225304	131225268	73	q 2 1 . 1	NM_152698	FAM123C	+	131229546	-4279
chr2.139	chr2	136007062	136007418	136007240	356	q 2 1 . 3	NM_015361	R3HDM1	+	136005552	1688
chr2.141	chr2	139256366	139256440	139256403	74	q 2 2 . 1	NM_007226	NXPH2	-	139254281	-2122
chr2.142	chr2	142609343	142609384	142609364	41	q 2 2 . 2	NM_018557	LRP1B	-	142605740	-3623
chr2.143	chr2	144712148	144712260	144712204	112	q 2 2 . 3	NM_024659	GTDC1	-	144711376	-828
chr2.145	chr2	149346573	149346609	149346591	36	q 2 3 . 1	NM_004522	KIF5C	+	149349288	-2697
chr2.146	chr2	151053544	151053582	151053563	38	q 2 3 . 3	NM_005168	RND3	-	151052426	-1137
chr2.147	chr2	152665547	152665658	152665603	111	q 2 3 . 3	NM_000726	CACNB4	-	152663839	-1763
chr2.147	chr2	152665547	152665658	152665603	111	q 2 3 . 3	NM_001145798	CACNB4	-	152663839	-1763
chr2.150	chr2	154044521	154044630	154044576	109	q 2 3 . 3	NM_019845	RPRM	-	154043568	-1007
chr2.152	chr2	156895285	156895315	156895300	30	q 2 4 . 1	NM_006186	NR4A2	-	156897533	2233
chr2.153	chr2	156903041	156903074	156903058	33	q 2 4 . 1	NM_006186	NR4A2	-	156897533	-5524
chr2.154	chr2	157823590	157823699	157823645	109	q 2 4 . 1	NM_014568	GALNT5	+	157822585	1059
chr2.155	chr2	157888145	157888327	157888236	182	q 2 4 . 1	NM_020711	ERMN	-	157890662	2426
chr2.156	chr2	158009773	158009922	158009848	149	q 2 4 . 1	NM_004288	CYTIP	-	158008850	-997
chr2.157	chr2	158192029	158192183	158192106	154	q 2 4 . 1	NM_145259	ACVR1C	-	158193645	1539
chr2.157	chr2	158192029	158192183	158192106	154	q 2 4 . 1	NM_001111032	ACVR1C	-	158193645	1539
chr2.157	chr2	158192029	158192183	158192106	154	q 2 4 . 1	NM_001111033	ACVR1C	-	158193645	1539
chr2.158	chr2	159019938	159020045	159019992	107	q 2 4 . 1	NM_138803	CCDC148	-	159021511	1520
chr2.158	chr2	159019938	159020045	159019992	107	q 2 4 . 1	NM_001171637	CCDC148	-	159021511	1520
chr2.159	chr2	160181857	160181936	160181897	79	q 2 4 . 2	NM_013450	BAZ2B	-	160181305	-591
chr2.160	chr2	160184166	160184269	160184218	103	q 2 4 . 2	NM_013450	BAZ2B	-	160181305	-2912
chr2.161	chr2	160764909	160765020	160764965	111	q 2 4 . 2	NM_000888	ITGB6	-	160764836	-128
chr2.162	chr2	161064374	161064568	161064471	194	q 2 4 . 2	NM_016836	RBMS1	-	161058564	-5907
chr2.162	chr2	161064374	161064568	161064471	194	q 2 4 . 2	NM_002897	RBMS1	-	161058564	-5907
chr2.163	chr2	161874454	161874531	161874493	77	q 2 4 . 2	NM_005805	PSMD14	+	161873031	1461
chr2.165	chr2	162817879	162817919	162817899	40	q 2 4 . 2	NM_004460	FAP	-	162808291	-9608
chr2.166	chr2	164302392	164302425	164302409	33	q 2 4 . 3	NM_018086	FIGN	-	164300759	-1649
chr2.167	chr2	165411941	165411979	165411960	38	q 2 4 . 3	NM_014900	COBLL1	-	165406174	-5786
chr2.168	chr2	166133807	166133918	166133863	111	q 2 4 . 3	NM_024969	CSRNP3	+	166137091	-3229
chr2.169	chr2	166359346	166359489	166359418	143	q 2 4 . 3	NM_004482	GALNT3	-	166359049	-368
chr2.173	chr2	167469370	167469403	167469387	33	q 2 4 . 3	NM_001079810	XIRP2	+	167468220	1166
chr2.173	chr2	167469370	167469403	167469387	33	q 2 4 . 3	NM_152381	XIRP2	+	167468220	1166
chr2.178	chr2	170393191	170393656	170393424	465	q 3 1 . 1	NM_172070	UBR3	+	170392263	1160
chr2.179	chr2	170743189	170743363	170743276	174	q 3 1 . 1	NM_001171642	MYO3B	+	170742900	376
chr2.179	chr2	170743189	170743363	170743276	174	q 3 1 . 1	NM_001083615	MYO3B	+	170742900	376
chr2.179	chr2	170743189	170743363	170743276	174	q 3 1 . 1	NM_138995	MYO3B	+	170742900	376
chr2.181	chr2	171491018	171491281	171491150	263	q 3 1 . 1	NM_015530	GORASP2	+	171493956	-2807
chr2.182	chr2	172568849	172568919	172568884	70	q 3 1 . 1	NM_199227	MAP1D	+	172573049	-4165
chr2.183	chr2	173388283	173388319	173388301	36	q 3 1 . 1	NM_001100397	RAPGEF4	+	173394560	-6259
chr2.184	chr2	173393537	173393574	173393556	37	q 3 1 . 1	NM_001100397	RAPGEF4	+	173394560	-1005
chr2.185	chr2	174542001	174542037	174542019	36	q 3 1 . 1	NM_003111	SP3	-	174538309	-3710
chr2.188	chr2	175584539	175584659	175584599	120	q 3 1 . 1	NM_001822	CHN1	-	175578416	-6183
chr2.188	chr2	175584539	175584659	175584599	120	q 3 1 . 1	NM_001025201	CHN1	-	175578416	-6183
chr2.189	chr2	175752795	175753190	175752993	395	q 3 1 . 1	NM_001002258	ATP5G3	-	175754637	1645
chr2.190	chr2	175756663	175756951	175756807	288	q 3 1 . 1	NM_001689	ATP5G3	-	175754736	-2071
chr2.191	chr2	176690080	176690187	176690134	107	q 3 1 . 1	NM_002148	HOXD10	+	176689737	396
chr2.193	chr2	176760331	176760410	176760371	79	q 3 1 . 1	NM_024501	HOXD1	+	176761552	-1182
chr2.194	chr2	179051179	179051249	179051214	70	q 3 1 . 2	NM_181342	FKBP7	-	179051601	387
chr2.194	chr2	179051179	179051249	179051214	70	q 3 1 . 2	NM_001135212	FKBP7	-	179051601	387
chr2.195	chr2	179459723	179459792	179459758	69	q 3 1 . 2	NM_173648	CCDC141	-	179457923	-1834
chr2.197	chr2	182460417	182460532	182460475	115	q 3 1 . 3	NM_006751	SSFA2	+	182464716	-4242
chr2.197	chr2	182460417	182460532	182460475	115	q 3 1 . 3	NM_001130445	SSFA2	+	182464716	-4242
chr2.199	chr2	183438629	183438823	183438726	194	q 3 2 . 1	NM_001463	FRZB	-	183439743	1017
chr2.205	chr2	189361574	189361693	189361634	119	q 3 2 . 2	NM_052952	DIRC1	-	189363076	1443
chr2.211	chr2	192246582	192246690	192246636	108	q 3 2 . 3	NR_024415	OBFC2A	+	192251042	-4406
chr2.212	chr2	192772374	192772516	192772445	142	q 3 2 . 3	NM_016192	TMEFF2	-	192767889	-4556
chr2.214	chr2	196646450	196646699	196646575	249	q 3 2 . 3	NM_018897	DNAH7	-	196641781	-4793
chr2.218	chr2	198071267	198071307	198071287	40	q 3 3 . 1	NM_002156	HSPD1	-	198072885	1598
chr2.221	chr2	201085813	201085882	201085848	69	q 3 3 . 1	NM_152387	KCTD18	-	201083037	-2810
chr2.223	chr2	201642442	201642479	201642461	37	q 3 3 . 1	NM_173822	FAM126B	-	201644637	2177
chr2.225	chr2	202215189	202215253	202215221	64	q 3 3 . 1	NM_152388	ALS2CR4	-	202215655	434
chr2.226	chr2	202354036	202354105	202354071	69	q 3 3 . 1	NM_020919	ALS2	-	202354140	70
chr2.226	chr2	202354036	202354105	202354071	69	q 3 3 . 1	NM_001135745	ALS2	-	202354140	70
chr2.227	chr2	202359263	202359299	202359281	36	q 3 3 . 1	NM_020919	ALS2	-	202354140	-5141
chr2.227	chr2	202359263	202359299	202359281	36	q 3 3 . 1	NM_001135745	ALS2	-	202354140	-5141
chr2.228	chr2	202604347	202604387	202604367	40	q 3 3 . 1	NM_003507	FZD7	+	202607554	-3187
chr2.229	chr2	203444951	203444985	203444968	34	q 3 3 . 2	NM_138468	ICA1L	-	203444616	-352
chr2.230	chr2	203448117	203448342	203448230	225	q 3 3 . 2	NM_138468	ICA1L	-	203444616	-3613
chr2.231	chr2	204435644	204435826	204435735	182	q 3 3 . 2	NM_001037631	CTLA4	+	204440753	-5018
chr2.231	chr2	204435644	204435826	204435735	182	q 3 3 . 2	NM_005214	CTLA4	+	204440753	-5018
chr2.234	chr2	210798150	210798350	210798250	200	q 3 4	NM_001608	ACADL	-	210798460	210
chr2.236	chr2	210888934	210889012	210888973	78	q 3 4	NM_079420	MYL1	-	210888140	-833
chr2.239	chr2	215714346	215714566	215714456	220	q 3 5	NM_173076	ABCA12	-	215711396	-3060
chr2.240	chr2	215716515	215716586	215716551	71	q 3 5	NM_173076	ABCA12	-	215711396	-5154
chr2.243	chr2	218515541	218515608	218515575	67	q 3 5	NM_022648	TNS1	-	218517041	1467
chr2.245	chr2	218929684	218929789	218929737	105	q 3 5	NM_198559	C2orf62	+	218929822	-86
chr2.246	chr2	219252052	219252081	219252067	29	q 3 5	NM_022453	RNF25	-	219245025	-7041
chr2.247	chr2	219571290	219571325	219571308	35	q 3 5	NM_057093	CRYBA2	-	219566371	-4936
chr2.249	chr2	224179100	224179251	224179176	151	q 3 6 . 1	NM_003469	SCG2	-	224175365	-3810
chr2.251	chr2	227376462	227376639	227376551	177	q 3 6 . 3	NM_005544	IRS1	-	227371750	-4800
chr2.253	chr2	228388185	228388327	228388256	142	q 3 6 . 3	NM_004591	CCL20	+	228386801	1455
chr2.253	chr2	228388185	228388327	228388256	142	q 3 6 . 3	NM_001130046	CCL20	+	228386801	1455
chr2.258	chr2	231434217	231434396	231434307	179	q 3 7 . 1	NM_030926	ITM2C	+	231437864	-3558
chr2.258	chr2	231434217	231434396	231434307	179	q 3 7 . 1	NM_001012516	ITM2C	+	231437864	-3558
chr2.258	chr2	231434217	231434396	231434307	179	q 3 7 . 1	NM_001012514	ITM2C	+	231437864	-3558
chr2.259	chr2	232504481	232504528	232504505	47	q 3 7 . 1	NM_024409	NPPC	-	232499203	-5301
chr2.260	chr2	234439464	234439499	234439482	35	q 3 7 . 1	NM_001166217	MSL3L2	-	234441794	2313
chr2.263	chr2	238541304	238541380	238541342	76	q 3 7 . 3	NM_080678	UBE2F	+	238540438	904
chr2.264	chr2	238635607	238635774	238635691	167	q 3 7 . 3	NM_016510	SCLY	+	238634370	1320
chr2.265	chr2	238804147	238804227	238804187	80	q 3 7 . 3	NR_026926	LOC151174	-	238805057	870
chr2.265	chr2	238804147	238804227	238804187	80	q 3 7 . 3	NR_026925	LOC151174	-	238805057	870
chr2.266	chr2	240638319	240638507	240638413	188	q 3 7 . 3	NM_173351	OR6B3	-	240634162	-4251
chr2.267	chr2	241687977	241688273	241688125	296	q 3 7 . 3	NR_028051	MTERFD2	-	241690420	2295
chr2.267	chr2	241687977	241688273	241688125	296	q 3 7 . 3	NR_028050	MTERFD2	-	241690420	2295
chr2.267	chr2	241687977	241688273	241688125	296	q 3 7 . 3	NR_028049	MTERFD2	-	241690420	2295
chr2.267	chr2	241687977	241688273	241688125	296	q 3 7 . 3	NM_182501	MTERFD2	-	241690420	2295
chr2.269	chr2	242137673	242137756	242137715	83	q 3 7 . 3	NM_032515	BOK	+	242146864	-9150
chr2.270	chr2	242274140	242274203	242274172	63	q 3 7 . 3	NM_001165031	DTYMK	-	242275056	885
chr2.270	chr2	242274140	242274203	242274172	63	q 3 7 . 3	NM_012145	DTYMK	-	242275056	885
chr2.270	chr2	242274140	242274203	242274172	63	q 3 7 . 3	NR_033255	DTYMK	-	242275056	885
chr3.1	chr3	206442	206552	206497	110	p 2 6 . 3	NM_006614	CHL1	+	213649	-7152
chr3.2	chr3	1104582	1104619	1104601	37	p 2 6 . 3	NM_014461	CNTN6	+	1109628	-5028
chr3.5	chr3	6874594	6874708	6874651	114	p 2 6 . 1	NM_000844	GRM7	+	6877801	-3150
chr3.5	chr3	6874594	6874708	6874651	114	p 2 6 . 1	NM_181874	GRM7	+	6877801	-3150
chr3.6	chr3	9270074	9270393	9270234	319	p 2 5 . 3	NM_001033117	SRGAP3	-	9266311	-3922
chr3.6	chr3	9270074	9270393	9270234	319	p 2 5 . 3	NM_014850	SRGAP3	-	9266311	-3922
chr3.7	chr3	9766144	9766334	9766239	190	p 2 5 . 3	NM_002542	OGG1	+	9766627	-388
chr3.7	chr3	9766144	9766334	9766239	190	p 2 5 . 3	NM_016821	OGG1	+	9766627	-388
chr3.7	chr3	9766144	9766334	9766239	190	p 2 5 . 3	NM_016819	OGG1	+	9766627	-388
chr3.7	chr3	9766144	9766334	9766239	190	p 2 5 . 3	NM_016820	OGG1	+	9766627	-388
chr3.7	chr3	9766144	9766334	9766239	190	p 2 5 . 3	NM_016829	OGG1	+	9766627	-388
chr3.7	chr3	9766144	9766334	9766239	190	p 2 5 . 3	NM_016828	OGG1	+	9766627	-388
chr3.7	chr3	9766144	9766334	9766239	190	p 2 5 . 3	NM_016827	OGG1	+	9766627	-388
chr3.7	chr3	9766144	9766334	9766239	190	p 2 5 . 3	NM_016826	OGG1	+	9766627	-388
chr3.8	chr3	9921122	9921160	9921141	38	p 2 5 . 3	NM_153480	IL17RE	+	9919511	1630
chr3.8	chr3	9921122	9921160	9921141	38	p 2 5 . 3	NM_153481	IL17RE	+	9919511	1630
chr3.9	chr3	10335776	10335981	10335879	205	p 2 5 . 3	NM_001136232	SEC13	-	10337725	1847
chr3.12	chr3	11868534	11868707	11868621	173	p 2 5 . 2	NM_138807	C3orf31	-	11863352	-5268
chr3.13	chr3	12307439	12307625	12307532	186	p 2 5 . 2	NM_138711	PPARG	+	12305435	2097
chr3.14	chr3	12779749	12779786	12779768	37	p 2 5 . 2	NM_018306	TMEM40	-	12775808	-3959
chr3.15	chr3	14669774	14669809	14669792	35	p 2 5 . 1	NM_016474	C3orf19	+	14668256	1535
chr3.20	chr3	16188521	16188597	16188559	76	p 2 5 . 1	NM_054110	GALNTL2	+	16191187	-2628
chr3.21	chr3	16897710	16897786	16897748	76	p 2 4 . 3	NM_001144382	PLCL2	+	16901455	-3707
chr3.24	chr3	18443623	18443881	18443752	258	p 2 4 . 3	NM_002971	SATB1	-	18441833	-1919
chr3.27	chr3	23218422	23218466	23218444	44	p 2 4 . 3	NM_152653	UBE2E2	+	23219787	-1343
chr3.28	chr3	23932629	23932776	23932703	147	p 2 4 . 2	NM_020345	NKIRAS1	-	23933541	839
chr3.29	chr3	25444212	25444286	25444249	74	p 2 4 . 2	NM_016152	RARB	+	25444757	-508
chr3.32	chr3	27472474	27473077	27472776	603	p 2 4 . 1	NM_003615	SLC4A7	-	27473249	474
chr3.35	chr3	32591825	32591971	32591898	146	p 2 3	NM_016141	DYNC1LI1	-	32587354	-4544
chr3.36	chr3	32701444	32701578	32701511	134	p 2 3	NM_015442	CNOT10	+	32701701	-190
chr3.38	chr3	35690114	35690277	35690196	163	p 2 2 . 3	NM_001025068	ARPP-21	+	35696119	-5924
chr3.38	chr3	35690114	35690277	35690196	163	p 2 2 . 3	NM_001025069	ARPP-21	+	35696119	-5924
chr3.39	chr3	36757657	36757831	36757744	174	p 2 2 . 3	NM_033403	DCLK3	-	36756356	-1388
chr3.40	chr3	36758376	36758416	36758396	40	p 2 2 . 3	NM_033403	DCLK3	-	36756356	-2040
chr3.42	chr3	37875305	37875419	37875362	114	p 2 2 . 3	NM_001008392	CTDSPL	+	37878672	-3310
chr3.42	chr3	37875305	37875419	37875362	114	p 2 2 . 3	NM_005808	CTDSPL	+	37878672	-3310
chr3.44	chr3	38283316	38283350	38283333	34	p 2 2 . 2	NM_004256	SLC22A13	+	38282301	1032
chr3.46	chr3	40396912	40397093	40397003	181	p 2 2 . 1	NM_001248	ENTPD3	+	40403676	-6674
chr3.47	chr3	40398615	40398960	40398788	345	p 2 2 . 1	NM_001248	ENTPD3	+	40403676	-4889
chr3.48	chr3	40517146	40517255	40517201	109	p 2 2 . 1	NM_175888	ZNF620	+	40522533	-5333
chr3.48	chr3	40517146	40517255	40517201	109	p 2 2 . 1	NR_024114	ZNF620	+	40522533	-5333
chr3.49	chr3	44260036	44260226	44260131	190	p 2 1 . 3 3	NM_001145030	C3orf77	+	44258381	1750
chr3.50	chr3	44634109	44634148	44634129	39	p 2 1 . 3 2	NM_006991	ZNF197	+	44641514	-7386
chr3.50	chr3	44634109	44634148	44634129	39	p 2 1 . 3 2	NM_001024855	ZNF197	+	44641514	-7386
chr3.51	chr3	46591582	46591683	46591633	101	p 2 1 . 3 1	NM_003212	TDGF1	+	46594183	-2551
chr3.52	chr3	47398327	47398462	47398395	135	p 2 1 . 3 1	NM_015466	PTPN23	+	47397494	900
chr3.53	chr3	47821390	47821645	47821518	255	p 2 1 . 3 1	NM_014966	DHX30	+	47819402	2115
chr3.53	chr3	47821390	47821645	47821518	255	p 2 1 . 3 1	NM_138615	DHX30	+	47819402	2115
chr3.54	chr3	48252218	48252394	48252306	176	p 2 1 . 3 1	NM_016089	ZNF589	+	48257599	-5293
chr3.55	chr3	48448263	48448304	48448284	41	p 2 1 . 3 1	NM_001130082	PLXNB1	-	48446464	-1819
chr3.56	chr3	49203423	49203644	49203534	221	p 2 1 . 3 1	NM_001080528	LOC646498	-	49202426	-1107
chr3.57	chr3	49287836	49287933	49287885	97	p 2 1 . 3 1	NM_198562	C3orf62	-	49289512	1628
chr3.58	chr3	49288708	49288781	49288745	73	p 2 1 . 3 1	NM_198562	C3orf62	-	49289512	768
chr3.59	chr3	49422814	49423027	49422921	213	p 2 1 . 3 1	NM_001664	RHOA	-	49424530	1610
chr3.60	chr3	49815354	49815592	49815473	238	p 2 1 . 3 1	NM_203370	C3orf54	+	49815690	-217
chr3.61	chr3	49824454	49824534	49824494	80	p 2 1 . 3 1	NM_003335	UBA7	-	49826395	1901
chr3.62	chr3	49953553	49953616	49953585	63	p 2 1 . 3 1	NM_001167582	RBM6	+	49952480	1104
chr3.62	chr3	49953553	49953616	49953585	63	p 2 1 . 3 1	NM_005777	RBM6	+	49952480	1104
chr3.64	chr3	52289309	52289409	52289359	100	p 2 1 . 2	NM_025222	WDR82	-	52287699	-1660
chr3.66	chr3	52720087	52720277	52720182	190	p 2 1 . 1	NM_018446	GLT8D1	-	52715088	-5094
chr3.66	chr3	52720087	52720277	52720182	190	p 2 1 . 1	NM_001010983	GLT8D1	-	52715088	-5094
chr3.67	chr3	52850281	52850390	52850336	109	p 2 1 . 1	NM_205853	MUSTN1	-	52844260	-6075
chr3.69	chr3	54940826	54940938	54940882	112	p 1 4 . 3	NM_020678	LRTM1	-	54937112	-3770
chr3.71	chr3	55668395	55668508	55668452	113	p 1 4 . 3	NR_024615	C3orf51	-	55668537	86
chr3.74	chr3	56672711	56672750	56672731	39	p 1 4 . 3	NM_015224	C3orf63	-	56673114	384
chr3.75	chr3	57207101	57207281	57207191	180	p 1 4 . 3	NM_003865	HESX1	-	57209320	2129
chr3.77	chr3	57504850	57504997	57504924	147	p 1 4 . 3	NM_178504	DNAH12	-	57505111	188
chr3.77	chr3	57504850	57504997	57504924	147	p 1 4 . 3	NM_198564	DNAH12	-	57505111	188
chr3.78	chr3	58456453	58456490	58456472	37	p 1 4 . 3	NM_153331	KCTD6	+	58459131	-2660
chr3.80	chr3	63403336	63403544	63403440	208	p 1 4 . 2	NM_144642	SYNPR	+	63403792	-352
chr3.81	chr3	64649879	64649951	64649915	72	p 1 4 . 1	NM_182920	ADAMTS9	-	64648405	-1510
chr3.82	chr3	67126598	67126747	67126673	149	p 1 4 . 1	NM_032505	KBTBD8	+	67131416	-4744
chr3.83	chr3	69890610	69890631	69890621	21	p 1 4 . 1	NM_006722	MITF	+	69895651	-5031
chr3.85	chr3	72986443	72986808	72986626	365	p 1 3	NM_018130	SHQ1	-	72980288	-6337
chr3.89	chr3	79158378	79158499	79158439	121	p 1 2 . 3	NM_133631	ROBO1	-	79151299	-7139
chr3.89	chr3	79158378	79158499	79158439	121	p 1 2 . 3	NM_001145845	ROBO1	-	79151299	-7139
chr3.89	chr3	79158378	79158499	79158439	121	p 1 2 . 3	NM_001145844	ROBO1	-	79151299	-7139
chr3.91	chr3	85084868	85085239	85085054	371	p 1 2 . 1	NM_001167674	CADM2	+	85090822	-5769
chr3.91	chr3	85084868	85085239	85085054	371	p 1 2 . 1	NM_001167675	CADM2	+	85090822	-5769
chr3.93	chr3	88272029	88272141	88272085	112	p 1 1 . 1	NM_018293	ZNF654	+	88270951	1134
chr3.94	chr3	95228019	95228290	95228155	271	q 1 1 . 2	NM_001001850	STX19	-	95230144	1990
chr3.95	chr3	95266297	95266445	95266371	148	q 1 1 . 2	NM_022072	NSUN3	+	95264544	1827
chr3.97	chr3	98964611	98964778	98964695	167	q 1 1 . 2	NM_032146	ARL6	+	98966284	-1590
chr3.97	chr3	98964611	98964778	98964695	167	q 1 1 . 2	NM_177976	ARL6	+	98966284	-1590
chr3.98	chr3	99285628	99285666	99285647	38	q 1 2 . 1	NM_054106	OR5AC2	+	99288706	-3059
chr3.99	chr3	99485872	99485905	99485889	33	q 1 2 . 1	NM_001005482	OR5H2	+	99484421	1467
chr3.101	chr3	101081145	101081183	101081164	38	q 1 2 . 1	NM_014890	FILIP1L	-	101077736	-3428
chr3.103	chr3	102520326	102520501	102520414	175	q 1 2 . 3	NM_016247	IMPG2	-	102522109	1696
chr3.104	chr3	102526467	102526630	102526549	163	q 1 2 . 3	NM_016247	IMPG2	-	102522109	-4439
chr3.107	chr3	103629620	103630061	103629841	441	q 1 2 . 3	NM_175056	ZPLD1	+	103636548	-6708
chr3.108	chr3	109502894	109502927	109502911	33	q 1 3 . 1 3	NM_007072	HHLA2	+	109504021	-1111
chr3.109	chr3	109786601	109786914	109786758	313	q 1 3 . 1 3	NM_014648	DZIP3	+	109791026	-4269
chr3.110	chr3	109787342	109787401	109787372	59	q 1 3 . 1 3	NM_014648	DZIP3	+	109791026	-3655
chr3.113	chr3	112266223	112266438	112266331	215	q 1 3 . 1 3	NM_015480	PVRL3	+	112273554	-7224
chr3.114	chr3	112740145	112740209	112740177	64	q 1 3 . 1 3	NM_198196	CD96	+	112743615	-3438
chr3.114	chr3	112740145	112740209	112740177	64	q 1 3 . 1 3	NM_005816	CD96	+	112743615	-3438
chr3.115	chr3	113061813	113061851	113061832	38	q 1 3 . 2	NM_001134439	PHLDB2	+	113061257	575
chr3.115	chr3	113061813	113061851	113061832	38	q 1 3 . 2	NM_001134438	PHLDB2	+	113060716	1116
chr3.117	chr3	113700300	113700551	113700426	251	q 1 3 . 2	NM_181780	BTLA	-	113701098	673
chr3.117	chr3	113700300	113700551	113700426	251	q 1 3 . 2	NM_001085357	BTLA	-	113701098	673
chr3.119	chr3	114945378	114945408	114945393	30	q 1 3 . 2	NM_025146	NAA50	-	114947786	2393
chr3.122	chr3	115586517	115586584	115586551	67	q 1 3 . 3 1	NM_001164342	ZBTB20	-	115585179	-1371
chr3.124	chr3	117654151	117654363	117654257	212	q 1 3 . 3 1	NM_002338	LSAMP	-	117647075	-7182
chr3.125	chr3	120775647	120775853	120775750	206	q 1 3 . 3 3	NM_001125	ADPRH	+	120781212	-5462
chr3.127	chr3	120983411	120983673	120983542	262	q 1 3 . 3 3	NM_022002	NR1I2	+	120984246	-704
chr3.127	chr3	120983411	120983673	120983542	262	q 1 3 . 3 3	NM_033013	NR1I2	+	120982020	1522
chr3.128	chr3	121654455	121654573	121654514	118	q 1 3 . 3 3	NM_007085	FSTL1	-	121652608	-1906
chr3.129	chr3	122107833	122107871	122107852	38	q 1 3 . 3 3	NM_014980	STXBP5L	+	122109739	-1887
chr3.130	chr3	122111709	122111746	122111728	37	q 1 3 . 3 3	NM_014980	STXBP5L	+	122109739	1988
chr3.132	chr3	122747690	122747865	122747778	175	q 1 3 . 3 3	NM_199420	POLQ	-	122747543	-234
chr3.134	chr3	130365233	130365266	130365250	33	q 2 1 . 3	NM_020701	ISY1	-	130362719	-2530
chr3.135	chr3	130741106	130741133	130741120	27	q 2 1 . 3	NM_153833	H1FOO	+	130744746	-3627
chr3.137	chr3	135129560	135129670	135129615	110	q 2 2 . 1	NM_025041	C3orf36	-	135131346	1731
chr3.138	chr3	135235043	135235078	135235061	35	q 2 2 . 1	NM_005630	SLCO2A1	-	135231610	-3450
chr3.139	chr3	139213661	139213849	139213755	188	q 2 2 . 3	NM_016369	CLDN18	+	139211695	2060
chr3.140	chr3	139320137	139320279	139320208	142	q 2 2 . 3	NM_173543	DZIP1L	-	139317141	-3067
chr3.141	chr3	139961771	139961849	139961810	78	q 2 2 . 3	NM_006219	PIK3CB	-	139960875	-935
chr3.142	chr3	142940732	142940803	142940768	71	q 2 3	NM_183237	RNF7	+	142939740	1027
chr3.142	chr3	142940732	142940803	142940768	71	q 2 3	NM_014245	RNF7	+	142939740	1027
chr3.143	chr3	143075378	143075550	143075464	172	q 2 3	NM_001679	ATP1B3	+	143078159	-2695
chr3.144	chr3	143210101	143210211	143210156	110	q 2 3	NM_006286	TFDP2	-	143207067	-3089
chr3.145	chr3	143821076	143821162	143821119	86	q 2 3	NM_002670	PLS1	+	143824955	-3836
chr3.146	chr3	144088550	144088855	144088703	305	q 2 3	NM_013363	PCOLCE2	-	144090624	1922
chr3.147	chr3	144163123	144163167	144163145	44	q 2 3	NM_198504	PAQR9	-	144164868	1723
chr3.148	chr3	144167159	144167192	144167176	33	q 2 3	NM_198504	PAQR9	-	144164868	-2307
chr3.149	chr3	144171309	144171507	144171408	198	q 2 3	NM_198504	PAQR9	-	144164868	-6540
chr3.153	chr3	151965919	151965994	151965957	75	q 2 5 . 1	NM_005067	SIAH2	-	151963953	-2003
chr3.154	chr3	152172274	152172340	152172307	66	q 2 5 . 1	NR_024066	CLRN1OS	+	152173154	-847
chr3.155	chr3	152528199	152528775	152528487	576	q 2 5 . 1	NM_176894	P2RY13	-	152530027	1540
chr3.156	chr3	154682992	154683028	154683010	36	q 2 5 . 2	NM_001101337	C3orf79	+	154684973	-1963
chr3.158	chr3	157320698	157320735	157320717	37	q 2 5 . 3 1	NM_172160	KCNAB1	+	157321030	-314
chr3.159	chr3	157322858	157322930	157322894	72	q 2 5 . 3 1	NM_172160	KCNAB1	+	157321030	1864
chr3.160	chr3	158020738	158020775	158020757	37	q 2 5 . 3 1	NM_001004316	LEKR1	+	158026789	-6033
chr3.161	chr3	158028584	158028621	158028603	37	q 2 5 . 3 1	NM_001004316	LEKR1	+	158026789	1813
chr3.162	chr3	160474376	160474472	160474424	96	q 2 5 . 3 2	NM_014575	SCHIP1	+	160474237	187
chr3.163	chr3	161598778	161598901	161598840	123	q 2 5 . 3 3	NM_020800	IFT80	-	161600014	1175
chr3.164	chr3	161768153	161768228	161768191	75	q 2 5 . 3 3	NM_002268	KPNA4	-	161766070	-2120
chr3.165	chr3	161877701	161877813	161877757	112	q 2 5 . 3 3	NM_025047	ARL14	+	161877641	116
chr3.166	chr3	166285579	166285609	166285594	30	q 2 6 . 1	NM_001041	SI	-	166278976	-6618
chr3.167	chr3	168585232	168585269	168585251	37	q 2 6 . 1	NM_024687	ZBBX	-	168580765	-4485
chr3.168	chr3	168676946	168676985	168676966	39	q 2 6 . 1	NM_006217	SERPINI2	-	168674512	-2453
chr3.169	chr3	168934218	168934507	168934363	289	q 2 6 . 1	NM_007217	PDCD10	-	168935288	926
chr3.170	chr3	168937740	168937913	168937827	173	q 2 6 . 1	NM_005025	SERPINI1	+	168936204	1622
chr3.172	chr3	170867752	170867899	170867826	147	q 2 6 . 2	NM_004991	MECOM	-	170864257	-3568
chr3.173	chr3	170974987	170975233	170975110	246	q 2 6 . 2	NM_018657	MYNN	+	170973546	1564
chr3.176	chr3	171422508	171422580	171422544	72	q 2 6 . 2	NM_002740	PRKCI	+	171422913	-369
chr3.178	chr3	172070614	172070734	172070674	120	q 2 6 . 2	NM_001099645	RPL22L1	-	172070739	65
chr3.180	chr3	173043939	173043976	173043958	37	q 2 6 . 3 1	NM_001164436	TMEM212	+	173043832	125
chr3.182	chr3	173722980	173723081	173723031	101	q 2 6 . 3 1	NM_003810	TNFSF10	-	173723963	933
chr3.185	chr3	180277190	180277437	180277314	247	q 2 6 . 3 2	NM_152240	ZMAT3	-	180272278	-5035
chr3.185	chr3	180277190	180277437	180277314	247	q 2 6 . 3 2	NM_022470	ZMAT3	-	180272278	-5035
chr3.187	chr3	180460784	180460855	180460820	71	q 2 6 . 3 2	NR_028135	KCNMB3	-	180460373	-446
chr3.187	chr3	180460784	180460855	180460820	71	q 2 6 . 3 2	NM_171829	KCNMB3	-	180460373	-446
chr3.188	chr3	180650484	180650744	180650614	260	q 2 6 . 3 2	NM_021629	GNB4	-	180652065	1451
chr3.190	chr3	182191319	182191458	182191389	139	q 2 6 . 3 3	NM_145261	DNAJC19	-	182190224	-1164
chr3.191	chr3	183989899	183990338	183990119	439	q 2 6 . 3 3	NM_014616	ATP11B	+	183993984	-3866
chr3.193	chr3	184453282	184453313	184453298	31	q 2 7 . 1	NM_032047	B3GNT5	+	184453725	-428
chr3.194	chr3	184837745	184837780	184837763	35	q 2 7 . 1	NM_017644	KLHL24	+	184836104	1658
chr3.196	chr3	185534077	185534114	185534096	37	q 2 7 . 1	NM_001171093	FAM131A	+	185536410	-2315
chr3.197	chr3	186565135	186565247	186565191	112	q 2 7 . 2	NM_004721	MAP3K13	+	186563663	1528
chr3.198	chr3	186698045	186698229	186698137	184	q 2 7 . 2	NM_080652	TMEM41A	-	186699539	1402
chr3.200	chr3	187810623	187810832	187810728	209	q 2 7 . 3	NM_001622	AHSG	+	187813543	-2816
chr3.201	chr3	190371579	190371613	190371596	34	q 2 8	NM_198485	TPRG1	+	190372456	-860
chr3.202	chr3	191651903	191652293	191652098	390	q 2 8	NM_207316	TMEM207	-	191650359	-1739
chr3.203	chr3	192414460	192414676	192414568	216	q 2 8	NM_198184	OSTN	+	192413015	1553
chr3.204	chr3	194117236	194117357	194117297	121	q 2 9	NM_178496	C3orf59	-	194118644	1348
chr3.205	chr3	194123063	194123316	194123190	253	q 2 9	NM_178496	C3orf59	-	194118644	-4545
chr3.209	chr3	197029182	197029262	197029222	80	q 2 9	NM_004532	MUC4	-	197023545	-5677
chr3.209	chr3	197029182	197029262	197029222	80	q 2 9	NM_138297	MUC4	-	197023545	-5677
chr3.209	chr3	197029182	197029262	197029222	80	q 2 9	NM_018406	MUC4	-	197023545	-5677
chr3.212	chr3	198952426	198952676	198952551	250	q 2 9	NM_014687	KIAA0226	-	198948170	-4381
chr4.1	chr4	485339	485376	485358	37	p 1 6 . 3	NM_133474	ZNF721	-	483442	-1915
chr4.2	chr4	1235673	1235785	1235729	112	p 1 6 . 3	NM_001012614	CTBP1	-	1232908	-2821
chr4.2	chr4	1235673	1235785	1235729	112	p 1 6 . 3	NM_052861	C4orf42	+	1234176	1553
chr4.4	chr4	2814676	2814794	2814735	118	p 1 6 . 3	NM_176801	ADD1	+	2815381	-646
chr4.4	chr4	2814676	2814794	2814735	118	p 1 6 . 3	NM_014190	ADD1	+	2815381	-646
chr4.4	chr4	2814676	2814794	2814735	118	p 1 6 . 3	NM_014189	ADD1	+	2815381	-646
chr4.4	chr4	2814676	2814794	2814735	118	p 1 6 . 3	NM_001119	ADD1	+	2815381	-646
chr4.10	chr4	13236561	13236776	13236669	215	p 1 5 . 3 3	NM_148894	BOD1L	-	13238426	1758
chr4.12	chr4	15386480	15386553	15386517	73	p 1 5 . 3 3	NM_001775	CD38	+	15389028	-2512
chr4.13	chr4	15689641	15689783	15689712	142	p 1 5 . 3 2	NM_006017	PROM1	-	15686839	-2873
chr4.13	chr4	15689641	15689783	15689712	142	p 1 5 . 3 2	NM_001145852	PROM1	-	15686839	-2873
chr4.13	chr4	15689641	15689783	15689712	142	p 1 5 . 3 2	NM_001145851	PROM1	-	15686839	-2873
chr4.13	chr4	15689641	15689783	15689712	142	p 1 5 . 3 2	NM_001145849	PROM1	-	15686839	-2873
chr4.13	chr4	15689641	15689783	15689712	142	p 1 5 . 3 2	NM_001145850	PROM1	-	15686839	-2873
chr4.14	chr4	17397255	17397470	17397363	215	p 1 5 . 3 2	NM_015688	FAM184B	-	17392233	-5129
chr4.18	chr4	22304088	22304173	22304131	85	p 1 5 . 3 1	NM_001128432	GBA3	+	22303645	485
chr4.18	chr4	22304088	22304173	22304131	85	p 1 5 . 3 1	NM_020973	GBA3	+	22303645	485
chr4.19	chr4	24523180	24523356	24523268	176	p 1 5 . 2	NM_001130726	CCDC149	-	24523678	410
chr4.20	chr4	24591011	24591087	24591049	76	p 1 5 . 2	NM_173463	CCDC149	-	24590868	-181
chr4.21	chr4	24773060	24773132	24773096	72	p 1 5 . 2	NM_016955	SEPSECS	-	24771302	-1794
chr4.22	chr4	26101474	26101616	26101545	142	p 1 5 . 2	NM_000730	CCKAR	-	26101140	-405
chr4.23	chr4	30326478	30326776	30326627	298	p 1 5 . 1	NM_032457	PCDH7	+	30331134	-4507
chr4.23	chr4	30326478	30326776	30326627	298	p 1 5 . 1	NM_032456	PCDH7	+	30331134	-4507
chr4.23	chr4	30326478	30326776	30326627	298	p 1 5 . 1	NM_002589	PCDH7	+	30331134	-4507
chr4.24	chr4	37565797	37565934	37565866	137	p 1 4	NM_015173	TBC1D1	+	37569114	-3249
chr4.25	chr4	39086123	39086373	39086248	250	p 1 4	NM_175737	KLB	+	39084867	1381
chr4.26	chr4	39136574	39136681	39136628	107	p 1 4	NM_001024921	RPL9	-	39136602	-25
chr4.27	chr4	39323616	39323927	39323772	311	p 1 4	NM_174921	C4orf34	-	39316876	-6895
chr4.28	chr4	39370724	39370957	39370841	233	p 1 4	NM_005339	UBE2K	+	39376058	-5218
chr4.28	chr4	39370724	39370957	39370841	233	p 1 4	NM_001111113	UBE2K	+	39376058	-5218
chr4.28	chr4	39370724	39370957	39370841	233	p 1 4	NM_001111112	UBE2K	+	39376058	-5218
chr4.30	chr4	40443377	40443448	40443413	71	p 1 4	NM_024677	NSUN7	+	40446670	-3258
chr4.31	chr4	44352604	44352925	44352765	321	p 1 3	NM_182592	YIPF7	-	44348415	-4349
chr4.32	chr4	46604555	46604610	46604583	55	p 1 2	NM_130902	COX7B2	-	46606009	1427
chr4.34	chr4	48036878	48036912	48036895	34	p 1 2	NM_020846	SLAIN2	+	48038369	-1474
chr4.36	chr4	48182172	48182285	48182229	113	p 1 2	NM_152679	SLC10A4	+	48180116	2112
chr4.37	chr4	48605757	48605896	48605827	139	p 1 2	NM_152398	OCIAD2	-	48603572	-2254
chr4.37	chr4	48605757	48605896	48605827	139	p 1 2	NM_001014446	OCIAD2	-	48603572	-2254
chr4.39	chr4	54550519	54550604	54550562	85	q 1 2	NR_027153	RPL21P44	-	54548206	-2355
chr4.40	chr4	55904709	55904892	55904801	183	q 1 2	NM_024592	SRD5A3	+	55907165	-2365
chr4.41	chr4	56113834	56114039	56113937	205	q 1 2	NM_004898	CLOCK	-	56107754	-6182
chr4.43	chr4	68993955	68993993	68993974	38	q 1 3 . 2	NM_014058	TMPRSS11E	+	68995761	-1787
chr4.44	chr4	70546774	70546848	70546811	74	q 1 3 . 2	NM_006798	UGT2A1	-	70548006	1195
chr4.45	chr4	71121679	71121717	71121698	38	q 1 3 . 3	NM_152997	C4orf7	+	71126403	-4705
chr4.46	chr4	71258238	71258336	71258287	98	q 1 3 . 3	NM_012390	SMR3A	+	71261081	-2794
chr4.47	chr4	71261502	71261963	71261733	461	q 1 3 . 3	NM_012390	SMR3A	+	71261081	651
chr4.48	chr4	71282081	71282124	71282103	43	q 1 3 . 3	NM_006685	SMR3B	+	71283383	-1281
chr4.49	chr4	71417579	71417747	71417663	168	q 1 3 . 3	NM_212557	AMTN	+	71418886	-1223
chr4.50	chr4	71713747	71713795	71713771	48	q 1 3 . 3	NM_031889	ENAM	+	71713324	447
chr4.51	chr4	71714589	71714694	71714642	105	q 1 3 . 3	NM_031889	ENAM	+	71713324	1317
chr4.52	chr4	71749541	71749605	71749573	64	q 1 3 . 3	NM_144646	IGJ	-	71751212	1639
chr4.53	chr4	71751880	71751918	71751899	38	q 1 3 . 3	NM_144646	IGJ	-	71751212	-687
chr4.54	chr4	71805148	71805450	71805299	302	q 1 3 . 3	NM_001037442	RUFY3	+	71806559	-1260
chr4.54	chr4	71805148	71805450	71805299	302	q 1 3 . 3	NM_014961	RUFY3	+	71806559	-1260
chr4.55	chr4	71807865	71808114	71807990	249	q 1 3 . 3	NM_001037442	RUFY3	+	71806559	1430
chr4.55	chr4	71807865	71808114	71807990	249	q 1 3 . 3	NM_014961	RUFY3	+	71806559	1430
chr4.56	chr4	72872759	72873040	72872900	281	q 1 3 . 3	NM_000583	GC	-	72868752	-4147
chr4.57	chr4	73651480	73651756	73651618	276	q 1 3 . 3	NM_014243	ADAMTS3	-	73653380	1762
chr4.58	chr4	74153477	74153823	74153650	346	q 1 3 . 3	NM_173827	COX18	-	74154336	686
chr4.59	chr4	74819192	74819451	74819322	259	q 1 3 . 3	NM_000584	IL8	+	74825138	-5817
chr4.60	chr4	74923020	74923070	74923045	50	q 1 3 . 3	NM_002993	CXCL6	+	74921136	1909
chr4.61	chr4	75146362	75146539	75146451	177	q 1 3 . 3	NR_026769	PPBPL2	-	75139980	-6470
chr4.62	chr4	75235595	75235970	75235783	375	q 1 3 . 3	NM_001144978	MTHFD2L	+	75242692	-6910
chr4.63	chr4	75240519	75240588	75240554	69	q 1 3 . 3	NM_001144978	MTHFD2L	+	75242692	-2139
chr4.66	chr4	77153005	77153174	77153090	169	q 2 1 . 1	NM_001130017	ART3	+	77151360	1729
chr4.67	chr4	77168016	77168266	77168141	250	q 2 1 . 1	NM_001565	CXCL10	-	77163674	-4467
chr4.68	chr4	77178642	77178787	77178715	145	q 2 1 . 1	NM_005409	CXCL11	-	77176257	-2457
chr4.69	chr4	78298965	78299172	78299069	207	q 2 1 . 1	NM_004354	CCNG2	+	78297380	1688
chr4.70	chr4	78644801	78644882	78644842	81	q 2 1 . 1	NM_006419	CXCL13	+	78651930	-7089
chr4.74	chr4	83513965	83514155	83514060	190	q 2 1 . 2 2	NM_031370	HNRNPD	-	83514173	113
chr4.74	chr4	83513965	83514155	83514060	190	q 2 1 . 2 2	NM_031369	HNRNPD	-	83514173	113
chr4.74	chr4	83513965	83514155	83514060	190	q 2 1 . 2 2	NM_002138	HNRNPD	-	83514173	113
chr4.74	chr4	83513965	83514155	83514060	190	q 2 1 . 2 2	NM_001003810	HNRNPD	-	83514173	113
chr4.76	chr4	83568769	83568954	83568862	185	q 2 1 . 2 2	NM_031372	HNRPDL	-	83570402	1541
chr4.76	chr4	83568769	83568954	83568862	185	q 2 1 . 2 2	NR_003249	HNRPDL	-	83570402	1541
chr4.78	chr4	84041675	84041805	84041740	130	q 2 1 . 2 2	NM_024672	THAP9	+	84040860	880
chr4.81	chr4	87505782	87505947	87505865	165	q 2 1 . 3	NM_138980	MAPK10	-	87500399	-5465
chr4.81	chr4	87505782	87505947	87505865	165	q 2 1 . 3	NM_138982	MAPK10	-	87500399	-5465
chr4.82	chr4	88532363	88532399	88532381	36	q 2 2 . 1	NM_016245	HSD17B11	-	88531479	-902
chr4.83	chr4	88975193	88975258	88975226	65	q 2 2 . 1	NM_020203	MEPE	+	88973163	2062
chr4.84	chr4	89661708	89661745	89661727	37	q 2 2 . 1	NM_001042616	PIGY	-	89663978	2252
chr4.84	chr4	89661708	89661745	89661727	37	q 2 2 . 1	NM_032906	PIGY	-	89663978	2252
chr4.85	chr4	90980083	90980254	90980169	171	q 2 2 . 1	NM_001146055	SNCA	-	90978470	-1698
chr4.86	chr4	91035506	91035579	91035543	73	q 2 2 . 1	NM_007351	MMRN1	+	91035074	468
chr4.87	chr4	93442508	93442614	93442561	106	q 2 2 . 2	NM_001510	GRID2	+	93444572	-2011
chr4.88	chr4	95347328	95347365	95347347	37	q 2 2 . 3	NM_001128430	SMARCAD1	+	95347781	-435
chr4.89	chr4	95489068	95489104	95489086	36	q 2 2 . 3	NM_014485	HPGDS	-	95483050	-6036
chr4.92	chr4	100073653	100073674	100073664	21	q 2 3	NM_001130679	EIF4E	-	100070809	-2854
chr4.92	chr4	100073653	100073674	100073664	21	q 2 3	NM_001968	EIF4E	-	100070809	-2854
chr4.94	chr4	100579622	100579737	100579680	115	q 2 3	NM_000673	ADH7	-	100575690	-3989
chr4.95	chr4	103643650	103643701	103643676	51	q 2 4	NM_003998	NFKB1	+	103641517	2158
chr4.95	chr4	103643650	103643701	103643676	51	q 2 4	NM_001165412	NFKB1	+	103641517	2158
chr4.96	chr4	103968657	103968998	103968828	341	q 2 4	NM_181889	UBE2D3	-	103968445	-382
chr4.97	chr4	104158461	104158503	104158482	42	q 2 4	NM_001100874	NHEDC1	-	104160325	1843
chr4.97	chr4	104158461	104158503	104158482	42	q 2 4	NM_139173	NHEDC1	-	104160325	1843
chr4.98	chr4	106621222	106621306	106621264	84	q 2 4	NM_001034191	PPA2	-	106614676	-6588
chr4.98	chr4	106621222	106621306	106621264	84	q 2 4	NM_006903	PPA2	-	106614676	-6588
chr4.98	chr4	106621222	106621306	106621264	84	q 2 4	NM_176867	PPA2	-	106614676	-6588
chr4.98	chr4	106621222	106621306	106621264	84	q 2 4	NM_176866	PPA2	-	106614676	-6588
chr4.98	chr4	106621222	106621306	106621264	84	q 2 4	NR_003586	EEF1AL7	+	106625311	-4047
chr4.99	chr4	107454901	107454970	107454936	69	q 2 4	NM_001142415	AIMP1	+	107456215	-1280
chr4.99	chr4	107454901	107454970	107454936	69	q 2 4	NM_001163437	TBCK	-	107456872	1937
chr4.99	chr4	107454901	107454970	107454936	69	q 2 4	NM_001163435	TBCK	-	107456872	1937
chr4.100	chr4	109064760	109064897	109064829	137	q 2 5	NM_183075	CYP2U1	+	109072165	-7337
chr4.102	chr4	110441413	110441752	110441583	339	q 2 5	NM_198721	COL25A1	-	110443248	1666
chr4.102	chr4	110441413	110441752	110441583	339	q 2 5	NM_032518	COL25A1	-	110443248	1666
chr4.103	chr4	111777190	111777337	111777264	147	q 2 5	NM_153427	PITX2	-	111777957	694
chr4.103	chr4	111777190	111777337	111777264	147	q 2 5	NM_153426	PITX2	-	111777957	694
chr4.104	chr4	113658946	113658983	113658965	37	q 2 5	NM_024019	NEUROG2	-	113656777	-2187
chr4.105	chr4	113773839	113774045	113773942	206	q 2 5	NM_016648	LARP7	+	113777568	-3626
chr4.106	chr4	115117960	115118183	115118072	223	q 2 6	NM_024590	ARSJ	-	115120327	2256
chr4.107	chr4	115737835	115737871	115737853	36	q 2 6	NM_001128174	UGT8	+	115739059	-1206
chr4.108	chr4	116252547	116252586	116252567	39	q 2 6	NM_022569	NDST4	-	116254481	1915
chr4.110	chr4	120461106	120461283	120461195	177	q 2 6	NM_000134	FABP2	-	120462764	1570
chr4.111	chr4	120768540	120768712	120768626	172	q 2 6	NM_033437	PDE5A	-	120768650	24
chr4.112	chr4	122519632	122519883	122519758	251	q 2 7	NM_198179	QRFPR	-	122521631	1874
chr4.113	chr4	122973789	122973822	122973806	33	q 2 7	NM_001237	CCNA2	-	122964538	-9267
chr4.116	chr4	128769650	128769722	128769686	72	q 2 8 . 1	NM_015693	INTU	+	128773569	-3883
chr4.117	chr4	128866861	128866898	128866880	37	q 2 8 . 1	NM_031291	SLC25A31	+	128871004	-4125
chr4.118	chr4	134289256	134289438	134289347	182	q 2 8 . 3	NM_020815	PCDH10	+	134289919	-572
chr4.118	chr4	134289256	134289438	134289347	182	q 2 8 . 3	NM_032961	PCDH10	+	134289919	-572
chr4.120	chr4	140223018	140223092	140223055	74	q 3 1 . 1	NM_006874	ELF2	-	140225097	2042
chr4.122	chr4	141895788	141896014	141895901	226	q 3 1 . 2 1	NM_015130	TBC1D9	-	141896921	1020
chr4.123	chr4	146240581	146240785	146240683	204	q 3 1 . 2 1	NM_014885	ANAPC10	-	146238818	-1865
chr4.126	chr4	147079735	147080570	147080153	835	q 3 1 . 2 1	NM_178835	ZNF827	-	147079057	-1095
chr4.127	chr4	147777014	147777126	147777070	112	q 3 1 . 2 2	NM_004575	POU4F2	+	147779494	-2424
chr4.128	chr4	148823585	148823666	148823626	81	q 3 1 . 2 3	NM_138364	PRMT10	-	148824730	1105
chr4.131	chr4	152155568	152155599	152155584	31	q 3 1 . 3	NM_006726	LRBA	-	152156329	746
chr4.133	chr4	152899935	152899972	152899954	37	q 3 1 . 3	NM_004564	PET112L	-	152901596	1643
chr4.134	chr4	152907676	152907713	152907695	37	q 3 1 . 3	NM_004564	PET112L	-	152901596	-6098
chr4.136	chr4	154905112	154905148	154905130	36	q 3 1 . 3	NM_173662	RNF175	-	154900837	-4293
chr4.137	chr4	155917555	155917596	155917576	41	q 3 2 . 1	NM_144979	RBM46	+	155921876	-4301
chr4.138	chr4	156344749	156344786	156344768	37	q 3 2 . 1	NM_000910	NPY2R	+	156349230	-4463
chr4.139	chr4	156893720	156893852	156893786	132	q 3 2 . 1	NM_000857	GUCY1B3	+	156899575	-5789
chr4.141	chr4	160176675	160176734	160176705	59	q 3 2 . 1	NM_152543	C4orf45	-	160175783	-921
chr4.142	chr4	163303256	163303652	163303454	396	q 3 2 . 2	NM_020116	FSTL5	-	163304636	1182
chr4.142	chr4	163303256	163303652	163303454	396	q 3 2 . 2	NM_001128427	FSTL5	-	163304636	1182
chr4.142	chr4	163303256	163303652	163303454	396	q 3 2 . 2	NM_001128428	FSTL5	-	163304636	1182
chr4.143	chr4	168390488	168390602	168390545	114	q 3 2 . 3	NM_001040159	SPOCK3	-	168392316	1771
chr4.143	chr4	168390488	168390602	168390545	114	q 3 2 . 3	NM_016950	SPOCK3	-	168392316	1771
chr4.144	chr4	169483037	169483111	169483074	74	q 3 2 . 3	NM_017631	DDX60	-	169476533	-6541
chr4.147	chr4	170776908	170776946	170776927	38	q 3 3	NM_173872	CLCN3	+	170778296	-1369
chr4.147	chr4	170776908	170776946	170776927	38	q 3 3	NM_001829	CLCN3	+	170778296	-1369
chr4.148	chr4	170778919	170778959	170778939	40	q 3 3	NM_173872	CLCN3	+	170778296	643
chr4.148	chr4	170778919	170778959	170778939	40	q 3 3	NM_001829	CLCN3	+	170778296	643
chr4.149	chr4	171182681	171182719	171182700	38	q 3 3	NM_021647	MFAP3L	-	171184004	1304
chr4.150	chr4	171245664	171245771	171245718	107	q 3 3	NM_016228	AADAT	-	171247758	2041
chr4.152	chr4	174497355	174497675	174497515	320	q 3 4 . 1	NM_002129	HMGB2	-	174492170	-5345
chr4.154	chr4	177221779	177221815	177221797	36	q 3 4 . 2	NM_170710	WDR17	+	177223978	-2181
chr4.154	chr4	177221779	177221815	177221797	36	q 3 4 . 2	NM_181265	WDR17	+	177223978	-2181
chr4.155	chr4	177360040	177360181	177360111	141	q 3 4 . 2	NM_144644	SPATA4	-	177353816	-6294
chr4.156	chr4	177476094	177476161	177476128	67	q 3 4 . 2	NM_021928	SPCS3	+	177478083	-1956
chr4.157	chr4	177956303	177956530	177956417	227	q 3 4 . 3	NM_005429	VEGFC	-	177950889	-5527
chr4.158	chr4	178464257	178464281	178464269	24	q 3 4 . 3	NM_018248	NEIL3	+	178467984	-3715
chr4.159	chr4	184191260	184191296	184191278	36	q 3 5 . 1	NR_003612	FAM92A3	+	184195811	-4533
chr4.160	chr4	184483139	184483432	184483286	293	q 3 5 . 1	NM_001111319	CLDN22	-	184478921	-4364
chr4.161	chr4	184659397	184659647	184659522	250	q 3 5 . 1	NM_001564	ING2	+	184663213	-3691
chr4.162	chr4	184661682	184661719	184661701	37	q 3 5 . 1	NM_001564	ING2	+	184663213	-1513
chr4.163	chr4	185962355	185962392	185962374	37	q 3 5 . 1	NR_003542	SLED1	-	185957194	-5179
chr4.164	chr4	186553602	186553637	186553620	35	q 3 5 . 1	NM_181726	ANKRD37	+	186554833	-1214
chr4.165	chr4	186586788	186586825	186586807	37	q 3 5 . 1	NM_018359	UFSP2	-	186584133	-2673
chr4.165	chr4	186586788	186586825	186586807	37	q 3 5 . 1	NM_001114357	C4orf47	+	186587538	-732
chr4.166	chr4	186970571	186970636	186970604	65	q 3 5 . 1	NM_001145670	SORBS2	-	186970404	-199
chr5.2	chr5	7906017	7906156	7906087	139	p 1 5 . 3 1	NM_001089584	C5orf49	-	7904264	-1822
chr5.4	chr5	7924280	7924317	7924299	37	p 1 5 . 3 1	NM_024010	MTRR	+	7922216	2082
chr5.4	chr5	7924280	7924317	7924299	37	p 1 5 . 3 1	NM_002454	MTRR	+	7922216	2082
chr5.6	chr5	10301399	10301436	10301418	37	p 1 5 . 2	NM_199133	FAM173B	-	10303014	1597
chr5.7	chr5	10612297	10612605	10612451	308	p 1 5 . 2	NM_001164440	ANKRD33B	+	10617434	-4983
chr5.9	chr5	11960539	11960562	11960551	23	p 1 5 . 2	NM_001332	CTNND2	-	11957110	-3440
chr5.10	chr5	14002083	14002343	14002213	260	p 1 5 . 2	NM_001369	DNAH5	-	13997589	-4624
chr5.11	chr5	14931020	14931324	14931172	304	p 1 5 . 2	NM_054027	ANKH	-	14924887	-6285
chr5.12	chr5	15555494	15555599	15555547	105	p 1 5 . 1	NM_012304	FBXL7	+	15553304	2242
chr5.13	chr5	16668953	16669107	16669030	154	p 1 5 . 1	NM_001034850	FAM134B	-	16670118	1088
chr5.14	chr5	17268251	17268460	17268356	209	p 1 5 . 1	NR_027253	LOC285696	-	17270531	2176
chr5.16	chr5	22172416	22172576	22172496	160	p 1 4 . 3	NR_003921	PMCHL1	+	22178217	-5721
chr5.17	chr5	24678995	24679147	24679071	152	p 1 4 . 2	NM_006727	CDH10	-	24680668	1597
chr5.19	chr5	32214732	32214841	32214787	109	p 1 3 . 3	NM_022130	GOLPH3	-	32210182	-4604
chr5.21	chr5	32350391	32350535	32350463	144	p 1 3 . 3	NM_001040446	MTMR12	-	32348871	-1592
chr5.23	chr5	35975692	35975727	35975710	35	p 1 3 . 2	NM_144647	CAPSL	-	35974638	-1071
chr5.24	chr5	36186066	36186138	36186102	72	p 1 3 . 2	NM_001007527	LMBRD2	-	36187772	1670
chr5.30	chr5	40716581	40716656	40716619	75	p 1 3 . 1	NM_000958	PTGER4	+	40715788	830
chr5.32	chr5	41958663	41958796	41958730	133	p 1 3 . 1	NM_012176	FBXO4	+	41961112	-2383
chr5.32	chr5	41958663	41958796	41958730	133	p 1 3 . 1	NM_033484	FBXO4	+	41961112	-2383
chr5.35	chr5	43637451	43637489	43637470	38	p 1 2	NM_012343	NNT	+	43638547	-1077
chr5.37	chr5	52114491	52114594	52114543	103	q 1 1 . 2	NM_015946	PELO	+	52119530	-4988
chr5.38	chr5	52808999	52809036	52809018	37	q 1 1 . 2	NM_006350	FST	+	52812351	-3334
chr5.38	chr5	52808999	52809036	52809018	37	q 1 1 . 2	NM_013409	FST	+	52812351	-3334
chr5.39	chr5	54315297	54315507	54315402	210	q 1 1 . 2	NM_007036	ESM1	-	54317171	1769
chr5.39	chr5	54315297	54315507	54315402	210	q 1 1 . 2	NM_001135604	ESM1	-	54317171	1769
chr5.40	chr5	54319017	54319085	54319051	68	q 1 1 . 2	NM_007036	ESM1	-	54317171	-1880
chr5.40	chr5	54319017	54319085	54319051	68	q 1 1 . 2	NM_001135604	ESM1	-	54317171	-1880
chr5.41	chr5	54350400	54350757	54350579	357	q 1 1 . 2	NM_002104	GZMK	+	54355863	-5285
chr5.42	chr5	54356018	54356116	54356067	98	q 1 1 . 2	NM_002104	GZMK	+	54355863	204
chr5.43	chr5	54356895	54357272	54357084	377	q 1 1 . 2	NM_002104	GZMK	+	54355863	1220
chr5.46	chr5	56818153	56818320	56818237	167	q 1 1 . 2	NM_001017992	ACTBL2	-	56814393	-3843
chr5.47	chr5	57794473	57794575	57794524	102	q 1 1 . 2	NM_006622	PLK2	-	57791670	-2854
chr5.48	chr5	57916092	57916363	57916228	271	q 1 1 . 2	NM_138453	RAB3C	+	57914695	1532
chr5.52	chr5	61636897	61636945	61636921	48	q 1 2 . 1	NM_001098511	KIF2A	+	61637745	-824
chr5.52	chr5	61636897	61636945	61636921	48	q 1 2 . 1	NM_004520	KIF2A	+	61637745	-824
chr5.53	chr5	61734227	61734608	61734418	381	q 1 2 . 1	NM_014473	DIMT1L	-	61735485	1068
chr5.55	chr5	64811206	64811345	64811276	139	q 1 2 . 3	NM_197941	ADAMTS6	-	64813460	2185
chr5.57	chr5	64954091	64954650	64954371	559	q 1 2 . 3	NM_033228	TRIM23	-	64955943	1573
chr5.57	chr5	64954091	64954650	64954371	559	q 1 2 . 3	NM_033227	TRIM23	-	64955943	1573
chr5.57	chr5	64954091	64954650	64954371	559	q 1 2 . 3	NM_001656	TRIM23	-	64955943	1573
chr5.61	chr5	67615552	67615586	67615569	34	q 1 3 . 1	NM_181524	PIK3R1	+	67620007	-4438
chr5.62	chr5	69045376	69045848	69045612	472	q 1 3 . 2	NR_027386	GUSBP3	-	69042028	-3584
chr5.63	chr5	70402425	70402494	70402460	69	q 1 3 . 2	NM_001098728	GTF2H2C	-	70399256	-3203
chr5.64	chr5	70781040	70781099	70781070	59	q 1 3 . 2	NM_018429	BDP1	+	70787197	-6128
chr5.66	chr5	72146767	72146938	72146853	171	q 1 3 . 2	NM_002270	TNPO1	+	72148173	-1321
chr5.67	chr5	72181071	72181225	72181148	154	q 1 3 . 2	NM_153188	TNPO1	+	72179685	1463
chr5.70	chr5	77624825	77625001	77624913	176	q 1 4 . 1	NM_003664	AP3B1	-	77626284	1371
chr5.76	chr5	79979038	79979076	79979057	38	q 1 4 . 1	NM_002439	MSH3	+	79986049	-6992
chr5.80	chr5	82802263	82802332	82802298	69	q 1 4 . 3	NM_001164098	VCAN	+	82803248	-951
chr5.80	chr5	82802263	82802332	82802298	69	q 1 4 . 3	NM_001164097	VCAN	+	82803248	-951
chr5.80	chr5	82802263	82802332	82802298	69	q 1 4 . 3	NM_001126336	VCAN	+	82803248	-951
chr5.80	chr5	82802263	82802332	82802298	69	q 1 4 . 3	NM_004385	VCAN	+	82803248	-951
chr5.82	chr5	89859798	89860013	89859906	215	q 1 4 . 3	NM_198273	LYSMD3	-	89861157	1252
chr5.84	chr5	93474280	93474348	93474314	68	q 1 5	NM_001163417	FAM172A	-	93473160	-1154
chr5.84	chr5	93474280	93474348	93474314	68	q 1 5	NM_001163418	FAM172A	-	93473160	-1154
chr5.84	chr5	93474280	93474348	93474314	68	q 1 5	NM_032042	FAM172A	-	93473160	-1154
chr5.84	chr5	93474280	93474348	93474314	68	q 1 5	NR_028080	FAM172A	-	93473160	-1154
chr5.89	chr5	94651490	94651628	94651559	138	q 1 5	NM_024717	MCTP1	-	94646035	-5524
chr5.91	chr5	95050684	95050715	95050700	31	q 1 5	NM_031952	SPATA9	-	95044470	-6229
chr5.92	chr5	95209541	95209680	95209611	139	q 1 5	NR_026936	C5orf27	+	95213691	-4081
chr5.93	chr5	95321366	95321522	95321444	156	q 1 5	NM_012081	ELL2	-	95323531	2087
chr5.96	chr5	101864630	101864688	101864659	58	q 2 1 . 1	NM_173488	SLCO6A1	-	101862619	-2040
chr5.97	chr5	102482031	102482071	102482051	40	q 2 1 . 1	NM_017676	GIN1	-	102483741	1690
chr5.98	chr5	102484010	102484046	102484028	36	q 2 1 . 1	NM_017676	GIN1	-	102483741	-287
chr5.99	chr5	102620723	102620769	102620746	46	q 2 1 . 1	NM_033211	C5orf30	+	102622340	-1594
chr5.100	chr5	102924504	102924541	102924523	37	q 2 1 . 2	NM_031438	NUDT12	-	102926389	1867
chr5.102	chr5	107036824	107037062	107036943	238	q 2 1 . 3	NM_001962	EFNA5	-	107034495	-2448
chr5.103	chr5	107744525	107744554	107744540	29	q 2 1 . 3	NM_001163315	FBXL17	-	107745698	1159
chr5.104	chr5	107750102	107750244	107750173	142	q 2 1 . 3	NM_001163315	FBXL17	-	107745698	-4475
chr5.107	chr5	113723987	113724106	113724047	119	q 2 2 . 3	NM_021614	KCNN2	+	113725914	-1868
chr5.109	chr5	115184888	115184961	115184925	73	q 2 2 . 3	NM_001801	CDO1	-	115180304	-4620
chr5.110	chr5	115204206	115204528	115204367	322	q 2 3 . 1	NM_004707	ATG12	-	115205398	1031
chr5.111	chr5	115443028	115443100	115443064	72	q 2 3 . 1	NM_016144	COMMD10	+	115448625	-5561
chr5.114	chr5	121216987	121217096	121217042	109	q 2 3 . 1	NM_177478	FTMT	+	121215548	1493
chr5.118	chr5	125781963	125782081	125782022	118	q 2 3 . 2	NM_023927	GRAMD3	+	125786767	-4745
chr5.118	chr5	125781963	125782081	125782022	118	q 2 3 . 2	NM_001146321	GRAMD3	+	125786767	-4745
chr5.118	chr5	125781963	125782081	125782022	118	q 2 3 . 2	NM_001146320	GRAMD3	+	125786767	-4745
chr5.119	chr5	126133710	126133745	126133728	35	q 2 3 . 2	NM_005573	LMNB1	+	126140731	-7004
chr5.120	chr5	126400834	126401075	126400955	241	q 2 3 . 2	NM_178450	MARCH3	-	126394339	-6615
chr5.122	chr5	130624754	130624791	130624773	37	q 2 3 . 3	NM_001038702	CDC42SE2	+	130627600	-2828
chr5.122	chr5	130624754	130624791	130624773	37	q 2 3 . 3	NM_020240	CDC42SE2	+	130627600	-2828
chr5.123	chr5	130997968	130998133	130998051	165	q 2 3 . 3	NM_001164386	RAPGEF6	-	130998828	778
chr5.123	chr5	130997968	130998133	130998051	165	q 2 3 . 3	NM_001164387	RAPGEF6	-	130998828	778
chr5.123	chr5	130997968	130998133	130998051	165	q 2 3 . 3	NM_001164388	RAPGEF6	-	130998828	778
chr5.123	chr5	130997968	130998133	130998051	165	q 2 3 . 3	NM_016340	RAPGEF6	-	130998828	778
chr5.123	chr5	130997968	130998133	130998051	165	q 2 3 . 3	NM_001164389	RAPGEF6	-	130998828	778
chr5.123	chr5	130997968	130998133	130998051	165	q 2 3 . 3	NM_001164390	RAPGEF6	-	130998828	778
chr5.124	chr5	132190509	132190576	132190543	67	q 2 3 . 3	NM_133456	SHROOM1	-	132189901	-641
chr5.125	chr5	132239418	132239455	132239437	37	q 3 1 . 1	NM_052971	LEAP2	+	132237256	2180
chr5.126	chr5	133332672	133332726	133332699	54	q 3 1 . 1	NM_020199	C5orf15	-	133332305	-394
chr5.127	chr5	133589038	133589086	133589062	48	q 3 1 . 1	NM_002715	PPP2CA	-	133589849	787
chr5.128	chr5	133777993	133778093	133778043	100	q 3 1 . 1	NM_080656	CDKN2AIPNL	-	133775497	-2546
chr5.129	chr5	133778516	133778738	133778627	222	q 3 1 . 1	NM_080656	CDKN2AIPNL	-	133775497	-3130
chr5.130	chr5	135319654	135319865	135319760	211	q 3 1 . 1	NM_002302	LECT2	-	135318622	-1137
chr5.131	chr5	135495292	135495329	135495311	37	q 3 1 . 1	NM_005903	SMAD5	+	135496434	-1124
chr5.131	chr5	135495292	135495329	135495311	37	q 3 1 . 1	NM_001001420	SMAD5	+	135496434	-1124
chr5.131	chr5	135495292	135495329	135495311	37	q 3 1 . 1	NM_001001419	SMAD5	+	135496434	-1124
chr5.138	chr5	137225910	137226022	137225966	112	q 3 1 . 2	NM_001135940	MYOT	+	137231443	-5477
chr5.138	chr5	137225910	137226022	137225966	112	q 3 1 . 2	NM_006790	MYOT	+	137231443	-5477
chr5.139	chr5	137228575	137228615	137228595	40	q 3 1 . 2	NM_001135940	MYOT	+	137231443	-2848
chr5.139	chr5	137228575	137228615	137228595	40	q 3 1 . 2	NM_006790	MYOT	+	137231443	-2848
chr5.141	chr5	137508072	137508192	137508132	120	q 3 1 . 2	NM_003551	NME5	-	137503031	-5101
chr5.142	chr5	138700807	138700914	138700861	107	q 3 1 . 2	NM_016480	PAIP2	+	138705417	-4557
chr5.143	chr5	138748518	138748590	138748554	72	q 3 1 . 2	NM_152685	SLC23A1	-	138746938	-1616
chr5.143	chr5	138748518	138748590	138748554	72	q 3 1 . 2	NM_005847	SLC23A1	-	138746938	-1616
chr5.144	chr5	140146683	140146757	140146720	74	q 3 1 . 3	NM_031411	PCDHA1	+	140146059	661
chr5.144	chr5	140146683	140146757	140146720	74	q 3 1 . 3	NM_018900	PCDHA1	+	140146059	661
chr5.144	chr5	140146683	140146757	140146720	74	q 3 1 . 3	NM_031410	PCDHA1	+	140146059	661
chr5.145	chr5	140320444	140320580	140320512	136	q 3 1 . 3	NM_018899	PCDHAC2	+	140325930	-5418
chr5.146	chr5	140480725	140480844	140480785	119	q 3 1 . 3	NM_018938	PCDHB4	+	140481764	-980
chr5.147	chr5	140508310	140508637	140508474	327	q 3 1 . 3	NM_018939	PCDHB6	+	140510022	-1549
chr5.148	chr5	140513015	140513130	140513073	115	q 3 1 . 3	NR_001280	PCDHB17	+	140515763	-2691
chr5.149	chr5	140558334	140558370	140558352	36	q 3 1 . 3	NM_018931	PCDHB11	+	140559531	-1179
chr5.150	chr5	140597849	140597947	140597898	98	q 3 1 . 3	NR_001282	PCDHB19P	+	140599872	-1974
chr5.151	chr5	140745758	140745794	140745776	36	q 3 1 . 3	NM_032098	PCDHGB4	+	140747635	-1859
chr5.151	chr5	140745758	140745794	140745776	36	q 3 1 . 3	NM_003736	PCDHGB4	+	140747635	-1859
chr5.152	chr5	141045641	141045814	141045728	173	q 3 1 . 3	NM_022481	ARAP3	-	141041984	-3743
chr5.154	chr5	141467449	141467484	141467467	35	q 3 1 . 3	NM_030571	NDFIP1	+	141468507	-1041
chr5.155	chr5	145804310	145804484	145804397	174	q 3 2	NM_001040006	TCERG1	+	145807065	-2668
chr5.155	chr5	145804310	145804484	145804397	174	q 3 2	NM_006706	TCERG1	+	145807065	-2668
chr5.156	chr5	147146741	147146779	147146760	38	q 3 2	NM_014790	JAKMIP2	-	147142445	-4315
chr5.157	chr5	147238861	147238899	147238880	38	q 3 2	NM_054023	SCGB3A2	+	147238466	414
chr5.158	chr5	147742839	147743127	147742983	288	q 3 2	NM_205836	FBXO38	+	147743738	-755
chr5.158	chr5	147742839	147743127	147742983	288	q 3 2	NM_030793	FBXO38	+	147743738	-755
chr5.162	chr5	149356103	149356354	149356229	251	q 3 2	NM_014983	HMGXB3	+	149360361	-4133
chr5.164	chr5	149661262	149661335	149661299	73	q 3 2	NM_001012301	ARSI	-	149662718	1420
chr5.165	chr5	150059775	150059798	150059787	23	q 3 3 . 1	NM_018047	RBM22	-	150060862	1076
chr5.166	chr5	153760919	153760995	153760957	76	q 3 3 . 2	NM_017540	GALNT10	+	153763529	-2572
chr5.168	chr5	155684720	155684937	155684829	217	q 3 3 . 3	NM_001128209	SGCD	+	155686344	-1516
chr5.168	chr5	155684720	155684937	155684829	217	q 3 3 . 3	NM_172244	SGCD	+	155686344	-1516
chr5.168	chr5	155684720	155684937	155684829	217	q 3 3 . 3	NM_000337	SGCD	+	155686344	-1516
chr5.169	chr5	157092344	157092420	157092382	76	q 3 3 . 3	NM_017872	THG1L	+	157090900	1482
chr5.170	chr5	157224142	157224324	157224233	182	q 3 3 . 3	NM_014666	CLINT1	-	157218746	-5487
chr5.171	chr5	158571713	158571786	158571750	73	q 3 3 . 3	NM_144726	RNF145	-	158567412	-4337
chr5.173	chr5	161202909	161203287	161203098	378	q 3 4	NM_000806	GABRA1	+	161206774	-3676
chr5.175	chr5	167945531	167945571	167945551	40	q 3 4	NM_024594	PANK3	-	167939166	-6385
chr5.176	chr5	170665762	170665866	170665814	104	q 3 5 . 1	NM_021025	TLX3	+	170668892	-3078
chr5.179	chr5	176441572	176441637	176441605	65	q 3 5 . 2	NM_002011	FGFR4	+	176446526	-4922
chr5.179	chr5	176441572	176441637	176441605	65	q 3 5 . 2	NM_213647	FGFR4	+	176446526	-4922
chr5.180	chr5	176450726	176450757	176450742	31	q 3 5 . 2	NM_022963	FGFR4	+	176449156	1585
chr5.181	chr5	176490868	176491079	176490974	211	q 3 5 . 2	NM_172349	NSD1	+	176492685	-1712
chr5.182	chr5	177140508	177140714	177140611	206	q 3 5 . 3	NM_173663	FAM153A	-	177140111	-500
chr5.183	chr5	177144217	177144251	177144234	34	q 3 5 . 3	NM_173663	FAM153A	-	177140111	-4123
chr5.185	chr5	178293975	178294050	178294013	75	q 3 5 . 3	NM_182594	ZNF454	+	178300829	-6817
chr5.186	chr5	178711820	178711892	178711856	72	q 3 5 . 3	NM_014244	ADAMTS2	-	178704935	-6921
chr5.186	chr5	178711820	178711892	178711856	72	q 3 5 . 3	NM_021599	ADAMTS2	-	178704935	-6921
chr5.187	chr5	179087826	179088082	179087954	256	q 3 5 . 3	NM_014757	MAML1	+	179092456	-4502
chr5.189	chr5	180344811	180344848	180344830	37	q 3 5 . 3	NM_197975	BTNL3	+	180348506	-3677
chr6.1	chr6	229757	229824	229791	67	p 2 5 . 3	NM_020185	DUSP22	+	237100	-7310
chr6.3	chr6	7349675	7349929	7349802	254	p 2 4 . 3	NM_153005	RIOK1	+	7347878	1924
chr6.4	chr6	7932179	7932753	7932466	574	p 2 4 . 3	NR_027712	MGC26597	+	7931333	1133
chr6.7	chr6	10692014	10692090	10692052	76	p 2 4 . 2	NM_145655	GCNT2	+	10693978	-1926
chr6.8	chr6	10938917	10938993	10938955	76	p 2 4 . 2	NM_005906	MAK	-	10939096	141
chr6.9	chr6	13436483	13436564	13436524	81	p 2 4 . 1	NM_001143964	TBC1D7	-	13436749	226
chr6.9	chr6	13436483	13436564	13436524	81	p 2 4 . 1	NM_001143965	TBC1D7	-	13436749	226
chr6.9	chr6	13436483	13436564	13436524	81	p 2 4 . 1	NM_016495	TBC1D7	-	13436749	226
chr6.9	chr6	13436483	13436564	13436524	81	p 2 4 . 1	NM_001143966	TBC1D7	-	13436749	226
chr6.10	chr6	13818257	13818367	13818312	110	p 2 3	NM_005493	RANBP9	-	13819775	1463
chr6.17	chr6	18375485	18375558	18375522	73	p 2 2 . 3	NM_003472	DEK	-	18372778	-2743
chr6.17	chr6	18375485	18375558	18375522	73	p 2 2 . 3	NM_001134709	DEK	-	18372778	-2743
chr6.18	chr6	18489038	18489392	18489215	354	p 2 2 . 3	NM_182757	RNF144B	+	18495572	-6357
chr6.21	chr6	24991535	24991571	24991553	36	p 2 2 . 2	NM_015864	FAM65B	-	24985562	-5991
chr6.23	chr6	25761391	25761496	25761444	105	p 2 2 . 2	NM_006998	SCGN	+	25760407	1036
chr6.24	chr6	26036781	26036988	26036885	207	p 2 2 . 2	NM_005835	SLC17A2	-	26038818	1934
chr6.25	chr6	26171363	26171384	26171374	21	p 2 2 . 2	NM_005319	HIST1H1C	-	26164678	-6695
chr6.27	chr6	26260010	26260191	26260101	181	p 2 2 . 2	NM_005321	HIST1H1E	+	26264537	-4437
chr6.28	chr6	26392974	26393048	26393011	74	p 2 2 . 2	NM_003543	HIST1H4H	-	26393706	695
chr6.29	chr6	26530964	26530995	26530980	31	p 2 2 . 1	NR_027795	BTN2A3	+	26529597	1382
chr6.30	chr6	26771229	26771429	26771329	200	p 2 2 . 1	NM_024639	ZNF322A	-	26767942	-3387
chr6.33	chr6	27547967	27548003	27547985	36	p 2 2 . 1	NM_007149	ZNF184	-	27548876	891
chr6.34	chr6	27889056	27889200	27889128	144	p 2 2 . 1	NM_021066	HIST1H2AJ	-	27890497	1369
chr6.35	chr6	28150941	28150977	28150959	36	p 2 2 . 1	NM_003447	ZNF165	+	28154550	-3591
chr6.36	chr6	28332272	28332470	28332371	198	p 2 2 . 1	NM_001007531	NKAPL	+	28335076	-2705
chr6.40	chr6	29168148	29168364	29168256	216	p 2 2 . 1	NM_001005226	OR2B3	-	29163069	-5187
chr6.42	chr6	29465475	29465585	29465530	110	p 2 2 . 1	NM_013936	OR12D2	+	29472394	-6864
chr6.43	chr6	29572123	29572199	29572161	76	p 2 2 . 1	NM_052967	MAS1L	-	29563658	-8503
chr6.44	chr6	29663053	29663128	29663091	75	p 2 2 . 1	NM_007160	OR2H2	+	29663661	-571
chr6.45	chr6	29716216	29716362	29716289	146	p 2 2 . 1	NM_021904	GABBR1	-	29708941	-7348
chr6.45	chr6	29716216	29716362	29716289	146	p 2 2 . 1	NM_001470	GABBR1	-	29708941	-7348
chr6.46	chr6	29876937	29876974	29876956	37	p 2 2 . 1	NR_002139	HCG4	-	29868829	-8126
chr6.51	chr6	31640784	31641116	31640950	332	p 2 1 . 3 3	NM_001159740	LTA	+	31647854	-6904
chr6.53	chr6	32896999	32897070	32897035	71	p 2 1 . 3 2	NM_002120	HLA-DOB	-	32892803	-4231
chr6.54	chr6	33043324	33043432	33043378	108	p 2 1 . 3 2	NM_005104	BRD2	+	33044414	-1036
chr6.55	chr6	33461615	33461658	33461637	43	p 2 1 . 3 2	NM_002263	KIFC1	+	33467290	-5654
chr6.56	chr6	33698769	33699020	33698895	251	p 2 1 . 3 1	NM_002224	ITPR3	+	33697138	1756
chr6.57	chr6	33884671	33884847	33884759	176	p 2 1 . 3 1	NM_001040109	MLN	-	33879771	-4988
chr6.57	chr6	33884671	33884847	33884759	176	p 2 1 . 3 1	NM_002418	MLN	-	33879771	-4988
chr6.58	chr6	34468402	34468434	34468418	32	p 2 1 . 3 1	NM_006703	NUDT3	-	34468419	1
chr6.60	chr6	35215084	35215476	35215280	392	p 2 1 . 3 1	NM_001093728	TCP11	-	35217165	1885
chr6.60	chr6	35215084	35215476	35215280	392	p 2 1 . 3 1	NM_018679	TCP11	-	35217165	1885
chr6.61	chr6	35328206	35328464	35328335	258	p 2 1 . 3 1	NM_003427	ZNF76	+	35335487	-7152
chr6.62	chr6	35813108	35813314	35813211	206	p 2 1 . 3 1	NM_145028	C6orf81	+	35812836	375
chr6.63	chr6	36101552	36101627	36101590	75	p 2 1 . 3 1	NM_052961	SLC26A8	-	36100355	-1234
chr6.65	chr6	39868997	39869034	39869016	37	p 2 1 . 2	NM_015345	DAAM2	+	39868770	245
chr6.66	chr6	40001162	40001455	40001309	293	p 2 1 . 2	NM_005943	MOCS1	-	40003433	2125
chr6.67	chr6	41147143	41147362	41147253	219	p 2 1 . 1	NM_145063	C6orf130	-	41148166	914
chr6.68	chr6	41171469	41171758	41171614	289	p 2 1 . 1	NR_026938	LOC221442	+	41176750	-5137
chr6.70	chr6	41237699	41237728	41237714	29	p 2 1 . 1	NM_018965	TREM2	-	41238900	1187
chr6.73	chr6	42638266	42638453	42638360	187	p 2 1 . 1	NM_015255	UBR2	+	42640035	-1676
chr6.75	chr6	44202144	44202207	44202176	63	p 2 1 . 1	NM_032111	MRPL14	-	44203169	994
chr6.77	chr6	44387738	44387891	44387815	153	p 2 1 . 1	NM_020745	AARS2	-	44389041	1227
chr6.78	chr6	46098513	46098550	46098532	37	p 2 1 . 1	NM_016929	CLIC5	-	46091556	-6975
chr6.79	chr6	47032434	47032585	47032510	151	p 1 2 . 3	NM_015234	GPR116	-	47030634	-1875
chr6.82	chr6	47725017	47725053	47725035	36	p 1 2 . 3	NM_153839	GPR111	+	47732284	-7249
chr6.84	chr6	49819508	49819585	49819547	77	p 1 2 . 3	NM_006061	CRISP3	-	49813070	-6476
chr6.85	chr6	49866429	49866465	49866447	36	p 1 2 . 3	NM_138733	PGK2	-	49862966	-3481
chr6.87	chr6	50790535	50790572	50790554	37	p 1 2 . 3	NM_172238	TFAP2D	+	50789215	1338
chr6.88	chr6	52219986	52220129	52220058	143	p 1 2 . 2	NM_052872	IL17F	-	52217257	-2800
chr6.89	chr6	52737533	52737809	52737671	276	p 1 2 . 2	NM_000846	GSTA2	-	52736320	-1351
chr6.90	chr6	52820349	52820518	52820434	169	p 1 2 . 2	NM_153699	GSTA5	-	52818852	-1581
chr6.92	chr6	55146383	55146420	55146402	37	p 1 2 . 1	NM_001526	HCRTR2	+	55147029	-628
chr6.93	chr6	55848622	55849061	55848842	439	p 1 2 . 1	NM_021073	BMP5	-	55848334	-507
chr6.95	chr6	57061439	57061544	57061492	105	p 1 2 . 1	NM_001031623	ZNF451	+	57062786	-1295
chr6.95	chr6	57061439	57061544	57061492	105	p 1 2 . 1	NM_015555	ZNF451	+	57062786	-1295
chr6.96	chr6	57063599	57063636	57063618	37	p 1 2 . 1	NM_001031623	ZNF451	+	57062786	831
chr6.96	chr6	57063599	57063636	57063618	37	p 1 2 . 1	NM_015555	ZNF451	+	57062786	831
chr6.101	chr6	76052771	76052920	76052846	149	q 1 4 . 1	NM_001143958	TMEM30A	-	76051352	-1493
chr6.101	chr6	76052771	76052920	76052846	149	q 1 4 . 1	NM_018247	TMEM30A	-	76051352	-1493
chr6.102	chr6	76059735	76059772	76059754	37	q 1 4 . 1	NM_001143958	TMEM30A	-	76051352	-8401
chr6.102	chr6	76059735	76059772	76059754	37	q 1 4 . 1	NM_018247	TMEM30A	-	76051352	-8401
chr6.103	chr6	76512504	76512580	76512542	76	q 1 4 . 1	NM_004999	MYO6	+	76515628	-3086
chr6.108	chr6	83831275	83831686	83831481	411	q 1 4 . 1	NM_198920	UBE2CBP	-	83832264	784
chr6.109	chr6	85531890	85532068	85531979	178	q 1 4 . 3	NM_001080508	TBX18	-	85530618	-1361
chr6.112	chr6	86364393	86364504	86364449	111	q 1 4 . 3	NM_020468	SNX14	-	86360348	-4100
chr6.112	chr6	86364393	86364504	86364449	111	q 1 4 . 3	NM_153816	SNX14	-	86360348	-4100
chr6.114	chr6	88171605	88171644	88171625	39	q 1 5	NM_001031743	C6orf165	+	88174408	-2784
chr6.115	chr6	89888089	89888301	89888195	212	q 1 5	NM_080743	SFRS13B	-	89884519	-3676
chr6.116	chr6	90122285	90122466	90122376	181	q 1 5	NM_016021	UBE2J1	-	90119338	-3037
chr6.119	chr6	94190179	94190375	94190277	196	q 1 6 . 1	NM_004440	EPHA7	-	94186021	-4256
chr6.121	chr6	97072581	97072642	97072612	61	q 1 6 . 1	NM_015323	KIAA0776	+	97076422	-3811
chr6.122	chr6	97477739	97477808	97477774	69	q 1 6 . 1	NM_052904	KLHL32	+	97479216	-1443
chr6.123	chr6	99911385	99911608	99911497	223	q 1 6 . 2	NM_032511	C6orf168	-	99904252	-7244
chr6.124	chr6	99979101	99979138	99979120	37	q 1 6 . 2	NM_015491	SFRS18	-	99979928	809
chr6.124	chr6	99979101	99979138	99979120	37	q 1 6 . 2	NM_032870	SFRS18	-	99979928	809
chr6.125	chr6	100071272	100071347	100071310	75	q 1 6 . 3	NM_001080481	USP45	-	100069973	-1336
chr6.127	chr6	101023146	101023187	101023167	41	q 1 6 . 3	NM_005068	SIM1	-	101018272	-4894
chr6.128	chr6	101434673	101434743	101434708	70	q 1 6 . 3	NM_006828	ASCC3	-	101435945	1237
chr6.128	chr6	101434673	101434743	101434708	70	q 1 6 . 3	NM_022091	ASCC3	-	101435945	1237
chr6.129	chr6	105512617	105512686	105512652	69	q 2 1	NM_001004317	LIN28B	+	105511615	1036
chr6.130	chr6	105962850	105962887	105962869	37	q 2 1	NM_002726	PREP	-	105957662	-5206
chr6.131	chr6	106647673	106647891	106647782	218	q 2 1	NM_182907	PRDM1	+	106653507	-5725
chr6.132	chr6	106652210	106652247	106652229	37	q 2 1	NM_182907	PRDM1	+	106653507	-1279
chr6.134	chr6	107449671	107449717	107449694	46	q 2 1	NM_016487	C6orf203	+	107456099	-6405
chr6.134	chr6	107449671	107449717	107449694	46	q 2 1	NM_001142468	C6orf203	+	107456099	-6405
chr6.134	chr6	107449671	107449717	107449694	46	q 2 1	NM_001142470	C6orf203	+	107456099	-6405
chr6.136	chr6	108506926	108507225	108507076	299	q 2 1	NM_014028	OSTM1	-	108502634	-4441
chr6.137	chr6	108720588	108720624	108720606	36	q 2 1	NM_145315	LACE1	+	108722790	-2184
chr6.138	chr6	109271872	109272045	109271959	173	q 2 1	NM_032131	ARMC2	+	109276311	-4353
chr6.139	chr6	109521549	109521656	109521603	107	q 2 1	NM_014454	SESN1	-	109521970	368
chr6.140	chr6	109553133	109553340	109553237	207	q 2 1	NM_173830	C6orf182	+	109557199	-3963
chr6.141	chr6	109554124	109554201	109554163	77	q 2 1	NM_173830	C6orf182	+	109557199	-3037
chr6.144	chr6	110404006	110404042	110404024	36	q 2 1	NM_005284	GPR6	+	110406990	-2966
chr6.145	chr6	110405161	110405193	110405177	32	q 2 1	NM_005284	GPR6	+	110406990	-1813
chr6.148	chr6	111300109	111300421	111300265	312	q 2 1	NM_001634	AMD1	+	111302679	-2414
chr6.150	chr6	111913392	111913499	111913446	107	q 2 1	NM_002912	REV3L	-	111911107	-2338
chr6.152	chr6	116883273	116883309	116883291	36	q 2 2 . 1	NM_001010919	FAM26F	+	116889248	-5957
chr6.153	chr6	116953303	116953774	116953539	471	q 2 2 . 1	NM_153036	FAM26D	+	116956887	-3349
chr6.155	chr6	117191251	117191306	117191279	55	q 2 2 . 1	NM_001085480	FAM162B	-	117193579	2301
chr6.156	chr6	117685957	117686169	117686063	212	q 2 2 . 1	NM_153453	VGLL2	+	117693413	-7350
chr6.157	chr6	117688889	117688961	117688925	72	q 2 2 . 1	NM_153453	VGLL2	+	117693413	-4488
chr6.158	chr6	121696347	121696416	121696382	69	q 2 2 . 3 1	NM_152730	C6orf170	-	121697343	962
chr6.159	chr6	123148099	123148176	123148138	77	q 2 2 . 3 1	NM_006714	SMPDL3A	+	123151669	-3532
chr6.160	chr6	123149101	123149485	123149293	384	q 2 2 . 3 1	NM_006714	SMPDL3A	+	123151669	-2376
chr6.162	chr6	127882706	127882876	127882791	170	q 2 2 . 3 3	NM_001012279	C6orf174	-	127882193	-598
chr6.163	chr6	128882546	128882822	128882684	276	q 2 2 . 3 3	NM_002844	PTPRK	-	128883512	828
chr6.164	chr6	129246985	129247020	129247003	35	q 2 2 . 3 3	NM_000426	LAMA2	+	129245978	1024
chr6.164	chr6	129246985	129247020	129247003	35	q 2 2 . 3 3	NM_001079823	LAMA2	+	129245978	1024
chr6.167	chr6	130079269	130079386	130079328	117	q 2 2 . 3 3	NM_033515	ARHGAP18	-	130073063	-6264
chr6.168	chr6	130374005	130374075	130374040	70	q 2 2 . 3 3	NM_001007102	L3MBTL3	+	130381426	-7386
chr6.168	chr6	130374005	130374075	130374040	70	q 2 2 . 3 3	NM_032438	L3MBTL3	+	130381426	-7386
chr6.169	chr6	130584711	130584825	130584768	114	q 2 3 . 1	NM_001017373	SAMD3	-	130585792	1024
chr6.170	chr6	131990856	131990883	131990870	27	q 2 3 . 2	NM_015979	MED23	-	131991056	187
chr6.170	chr6	131990856	131990883	131990870	27	q 2 3 . 2	NM_004830	MED23	-	131991056	187
chr6.171	chr6	133011545	133011581	133011563	36	q 2 3 . 2	NM_138327	TAAR1	-	133008835	-2728
chr6.172	chr6	133131673	133131792	133131733	119	q 2 3 . 2	NM_078488	VNN2	-	133126291	-5441
chr6.173	chr6	134247654	134247728	134247691	74	q 2 3 . 2	NM_198392	TCF21	+	134251951	-4260
chr6.175	chr6	135419025	135419084	135419055	59	q 2 3 . 3	NM_006620	HBS1L	-	135417729	-1325
chr6.175	chr6	135419025	135419084	135419055	59	q 2 3 . 3	NM_001145158	HBS1L	-	135417729	-1325
chr6.175	chr6	135419025	135419084	135419055	59	q 2 3 . 3	NM_001145207	HBS1L	-	135417729	-1325
chr6.176	chr6	135545986	135546031	135546009	45	q 2 3 . 3	NM_001161656	MYB	+	135544145	1863
chr6.176	chr6	135545986	135546031	135546009	45	q 2 3 . 3	NM_001161660	MYB	+	135544145	1863
chr6.176	chr6	135545986	135546031	135546009	45	q 2 3 . 3	NM_005375	MYB	+	135544145	1863
chr6.176	chr6	135545986	135546031	135546009	45	q 2 3 . 3	NM_001161659	MYB	+	135544145	1863
chr6.176	chr6	135545986	135546031	135546009	45	q 2 3 . 3	NM_001130173	MYB	+	135544145	1863
chr6.176	chr6	135545986	135546031	135546009	45	q 2 3 . 3	NM_001130172	MYB	+	135544145	1863
chr6.176	chr6	135545986	135546031	135546009	45	q 2 3 . 3	NM_001161658	MYB	+	135544145	1863
chr6.176	chr6	135545986	135546031	135546009	45	q 2 3 . 3	NM_001161657	MYB	+	135544145	1863
chr6.178	chr6	137183781	137183854	137183818	73	q 2 3 . 3	NM_000288	PEX7	+	137185394	-1577
chr6.180	chr6	137283567	137283656	137283612	89	q 2 3 . 3	NM_001008783	SLC35D3	+	137285094	-1483
chr6.182	chr6	138860300	138860372	138860336	72	q 2 3 . 3	NM_001144060	NHSL1	-	138862272	1936
chr6.184	chr6	139129066	139129103	139129085	37	q 2 4 . 1	NM_015439	CCDC28A	+	139136349	-7265
chr6.185	chr6	143417986	143418055	143418021	69	q 2 4 . 2	NM_016108	AIG1	+	143423715	-5695
chr6.187	chr6	143878852	143879024	143878938	172	q 2 4 . 2	NM_032020	FUCA2	-	143874556	-4382
chr6.188	chr6	144221769	144221806	144221788	37	q 2 4 . 2	NM_001013623	C6orf94	+	144227265	-5478
chr6.189	chr6	147560222	147560294	147560258	72	q 2 4 . 3	NM_139244	STXBP5	+	147567200	-6942
chr6.189	chr6	147560222	147560294	147560258	72	q 2 4 . 3	NM_001127715	STXBP5	+	147567200	-6942
chr6.190	chr6	149931189	149931226	149931208	37	q 2 5 . 1	NM_138785	C6orf72	+	149929220	1987
chr6.191	chr6	151225489	151225787	151225638	298	q 2 5 . 1	NM_015440	MTHFD1L	+	151228383	-2745
chr6.192	chr6	151230303	151230608	151230456	305	q 2 5 . 1	NM_015440	MTHFD1L	+	151228383	2072
chr6.193	chr6	151858068	151858105	151858087	37	q 2 5 . 1	NM_025059	C6orf97	+	151856867	1219
chr6.194	chr6	152688695	152688730	152688713	35	q 2 5 . 2	NM_015293	SYNE1	-	152681172	-7540
chr6.196	chr6	155682908	155683016	155682962	108	q 2 5 . 3	NM_016020	TFB1M	-	155677318	-5644
chr6.197	chr6	159168120	159168157	159168139	37	q 2 5 . 3	NM_001111077	EZR	-	159160444	-7694
chr6.199	chr6	160033435	160033543	160033489	108	q 2 5 . 3	NM_001024466	SOD2	-	160034343	854
chr6.199	chr6	160033435	160033543	160033489	108	q 2 5 . 3	NM_001024465	SOD2	-	160034343	854
chr6.199	chr6	160033435	160033543	160033489	108	q 2 5 . 3	NM_000636	SOD2	-	160034343	854
chr6.200	chr6	160099038	160099242	160099140	204	q 2 5 . 3	NM_005891	ACAT2	+	160102978	-3838
chr6.201	chr6	163070482	163070521	163070502	39	q 2 6	NM_004562	PARK2	-	163068824	-1677
chr6.201	chr6	163070482	163070521	163070502	39	q 2 6	NM_013987	PARK2	-	163068824	-1677
chr6.201	chr6	163070482	163070521	163070502	39	q 2 6	NM_001080379	PACRG	+	163068991	1510
chr6.204	chr6	167969714	167969955	167969835	241	q 2 7	NR_027906	C6orf124	-	167970325	491
chr6.205	chr6	168220897	168220931	168220914	34	q 2 7	NM_001122841	FRMD1	-	168219381	-1533
chr6.206	chr6	169846178	169846409	169846294	231	q 2 7	NM_001029863	C6orf120	+	169844181	2112
chr7.1	chr7	1094987	1095127	1095057	140	p 2 2 . 3	NM_001098201	GPER	+	1094248	809
chr7.1	chr7	1094987	1095127	1095057	140	p 2 2 . 3	NM_001039966	GPER	+	1092968	2089
chr7.2	chr7	1236743	1236858	1236801	115	p 2 2 . 3	NM_001080461	UNCX	+	1239179	-2379
chr7.7	chr7	6283405	6283442	6283424	37	p 2 2 . 1	NM_004227	CYTH3	-	6278767	-4656
chr7.8	chr7	6357535	6357754	6357645	219	p 2 2 . 1	NM_001037163	C7orf70	-	6355115	-2529
chr7.9	chr7	6838331	6838595	6838463	264	p 2 2 . 1	NM_198097	C7orf28B	-	6832386	-6077
chr7.10	chr7	8442051	8442081	8442066	30	p 2 1 . 3	NM_152745	NXPH1	+	8440109	1957
chr7.11	chr7	12217360	12217396	12217378	36	p 2 1 . 3	NM_018374	TMEM106B	+	12217372	6
chr7.11	chr7	12217360	12217396	12217378	36	p 2 1 . 3	NM_001134232	TMEM106B	+	12217372	6
chr7.13	chr7	15571796	15572079	15571938	283	p 2 1 . 1	NM_001004320	TMEM195	-	15568165	-3772
chr7.15	chr7	16469644	16469681	16469663	37	p 2 1 . 1	NM_015464	SOSTDC1	-	16471999	2337
chr7.16	chr7	23110279	23110444	23110362	165	p 1 5 . 3	NM_001031710	KLHL7	+	23111877	-1516
chr7.16	chr7	23110279	23110444	23110362	165	p 1 5 . 3	NM_001172428	KLHL7	+	23111877	-1516
chr7.16	chr7	23110279	23110444	23110362	165	p 1 5 . 3	NR_033329	KLHL7	+	23111877	-1516
chr7.16	chr7	23110279	23110444	23110362	165	p 1 5 . 3	NR_033328	KLHL7	+	23111877	-1516
chr7.17	chr7	23484150	23484550	23484350	400	p 1 5 . 3	NM_006547	IGF2BP3	-	23476520	-7830
chr7.18	chr7	23487117	23487455	23487286	338	p 1 5 . 3	NR_026676	RPS2P32	+	23496531	-9245
chr7.19	chr7	24761932	24761969	24761951	37	p 1 5 . 3	NM_001127453	DFNA5	-	24763608	1658
chr7.22	chr7	29570768	29570954	29570861	186	p 1 5 . 1	NM_175887	PRR15	+	29569951	910
chr7.24	chr7	30373099	30373130	30373115	31	p 1 4 . 3	NR_002186	DKFZP586I1420	+	30376190	-3076
chr7.25	chr7	30775594	30775634	30775614	40	p 1 4 . 3	NM_032222	FAM188B	+	30777557	-1943
chr7.27	chr7	31348626	31348810	31348718	184	p 1 4 . 3	NM_022728	NEUROD6	-	31347063	-1655
chr7.28	chr7	31350446	31350672	31350559	226	p 1 4 . 3	NM_022728	NEUROD6	-	31347063	-3496
chr7.31	chr7	32732778	32732996	32732887	218	p 1 4 . 3	NR_003502	LOC441208	+	32734086	-1199
chr7.32	chr7	33046719	33046755	33046737	36	p 1 4 . 3	NM_001166118	NT5C3	-	33047046	309
chr7.33	chr7	33913895	33913974	33913935	79	p 1 4 . 3	NM_133468	BMPER	+	33911636	2298
chr7.34	chr7	35800891	35801077	35800984	186	p 1 4 . 2	NM_001011553	2007-09-01	+	35807151	-6167
chr7.34	chr7	35800891	35801077	35800984	186	p 1 4 . 2	NM_001788	39326	+	35807151	-6167
chr7.39	chr7	42922675	42922750	42922713	75	p 1 4 . 1	NM_024054	C7orf25	-	42918214	-4498
chr7.39	chr7	42922675	42922750	42922713	75	p 1 4 . 1	NM_001099858	C7orf25	-	42918214	-4498
chr7.40	chr7	44855560	44855704	44855632	144	p 1 3	NM_138635	H2AFV	-	44854250	-1382
chr7.40	chr7	44855560	44855704	44855632	144	p 1 3	NM_201436	H2AFV	-	44854250	-1382
chr7.40	chr7	44855560	44855704	44855632	144	p 1 3	NM_201516	H2AFV	-	44854250	-1382
chr7.40	chr7	44855560	44855704	44855632	144	p 1 3	NM_012412	H2AFV	-	44854250	-1382
chr7.40	chr7	44855560	44855704	44855632	144	p 1 3	NM_201517	H2AFV	-	44854250	-1382
chr7.41	chr7	45000380	45000415	45000398	35	p 1 3	NR_030770	CCM2	+	45005869	-5472
chr7.42	chr7	47952823	47952857	47952840	34	p 1 2 . 3	NM_138295	PKD1L1	-	47954562	1722
chr7.43	chr7	49777463	49777499	49777481	36	p 1 2 . 3	NM_198570	VWC2	+	49783802	-6321
chr7.44	chr7	51349940	51350017	51349979	77	p 1 2 . 1	NM_015198	COBL	-	51352009	2031
chr7.45	chr7	54793009	54793047	54793028	38	p 1 1 . 2	NM_014302	SEC61G	-	54794433	1405
chr7.45	chr7	54793009	54793047	54793028	38	p 1 1 . 2	NM_001012456	SEC61G	-	54794433	1405
chr7.47	chr7	56532466	56532543	56532505	77	p 1 1 . 2	NR_026929	DKFZp434L192	+	56531409	1095
chr7.51	chr7	63527583	63527759	63527671	176	q 1 1 . 2 1	NR_029404	LOC649395	+	63531505	-3834
chr7.55	chr7	72112179	72112290	72112235	111	q 1 1 . 2 3	NM_001013739	STAG3L3	-	72114391	2157
chr7.56	chr7	72379749	72379923	72379836	174	q 1 1 . 2 3	NM_178125	TRIM50	-	72380021	185
chr7.58	chr7	75517670	75517703	75517687	33	q 1 1 . 2 3	NM_005918	MDH2	+	75515328	2358
chr7.60	chr7	77268267	77268434	77268351	167	q 2 1 . 1 1	NM_001127358	PHTF2	+	77266044	2306
chr7.60	chr7	77268267	77268434	77268351	167	q 2 1 . 1 1	NM_001127360	PHTF2	+	77266044	2306
chr7.61	chr7	79981661	79981730	79981696	69	q 2 1 . 1 1	NM_001102386	GNAT3	-	79979178	-2517
chr7.62	chr7	79982090	79982307	79982199	217	q 2 1 . 1 1	NM_001102386	GNAT3	-	79979178	-3020
chr7.63	chr7	80101954	80102070	80102012	116	q 2 1 . 1 1	NM_000072	CD36	+	80105767	-3755
chr7.63	chr7	80101954	80102070	80102012	116	q 2 1 . 1 1	NM_001001548	CD36	+	80105767	-3755
chr7.64	chr7	81240293	81240515	81240404	222	q 2 1 . 1 1	NM_001010932	HGF	-	81237388	-3016
chr7.64	chr7	81240293	81240515	81240404	222	q 2 1 . 1 1	NM_000601	HGF	-	81237388	-3016
chr7.64	chr7	81240293	81240515	81240404	222	q 2 1 . 1 1	NM_001010933	HGF	-	81237388	-3016
chr7.64	chr7	81240293	81240515	81240404	222	q 2 1 . 1 1	NM_001010931	HGF	-	81237388	-3016
chr7.64	chr7	81240293	81240515	81240404	222	q 2 1 . 1 1	NM_001010934	HGF	-	81237388	-3016
chr7.67	chr7	84594864	84594936	84594900	72	q 2 1 . 1 1	NM_152754	SEMA3D	-	84589183	-5717
chr7.69	chr7	86104979	86105259	86105119	280	q 2 1 . 1 2	NM_000840	GRM3	+	86111165	-6046
chr7.70	chr7	86690658	86690682	86690670	24	q 2 1 . 1 2	NM_024315	C7orf23	-	86686967	-3703
chr7.72	chr7	86941680	86941807	86941744	127	q 2 1 . 1 2	NM_018849	ABCB4	-	86942955	1212
chr7.72	chr7	86941680	86941807	86941744	127	q 2 1 . 1 2	NM_018850	ABCB4	-	86942955	1212
chr7.72	chr7	86941680	86941807	86941744	127	q 2 1 . 1 2	NM_000443	ABCB4	-	86942955	1212
chr7.73	chr7	89585070	89585179	89585125	109	q 2 1 . 1 3	NR_003551	DPY19L2P4	+	89586649	-1525
chr7.76	chr7	91347235	91347449	91347342	214	q 2 1 . 2	NM_006980	MTERF	-	91347952	610
chr7.77	chr7	92298727	92298843	92298785	116	q 2 1 . 2	NM_001259	CDK6	-	92301167	2382
chr7.79	chr7	92950927	92951155	92951041	228	q 2 1 . 3	NR_030164	MIR489	-	92951267	226
chr7.80	chr7	93034207	93034492	93034350	285	q 2 1 . 3	NM_001164738	CALCR	-	93027058	-7291
chr7.81	chr7	93364473	93364580	93364527	107	q 2 1 . 3	NM_006528	TFPI2	-	93358001	-6525
chr7.82	chr7	94127151	94127226	94127189	75	q 2 1 . 3	NM_001099400	SGCE	-	94123457	-3731
chr7.82	chr7	94127151	94127226	94127189	75	q 2 1 . 3	NM_003919	SGCE	-	94123457	-3731
chr7.83	chr7	94369424	94369785	94369605	361	q 2 1 . 3	NM_017650	PPP1R9A	+	94374884	-5280
chr7.83	chr7	94369424	94369785	94369605	361	q 2 1 . 3	NM_001166160	PPP1R9A	+	94374884	-5280
chr7.85	chr7	94794639	94794668	94794654	29	q 2 1 . 3	NM_000446	PON1	-	94791820	-2833
chr7.86	chr7	94869572	94869630	94869601	58	q 2 1 . 3	NM_000940	PON3	-	94863623	-5978
chr7.87	chr7	95062016	95062324	95062170	308	q 2 1 . 3	NM_002612	PDK4	-	95063861	1691
chr7.88	chr7	95786938	95787169	95787054	231	q 2 1 . 3	NM_014251	SLC25A13	-	95789395	2342
chr7.88	chr7	95786938	95787169	95787054	231	q 2 1 . 3	NM_001160210	SLC25A13	-	95789395	2342
chr7.88	chr7	95786938	95787169	95787054	231	q 2 1 . 3	NR_027662	SLC25A13	-	95789395	2342
chr7.89	chr7	95795180	95795250	95795215	70	q 2 1 . 3	NM_014251	SLC25A13	-	95789395	-5820
chr7.89	chr7	95795180	95795250	95795215	70	q 2 1 . 3	NM_001160210	SLC25A13	-	95789395	-5820
chr7.89	chr7	95795180	95795250	95795215	70	q 2 1 . 3	NR_027662	SLC25A13	-	95789395	-5820
chr7.90	chr7	96475632	96475666	96475649	34	q 2 1 . 3	NM_005222	DLX6	+	96473225	2424
chr7.91	chr7	97200196	97200394	97200295	198	q 2 1 . 3	NM_013998	TAC1	+	97199206	1089
chr7.91	chr7	97200196	97200394	97200295	198	q 2 1 . 3	NM_013997	TAC1	+	97199206	1089
chr7.91	chr7	97200196	97200394	97200295	198	q 2 1 . 3	NM_003182	TAC1	+	97199206	1089
chr7.91	chr7	97200196	97200394	97200295	198	q 2 1 . 3	NM_013996	TAC1	+	97199206	1089
chr7.92	chr7	98873537	98873671	98873604	134	q 2 2 . 1	NM_015545	PTCD1	-	98874355	751
chr7.93	chr7	99877139	99877184	99877162	45	q 2 2 . 1	NM_145030	C7orf47	-	99872030	-5131
chr7.95	chr7	101997892	101997956	101997924	64	q 2 2 . 1	NM_001097615	POLR2J3	-	102000173	2249
chr7.96	chr7	102005729	102005786	102005758	57	q 2 2 . 1	NM_001097615	POLR2J3	-	102000173	-5584
chr7.97	chr7	102575054	102575090	102575072	36	q 2 2 . 1	NM_198990	NAPEPLD	-	102576805	1733
chr7.97	chr7	102575054	102575090	102575072	36	q 2 2 . 1	NM_001122838	NAPEPLD	-	102576805	1733
chr7.98	chr7	103633808	103634064	103633936	256	q 2 2 . 2	NM_002553	ORC5L	-	103635699	1763
chr7.98	chr7	103633808	103634064	103633936	256	q 2 2 . 2	NM_181747	ORC5L	-	103635699	1763
chr7.100	chr7	104695166	104695240	104695203	74	q 2 2 . 3	NM_182691	SRPK2	-	104696713	1510
chr7.101	chr7	106984880	106985017	106984949	137	q 3 1 . 1	NM_181581	DUS4L	+	106991667	-6719
chr7.102	chr7	107169711	107169783	107169747	72	q 3 1 . 1	NM_024814	CBLL1	+	107171514	-1767
chr7.102	chr7	107169711	107169783	107169747	72	q 3 1 . 1	NR_024199	CBLL1	+	107171514	-1767
chr7.103	chr7	107230368	107230403	107230386	35	q 3 1 . 1	NM_000111	SLC26A3	-	107230914	529
chr7.104	chr7	107881849	107882014	107881932	165	q 3 1 . 1	NM_001037132	NRCAM	-	107884062	2131
chr7.104	chr7	107881849	107882014	107881932	165	q 3 1 . 1	NM_005010	NRCAM	-	107884062	2131
chr7.106	chr7	115918276	115918453	115918365	177	q 3 1 . 2	NM_198212	CAV2	+	115926679	-8315
chr7.106	chr7	115918276	115918453	115918365	177	q 3 1 . 2	NM_001233	CAV2	+	115926679	-8315
chr7.107	chr7	116093401	116093615	116093508	214	q 3 1 . 2	NM_000245	MET	+	116099694	-6186
chr7.107	chr7	116093401	116093615	116093508	214	q 3 1 . 2	NM_001127500	MET	+	116099694	-6186
chr7.108	chr7	116376712	116376748	116376730	36	q 3 1 . 2	NM_021908	ST7	+	116380616	-3886
chr7.108	chr7	116376712	116376748	116376730	36	q 3 1 . 2	NM_018412	ST7	+	116380616	-3886
chr7.109	chr7	116906380	116906421	116906401	41	q 3 1 . 2	NM_000492	CFTR	+	116907252	-852
chr7.111	chr7	123076116	123076190	123076153	74	q 3 1 . 3 3	NM_207163	LMOD2	+	123083096	-6943
chr7.112	chr7	123459420	123459539	123459480	119	q 3 1 . 3 3	NM_001136002	TMEM229A	-	123460759	1280
chr7.113	chr7	123462493	123462573	123462533	80	q 3 1 . 3 3	NM_001136002	TMEM229A	-	123460759	-1774
chr7.115	chr7	128167999	128168143	128168071	144	q 3 2 . 1	NM_001219	CALU	+	128166581	1490
chr7.115	chr7	128167999	128168143	128168071	144	q 3 2 . 1	NM_001130674	CALU	+	128166581	1490
chr7.116	chr7	128554289	128554498	128554394	209	q 3 2 . 1	NR_002144	LOC407835	+	128553560	833
chr7.120	chr7	134114341	134114442	134114392	101	q 3 3	NM_033157	CALD1	+	134114703	-312
chr7.120	chr7	134114341	134114442	134114392	101	q 3 3	NM_004342	CALD1	+	134114703	-312
chr7.120	chr7	134114341	134114442	134114392	101	q 3 3	NM_033138	CALD1	+	134114703	-312
chr7.124	chr7	141318023	141318344	141318184	321	q 3 4	NM_176817	TAS2R38	-	141320042	1859
chr7.127	chr7	142589448	142589517	142589483	69	q 3 4	NM_176881	TAS2R39	+	142590633	-1151
chr7.128	chr7	142817642	142817680	142817661	38	q 3 4	NM_005232	EPHA1	-	142816107	-1554
chr7.129	chr7	142846220	142846257	142846239	37	q 3 4	NM_177437	TAS2R60	+	142850667	-4429
chr7.130	chr7	143289416	143289453	143289435	37	q 3 5	NM_012369	OR2F1	+	143287952	1482
chr7.131	chr7	143327357	143327504	143327431	147	q 3 5	NM_001005281	OR6B1	+	143332022	-4592
chr7.132	chr7	143423925	143424083	143424004	158	q 3 5	NM_001004135	OR2A12	+	143423133	871
chr7.134	chr7	143521428	143521585	143521507	157	q 3 5	NM_001003702	ARHGEF5L	-	143523724	2218
chr7.135	chr7	143565058	143565267	143565163	209	q 3 5	NM_001005287	OR2A1	-	143560869	-4293
chr7.136	chr7	143566180	143566248	143566214	68	q 3 5	NM_001005287	OR2A1	-	143560869	-5345
chr7.137	chr7	143567652	143567999	143567826	347	q 3 5	NM_001005287	OR2A1	-	143560869	-6956
chr7.138	chr7	143589125	143589565	143589345	440	q 3 5	NM_001005328	OR2A7	-	143587654	-1691
chr7.140	chr7	148018947	148019161	148019054	214	q 3 6 . 1	NM_003592	CUL1	+	148026865	-7811
chr7.141	chr7	148214651	148214963	148214807	312	q 3 6 . 1	NM_152998	EZH2	-	148212347	-2460
chr7.141	chr7	148214651	148214963	148214807	312	q 3 6 . 1	NM_004456	EZH2	-	148212347	-2460
chr7.144	chr7	149837209	149837320	149837265	111	q 3 6 . 1	NM_153236	GIMAP7	+	149842877	-5613
chr7.145	chr7	150958735	150958881	150958808	146	q 3 6 . 1	NM_024429	PRKAG2	-	150960277	1469
chr7.146	chr7	151145895	151146117	151146006	222	q 3 6 . 1	NM_001040633	PRKAG2	-	151142890	-3116
chr7.148	chr7	153376313	153376376	153376345	63	q 3 6 . 2	NM_130797	DPP6	+	153380709	-4365
chr7.149	chr7	158629470	158629544	158629507	74	no_data	NM_003382	VIPR2	-	158630410	903
chr8.1	chr8	6783750	6783788	6783769	38	p 2 3 . 1	NM_001925	DEFA4	-	6783196	-573
chr8.4	chr8	7425535	7425573	7425554	38	p 2 3 . 1	NM_001136572	FAM90A7	-	7427585	2031
chr8.5	chr8	7709578	7709722	7709650	144	p 2 3 . 1	NM_001037668	DEFB107A	-	7710648	998
chr8.5	chr8	7709578	7709722	7709650	144	p 2 3 . 1	NM_001040705	DEFB107B	-	7710648	998
chr8.7	chr8	11599115	11599221	11599168	106	p 2 3 . 1	NM_002052	GATA4	+	11599125	43
chr8.8	chr8	11761055	11761092	11761074	37	p 2 3 . 1	NM_147780	CTSB	-	11763055	1982
chr8.8	chr8	11761055	11761092	11761074	37	p 2 3 . 1	NM_147782	CTSB	-	11763055	1982
chr8.8	chr8	11761055	11761092	11761074	37	p 2 3 . 1	NM_001908	CTSB	-	11763055	1982
chr8.8	chr8	11761055	11761092	11761074	37	p 2 3 . 1	NM_147783	CTSB	-	11763055	1982
chr8.8	chr8	11761055	11761092	11761074	37	p 2 3 . 1	NM_147781	CTSB	-	11763055	1982
chr8.9	chr8	12339131	12339181	12339156	50	p 2 3 . 1	NM_001137610	FAM86B2	-	12338223	-933
chr8.11	chr8	12913881	12913955	12913918	74	p 2 2	NM_001099677	C8orf79	+	12914143	-225
chr8.12	chr8	13414704	13414827	13414766	123	p 2 2	NM_182643	DLC1	-	13416800	2035
chr8.12	chr8	13414704	13414827	13414766	123	p 2 2	NM_024767	DLC1	-	13416800	2035
chr8.15	chr8	17700549	17701043	17700796	494	p 2 2	NM_001001925	MTUS1	-	17702706	1910
chr8.15	chr8	17700549	17701043	17700796	494	p 2 2	NM_001001924	MTUS1	-	17702706	1910
chr8.16	chr8	18914465	18914537	18914501	72	p 2 2	NM_015310	PSD3	-	18915476	975
chr8.18	chr8	19721378	19721712	19721545	334	p 2 1 . 3	NM_018142	INTS10	+	19719197	2348
chr8.19	chr8	20093994	20094286	20094140	292	p 2 1 . 3	NM_001142324	SLC18A1	-	20084997	-9143
chr8.19	chr8	20093994	20094286	20094140	292	p 2 1 . 3	NM_001135691	SLC18A1	-	20084997	-9143
chr8.19	chr8	20093994	20094286	20094140	292	p 2 1 . 3	NM_001142325	SLC18A1	-	20084997	-9143
chr8.19	chr8	20093994	20094286	20094140	292	p 2 1 . 3	NM_001693	ATP6V1B2	+	20098983	-4843
chr8.22	chr8	22074438	22074734	22074586	296	p 2 1 . 3	NM_003018	SFTPC	+	22075128	-542
chr8.22	chr8	22074438	22074734	22074586	296	p 2 1 . 3	NM_001172357	SFTPC	+	22075128	-542
chr8.22	chr8	22074438	22074734	22074586	296	p 2 1 . 3	NM_001172410	SFTPC	+	22075128	-542
chr8.23	chr8	23596911	23597190	23597051	279	p 2 1 . 2	NM_006167	NKX3-1	-	23596395	-655
chr8.24	chr8	24872014	24872228	24872121	214	p 2 1 . 2	NM_006158	NEFL	-	24870048	-2073
chr8.25	chr8	25370938	25370976	25370957	38	p 2 1 . 2	NM_017634	KCTD9	-	25371837	880
chr8.27	chr8	26202890	26203000	26202945	110	p 2 1 . 2	NM_002717	PPP2R2A	+	26204950	-2005
chr8.28	chr8	26292934	26293162	26293048	228	p 2 1 . 2	NM_004331	BNIP3L	+	26296439	-3391
chr8.29	chr8	29179161	29179348	29179255	187	p 1 2	NM_015254	KIF13B	-	29176529	-2725
chr8.30	chr8	30074032	30074105	30074069	73	p 1 2	NM_015344	LEPROTL1	+	30072463	1605
chr8.30	chr8	30074032	30074105	30074069	73	p 1 2	NM_001128208	LEPROTL1	+	30072463	1605
chr8.31	chr8	30825626	30825664	30825645	38	p 1 2	NM_031271	TEX15	-	30826075	430
chr8.35	chr8	36762737	36762925	36762831	188	p 1 2	NM_001031836	KCNU1	+	36760999	1832
chr8.36	chr8	38879494	38879526	38879510	32	p 1 1 . 2 3	NM_021623	PLEKHA2	+	38877909	1601
chr8.37	chr8	40123688	40123794	40123741	106	p 1 1 . 2 1	NM_020130	C8orf4	+	40130145	-6404
chr8.38	chr8	41468972	41469014	41468993	42	p 1 1 . 2 1	NM_001002296	GOLGA7	+	41467329	1664
chr8.42	chr8	42513044	42513082	42513063	38	p 1 1 . 2 1	NM_001135676	C8orf40	+	42515454	-2391
chr8.48	chr8	57520138	57520310	57520224	172	q 1 2 . 1	NM_006211	PENK	-	57521147	923
chr8.49	chr8	60199953	60200061	60200007	108	q 1 2 . 1	NM_014729	TOX	-	60194321	-5686
chr8.51	chr8	64245467	64245691	64245579	224	q 1 2 . 3	NM_152758	YTHDF3	+	64243674	1905
chr8.54	chr8	66866207	66866244	66866226	37	q 1 3 . 1	NM_002603	PDE7A	-	66863875	-2350
chr8.55	chr8	66867809	66867845	66867827	36	q 1 3 . 1	NM_002603	PDE7A	-	66863875	-3952
chr8.56	chr8	67507702	67507861	67507782	159	q 1 3 . 1	NM_144650	ADHFE1	+	67507271	510
chr8.57	chr8	67568786	67568896	67568841	110	q 1 3 . 1	NM_152765	C8orf46	+	67568044	797
chr8.60	chr8	69025681	69025785	69025733	104	q 1 3 . 2	NM_024870	PREX2	+	69027156	-1423
chr8.60	chr8	69025681	69025785	69025733	104	q 1 3 . 2	NM_025170	PREX2	+	69027156	-1423
chr8.64	chr8	71481330	71481654	71481492	324	q 1 3 . 3	NM_006540	NCOA2	-	71478574	-2918
chr8.65	chr8	73608465	73608502	73608484	37	q 1 3 . 3	NM_004770	KCNB2	+	73612179	-3696
chr8.66	chr8	74368337	74368521	74368429	184	q 2 1 . 1 1	NM_000971	RPL7	-	74368423	-6
chr8.67	chr8	75394799	75394944	75394872	145	q 2 1 . 1 1	NM_020647	JPH1	-	75396117	1246
chr8.68	chr8	75417963	75418386	75418175	423	q 2 1 . 1 1	NM_018972	GDAP1	+	75425172	-6998
chr8.69	chr8	76611987	76612007	76611997	20	q 2 1 . 1 1	NM_004133	HNF4G	+	76614757	-2760
chr8.71	chr8	79738578	79738616	79738597	38	q 2 1 . 1 2	NM_016010	FAM164A	+	79740836	-2239
chr8.72	chr8	79742420	79742738	79742579	318	q 2 1 . 1 2	NM_016010	FAM164A	+	79740836	1743
chr8.73	chr8	81251468	81251495	81251482	27	q 2 1 . 1 3	NM_005079	TPD52	-	81246391	-5090
chr8.73	chr8	81251468	81251495	81251482	27	q 2 1 . 1 3	NM_001025253	TPD52	-	81246391	-5090
chr8.77	chr8	82807532	82807639	82807586	107	q 2 1 . 1 3	NM_152284	CHMP4C	+	82807242	343
chr8.78	chr8	82915192	82915353	82915273	161	q 2 1 . 1 3	NM_152837	SNX16	-	82917076	1804
chr8.78	chr8	82915192	82915353	82915273	161	q 2 1 . 1 3	NM_152836	SNX16	-	82917076	1804
chr8.78	chr8	82915192	82915353	82915273	161	q 2 1 . 1 3	NM_022133	SNX16	-	82917076	1804
chr8.79	chr8	86530581	86530689	86530635	108	q 2 1 . 2	NM_005181	CA3	+	86538307	-7672
chr8.81	chr8	86885849	86885990	86885920	141	q 2 1 . 2	NR_003594	REXO1L2P	-	86885361	-558
chr8.84	chr8	87826727	87826803	87826765	76	q 2 1 . 3	NM_019098	CNGB3	-	87825019	-1746
chr8.85	chr8	87827057	87827228	87827143	171	q 2 1 . 3	NM_019098	CNGB3	-	87825019	-2123
chr8.87	chr8	89408356	89408573	89408465	217	q 2 1 . 3	NM_005941	MMP16	-	89408833	369
chr8.87	chr8	89408356	89408573	89408465	217	q 2 1 . 3	NM_022564	MMP16	-	89408833	369
chr8.88	chr8	91161883	91162057	91161970	174	q 2 1 . 3	NM_004929	CALB1	-	91164283	2313
chr8.90	chr8	92331430	92331683	92331557	253	q 2 1 . 3	NM_134266	SLC26A7	+	92330691	865
chr8.90	chr8	92331430	92331683	92331557	253	q 2 1 . 3	NM_052832	SLC26A7	+	92330691	865
chr8.91	chr8	93102436	93102508	93102472	72	q 2 1 . 3	NM_175636	RUNX1T1	-	93099084	-3388
chr8.92	chr8	93147208	93147336	93147272	128	q 2 1 . 3	NM_004349	RUNX1T1	-	93144367	-2905
chr8.94	chr8	94775850	94776010	94775930	160	q 2 2 . 1	NM_145269	FAM92A1	+	94781948	-6018
chr8.95	chr8	94992994	94993068	94993031	74	q 2 2 . 1	NM_018444	PDP1	+	94998258	-5227
chr8.96	chr8	95632818	95633107	95632963	289	q 2 2 . 1	NM_015496	KIAA1429	-	95634864	1902
chr8.96	chr8	95632818	95633107	95632963	289	q 2 2 . 1	NM_183009	KIAA1429	-	95634864	1902
chr8.99	chr8	95974970	95975007	95974989	37	q 2 2 . 1	NM_057749	CCNE2	-	95976658	1670
chr8.100	chr8	97314934	97315017	97314976	83	q 2 2 . 1	NM_006294	UQCRB	-	97317038	2063
chr8.102	chr8	100092644	100092784	100092714	140	q 2 2 . 2	NM_015243	VPS13B	+	100094669	-1955
chr8.102	chr8	100092644	100092784	100092714	140	q 2 2 . 2	NM_152564	VPS13B	+	100094669	-1955
chr8.102	chr8	100092644	100092784	100092714	140	q 2 2 . 2	NM_017890	VPS13B	+	100094669	-1955
chr8.102	chr8	100092644	100092784	100092714	140	q 2 2 . 2	NM_181661	VPS13B	+	100094669	-1955
chr8.104	chr8	102031425	102031489	102031457	64	q 2 2 . 3	NM_001135702	YWHAZ	-	102031975	518
chr8.105	chr8	102574378	102574406	102574392	28	q 2 2 . 3	NM_024915	GRHL2	+	102573843	549
chr8.106	chr8	104894280	104894676	104894478	396	q 2 2 . 3	NM_014677	RIMS2	+	104900591	-6113
chr8.108	chr8	106401861	106401971	106401916	110	q 2 3 . 1	NM_012082	ZFPM2	+	106400322	1594
chr8.111	chr8	109337152	109337188	109337170	36	q 2 3 . 1	NM_001568	EIF3E	-	109330135	-7035
chr8.113	chr8	111058314	111058352	111058333	38	q 2 3 . 2	NM_014379	KCNV1	-	111056135	-2198
chr8.115	chr8	117845473	117845534	117845504	61	q 2 4 . 1 1	NM_032334	UTP23	+	117847922	-2419
chr8.116	chr8	117966002	117966040	117966021	38	q 2 4 . 1 1	NM_006265	RAD21	-	117956286	-9735
chr8.117	chr8	118217676	118217893	118217785	217	q 2 4 . 1 1	NM_173851	SLC30A8	+	118216517	1267
chr8.118	chr8	120724517	120724711	120724614	194	q 2 4 . 1 2	NM_006209	ENPP2	-	120720287	-4327
chr8.118	chr8	120724517	120724711	120724614	194	q 2 4 . 1 2	NM_001040092	ENPP2	-	120720287	-4327
chr8.118	chr8	120724517	120724711	120724614	194	q 2 4 . 1 2	NM_001130863	ENPP2	-	120720287	-4327
chr8.119	chr8	121894999	121895121	121895060	122	q 2 4 . 1 2	NM_021021	SNTB1	-	121893490	-1570
chr8.120	chr8	124359967	124360005	124359986	38	q 2 4 . 1 3	NM_007222	ZHX1	-	124355728	-4258
chr8.120	chr8	124359967	124360005	124359986	38	q 2 4 . 1 3	NM_001017926	ZHX1	-	124355728	-4258
chr8.121	chr8	124625626	124625808	124625717	182	q 2 4 . 1 3	NM_058229	FBXO32	-	124622627	-3090
chr8.122	chr8	124843148	124843221	124843185	73	q 2 4 . 1 3	NM_144963	FAM91A1	+	124850062	-6878
chr8.123	chr8	128494460	128494497	128494479	37	q 2 4 . 2 1	NM_001159542	POU5F1B	+	128497038	-2560
chr8.124	chr8	131380975	131381012	131380994	37	q 2 4 . 2 1	NR_002765	ASAP1IT1	-	131377961	-3032
chr8.125	chr8	131489465	131489595	131489530	130	q 2 4 . 2 1	NM_018482	ASAP1	-	131483399	-6131
chr8.126	chr8	132123814	132123905	132123860	91	q 2 4 . 2 2	NM_001115	ADCY8	-	132122017	-1842
chr8.128	chr8	134186088	134186157	134186123	69	q 2 4 . 2 2	NM_001045556	SLA	-	134184492	-1630
chr8.128	chr8	134186088	134186157	134186123	69	q 2 4 . 2 2	NM_001045557	SLA	-	134184492	-1630
chr8.134	chr8	144804032	144804287	144804160	255	q 2 4 . 3	NM_014789	ZNF623	+	144803096	1063
chr9.3	chr9	824677	824811	824744	134	p 2 4 . 3	NM_021951	DMRT1	+	831689	-6945
chr9.6	chr9	3513668	3513826	3513747	158	p 2 4 . 2	NM_134428	RFX3	-	3515983	2236
chr9.6	chr9	3513668	3513826	3513747	158	p 2 4 . 2	NM_002919	RFX3	-	3515983	2236
chr9.7	chr9	3889866	3890011	3889939	145	p 2 4 . 2	NR_026663	C9orf70	+	3888645	1293
chr9.11	chr9	17127208	17127372	17127290	164	p 2 2 . 2	NM_001114395	CNTLN	+	17125037	2253
chr9.11	chr9	17127208	17127372	17127290	164	p 2 2 . 2	NM_017738	CNTLN	+	17125037	2253
chr9.15	chr9	21157946	21158097	21158022	151	p 2 1 . 3	NM_002175	IFNA21	-	21156659	-1362
chr9.16	chr9	21471298	21471332	21471315	34	p 2 1 . 3	NM_176891	IFNE	-	21472312	997
chr9.18	chr9	21973004	21973224	21973114	220	p 2 1 . 3	NM_058197	CDKN2A	-	21965038	-8076
chr9.18	chr9	21973004	21973224	21973114	220	p 2 1 . 3	NM_000077	CDKN2A	-	21965038	-8076
chr9.19	chr9	22438985	22439022	22439004	37	p 2 1 . 3	NM_022160	DMRTA1	+	22436839	2164
chr9.20	chr9	26999117	26999184	26999151	67	p 2 1 . 2	NM_022901	LRRC19	-	26995691	-3459
chr9.21	chr9	27290364	27290394	27290379	30	p 2 1 . 2	NM_001161585	C9orf11	-	27287137	-3242
chr9.21	chr9	27290364	27290394	27290379	30	p 2 1 . 2	NM_020641	C9orf11	-	27287137	-3242
chr9.22	chr9	27508884	27508963	27508924	79	p 2 1 . 2	NM_020124	IFNK	+	27514311	-5388
chr9.23	chr9	27569645	27569791	27569718	146	p 2 1 . 2	NM_145005	C9orf72	-	27563842	-5876
chr9.26	chr9	33461845	33461918	33461882	73	p 1 3 . 3	NM_139235	NOL6	-	33463941	2060
chr9.26	chr9	33461845	33461918	33461882	73	p 1 3 . 3	NM_022917	NOL6	-	33463941	2060
chr9.28	chr9	33942426	33942840	33942633	414	p 1 3 . 3	NR_003685	SNORD121A	-	33942852	219
chr9.30	chr9	34366428	34366461	34366445	33	p 1 3 . 3	NM_020702	KIAA1161	-	34366894	450
chr9.31	chr9	34513029	34513064	34513047	35	p 1 3 . 3	NM_198573	ENHO	-	34513037	-9
chr9.32	chr9	34601439	34601611	34601525	172	p 1 3 . 3	NM_148179	C9orf23	-	34602101	576
chr9.32	chr9	34601439	34601611	34601525	172	p 1 3 . 3	NM_148178	C9orf23	-	34602101	576
chr9.33	chr9	36155966	36156072	36156019	106	p 1 3 . 3	NM_005893	CCIN	+	36159388	-3369
chr9.34	chr9	37111539	37111763	37111651	224	p 1 3 . 2	NM_032226	ZCCHC7	+	37110468	1183
chr9.35	chr9	37563841	37563883	37563862	42	p 1 3 . 2	NM_012166	FBXO10	-	37566250	2388
chr9.36	chr9	41597683	41598020	41597852	337	p 1 2	NR_003528	LOC653501	-	41599544	1693
chr9.43	chr9	66287874	66288149	66288012	275	q 1 2	NR_015363	MGC21881	+	66293050	-5039
chr9.45	chr9	71483267	71483304	71483286	37	q 2 1 . 1 3	NM_001163	APBA1	-	71477095	-6190
chr9.46	chr9	74955256	74955526	74955391	270	q 2 1 . 1 3	NM_000700	ANXA1	+	74956600	-1209
chr9.47	chr9	76755211	76755246	76755229	35	q 2 1 . 2	NM_017998	C9orf40	-	76757622	2394
chr9.48	chr9	76831542	76831618	76831580	76	q 2 1 . 2	NM_152420	C9orf41	-	76833130	1550
chr9.49	chr9	76833910	76834049	76833980	139	q 2 1 . 2	NM_152420	C9orf41	-	76833130	-849
chr9.51	chr9	78975373	78975481	78975427	108	q 2 1 . 3 1	NM_033305	VPS13A	+	78982180	-6753
chr9.51	chr9	78975373	78975481	78975427	108	q 2 1 . 3 1	NM_001018037	VPS13A	+	78982180	-6753
chr9.51	chr9	78975373	78975481	78975427	108	q 2 1 . 3 1	NM_015186	VPS13A	+	78982180	-6753
chr9.51	chr9	78975373	78975481	78975427	108	q 2 1 . 3 1	NM_001018038	VPS13A	+	78982180	-6753
chr9.53	chr9	83496885	83496935	83496910	50	q 2 1 . 3 2	NM_005077	TLE1	-	83493416	-3494
chr9.54	chr9	83716420	83716595	83716508	175	q 2 1 . 3 2	NR_026851	FLJ43950	+	83718171	-1664
chr9.55	chr9	83789654	83789868	83789761	214	q 2 1 . 3 2	NM_001001670	FLJ46321	+	83793506	-3745
chr9.57	chr9	84868597	84868646	84868622	49	q 2 1 . 3 3	NM_152573	RASEF	-	84867863	-758
chr9.58	chr9	85763742	85763881	85763812	139	q 2 1 . 3 3	NM_032307	C9orf64	-	85761483	-2328
chr9.60	chr9	88955652	88955799	88955726	147	q 2 2 . 1	NM_001001709	C9orf170	+	88953378	2347
chr9.62	chr9	98247779	98248035	98247907	256	q 2 2 . 3 3	NM_014282	HABP4	+	98252234	-4327
chr9.63	chr9	98458358	98458395	98458377	37	q 2 2 . 3 3	NM_153698	C9orf21	-	98457420	-956
chr9.64	chr9	99004199	99004389	99004294	190	q 2 2 . 3 3	NM_199005	ZNF322B	-	99001731	-2563
chr9.65	chr9	99437979	99438125	99438052	146	q 2 2 . 3 3	NM_139246	TSTD2	-	99435783	-2269
chr9.66	chr9	100512987	100513145	100513066	158	q 3 1 . 1	NM_005458	GABBR2	-	100511300	-1766
chr9.68	chr9	101027276	101027419	101027348	143	q 3 1 . 1	NR_024532	ALG2	-	101024067	-3280
chr9.69	chr9	102156123	102156360	102156242	237	q 3 1 . 1	NM_017746	TEX10	-	102155080	-1161
chr9.70	chr9	102826938	102827160	102827049	222	q 3 1 . 1	NM_207299	LPPR1	+	102830851	-3802
chr9.71	chr9	102987715	102987804	102987760	89	q 3 1 . 1	NM_017753	LPPR1	+	102987137	622
chr9.72	chr9	103184930	103185149	103185040	219	q 3 1 . 1	NM_001127610	BAAT	-	103185622	583
chr9.73	chr9	103185792	103185985	103185889	193	q 3 1 . 1	NM_001127610	BAAT	-	103185622	-266
chr9.74	chr9	103186248	103186313	103186281	65	q 3 1 . 1	NM_001127610	BAAT	-	103185622	-658
chr9.76	chr9	103329546	103329626	103329586	80	q 3 1 . 1	NM_019592	RNF20	+	103335953	-6367
chr9.77	chr9	103542403	103542491	103542447	88	q 3 1 . 1	NM_133445	GRIN3A	-	103540683	-1764
chr9.78	chr9	103546952	103547128	103547040	176	q 3 1 . 1	NM_133445	GRIN3A	-	103540683	-6357
chr9.79	chr9	106367557	106367735	106367646	178	q 3 1 . 2	NM_001004483	OR13C8	+	106371269	-3623
chr9.80	chr9	106424752	106424861	106424807	109	q 3 1 . 2	NM_001001956	OR13C9	-	106420306	-4500
chr9.81	chr9	106545364	106545433	106545399	69	q 3 1 . 2	NM_015469	NIPSNAP3A	+	106549789	-4391
chr9.82	chr9	106566532	106566567	106566550	35	q 3 1 . 2	NM_018376	NIPSNAP3B	+	106566271	278
chr9.83	chr9	107359162	107359349	107359256	187	q 3 1 . 2	NM_001079802	FKTN	+	107360231	-976
chr9.83	chr9	107359162	107359349	107359256	187	q 3 1 . 2	NM_006731	FKTN	+	107360231	-976
chr9.86	chr9	109076947	109077088	109077018	141	q 3 1 . 3	NM_002874	RAD23B	+	109085364	-8347
chr9.87	chr9	109078938	109078978	109078958	40	q 3 1 . 3	NM_002874	RAD23B	+	109085364	-6406
chr9.89	chr9	110813211	110813280	110813246	69	q 3 1 . 3	NM_003798	CTNNAL1	-	110815585	2340
chr9.93	chr9	113694598	113694896	113694747	298	q 3 2	NM_003358	UGCG	+	113699026	-4279
chr9.94	chr9	114136556	114136740	114136648	184	q 3 2	NM_005156	ROD1	-	114135765	-883
chr9.94	chr9	114136556	114136740	114136648	184	q 3 2	NM_001163790	ROD1	-	114135765	-883
chr9.94	chr9	114136556	114136740	114136648	184	q 3 2	NM_001163788	ROD1	-	114135765	-883
chr9.95	chr9	117726497	117726606	117726552	109	q 3 3 . 1	NR_024032	C9orf27	-	117727198	647
chr9.96	chr9	117949920	117949985	117949953	65	q 3 3 . 1	NM_002581	PAPPA	+	117955891	-5939
chr9.100	chr9	122853707	122853732	122853720	25	q 3 3 . 2	NM_001735	C5	-	122852375	-1344
chr9.101	chr9	123067604	123067868	123067736	264	q 3 3 . 3	NM_001127666	GSN	+	123070200	-2464
chr9.101	chr9	123067604	123067868	123067736	264	q 3 3 . 3	NM_198252	GSN	+	123070200	-2464
chr9.101	chr9	123067604	123067868	123067736	264	q 3 3 . 3	NM_001127667	GSN	+	123070200	-2464
chr9.101	chr9	123067604	123067868	123067736	264	q 3 3 . 3	NM_001127663	GSN	+	123070200	-2464
chr9.101	chr9	123067604	123067868	123067736	264	q 3 3 . 3	NM_001127662	GSN	+	123070200	-2464
chr9.101	chr9	123067604	123067868	123067736	264	q 3 3 . 3	NM_001127665	GSN	+	123070200	-2464
chr9.101	chr9	123067604	123067868	123067736	264	q 3 3 . 3	NM_001127664	GSN	+	123070200	-2464
chr9.103	chr9	124070525	124070560	124070543	35	q 3 3 . 3	NR_027125	RBM18	-	124066964	-3578
chr9.103	chr9	124070525	124070560	124070543	35	q 3 3 . 3	NR_027126	RBM18	-	124066964	-3578
chr9.104	chr9	124323509	124323545	124323527	36	q 3 3 . 3	NM_001004452	OR1J4	+	124321240	2287
chr9.105	chr9	124409336	124409490	124409413	154	q 3 3 . 3	NM_012364	OR1Q1	+	124416837	-7424
chr9.109	chr9	125729845	125730060	125729953	215	q 3 3 . 3	NM_020946	DENND1A	-	125732238	2286
chr9.109	chr9	125729845	125730060	125729953	215	q 3 3 . 3	NM_024820	DENND1A	-	125732238	2286
chr9.110	chr9	126662415	126662553	126662484	138	q 3 3 . 3	NM_007209	RPL35	-	126664061	1577
chr9.111	chr9	126745516	126745707	126745612	191	q 3 3 . 3	NM_002077	GOLGA1	-	126743207	-2404
chr9.112	chr9	126946766	126946913	126946840	147	q 3 3 . 3	NM_173690	SCAI	-	126945659	-1180
chr9.112	chr9	126946766	126946913	126946840	147	q 3 3 . 3	NM_001144877	SCAI	-	126945659	-1180
chr9.113	chr9	126948973	126949110	126949042	137	q 3 3 . 3	NM_173690	SCAI	-	126945659	-3382
chr9.113	chr9	126948973	126949110	126949042	137	q 3 3 . 3	NM_001144877	SCAI	-	126945659	-3382
chr9.114	chr9	126952108	126952258	126952183	150	q 3 3 . 3	NM_173690	SCAI	-	126945659	-6524
chr9.114	chr9	126952108	126952258	126952183	150	q 3 3 . 3	NM_001144877	SCAI	-	126945659	-6524
chr9.118	chr9	129518834	129519057	129518946	223	q 3 4 . 1 1	NM_144965	TTC16	+	129518178	767
chr9.119	chr9	129952875	129952946	129952911	71	q 3 4 . 1 1	NM_005564	LCN2	+	129951552	1358
chr9.120	chr9	130493154	130493217	130493186	63	q 3 4 . 1 1	NM_003011	SET	+	130491329	1856
chr9.122	chr9	132957859	132957966	132957913	107	q 3 4 . 1 3	NM_031426	AIF1L	+	132961732	-3820
chr9.123	chr9	133347488	133347760	133347624	272	q 3 4 . 2	NR_002914	SNORD62A	+	133350872	-3248
chr9.123	chr9	133347488	133347760	133347624	272	q 3 4 . 2	NR_003050	SNORD62B	+	133350872	-3248
chr9.124	chr9	133400796	133400971	133400884	175	q 3 4 . 2	NM_031432	UCK1	-	133396483	-4400
chr9.124	chr9	133400796	133400971	133400884	175	q 3 4 . 2	NM_001135954	UCK1	-	133396483	-4400
chr9.125	chr9	133944506	133944578	133944542	72	q 3 4 . 2	NM_004269	MED27	-	133945074	532
chr9.128	chr9	136910787	136911006	136910897	219	q 3 4 . 3	NM_015837	FCN2	+	136912478	-1582
chr9.128	chr9	136910787	136911006	136910897	219	q 3 4 . 3	NM_004108	FCN2	+	136912478	-1582
chr9.129	chr9	137101925	137101957	137101941	32	q 3 4 . 3	NM_014279	OLFM1	+	137106909	-4968
chr9.130	chr9	138133238	138133369	138133304	131	q 3 4 . 3	NM_144653	NACC2	-	138126952	-6351
chr10.4	chr10	5747145	5747387	5747266	242	p 1 5 . 1	NM_024701	ASB13	-	5748564	1298
chr10.4	chr10	5747145	5747387	5747266	242	p 1 5 . 1	NR_024581	ASB13	-	5748564	1298
chr10.8	chr10	6670720	6670829	6670775	109	p 1 5 . 1	NM_006257	PRKCQ	-	6662244	-8530
chr10.9	chr10	7902775	7902885	7902830	110	p 1 4	NM_031923	TAF3	+	7900678	2152
chr10.10	chr10	11093881	11094132	11094007	251	p 1 4	NM_006561	CUGBP2	+	11099898	-5892
chr10.11	chr10	13084183	13084368	13084276	185	p 1 3	NM_031455	CCDC3	-	13083710	-565
chr10.12	chr10	15802157	15802426	15802292	269	p 1 3	NM_003638	ITGA8	-	15801776	-515
chr10.13	chr10	16518378	16518522	16518450	144	p 1 3	NM_030664	PTER	+	16518972	-522
chr10.13	chr10	16518378	16518522	16518450	144	p 1 3	NM_001001484	PTER	+	16518972	-522
chr10.15	chr10	17282173	17282487	17282330	314	p 1 3	NM_176083	TRDMT1	-	17283687	1357
chr10.15	chr10	17282173	17282487	17282330	314	p 1 3	NM_176081	TRDMT1	-	17283687	1357
chr10.15	chr10	17282173	17282487	17282330	314	p 1 3	NM_004412	TRDMT1	-	17283687	1357
chr10.16	chr10	17721844	17721998	17721921	154	p 1 2 . 3 3	NM_003473	STAM	+	17726129	-4208
chr10.17	chr10	18471011	18471047	18471029	36	p 1 2 . 3 3	NM_001167945	CACNB2	+	18469747	1282
chr10.17	chr10	18471011	18471047	18471029	36	p 1 2 . 3 3	NM_201572	CACNB2	+	18469747	1282
chr10.17	chr10	18471011	18471047	18471029	36	p 1 2 . 3 3	NM_201571	CACNB2	+	18469747	1282
chr10.17	chr10	18471011	18471047	18471029	36	p 1 2 . 3 3	NM_201596	CACNB2	+	18469611	1418
chr10.17	chr10	18471011	18471047	18471029	36	p 1 2 . 3 3	NM_201593	CACNB2	+	18469611	1418
chr10.18	chr10	18583303	18583412	18583358	109	p 1 2 . 3 3	NM_000724	CACNB2	+	18589589	-6232
chr10.19	chr10	21228358	21228454	21228406	96	p 1 2 . 3 1	NM_006393	NEBL	-	21226537	-1869
chr10.20	chr10	23678006	23678043	23678025	37	p 1 2 . 2	NM_153714	C10orf67	-	23673778	-4246
chr10.21	chr10	25506662	25506726	25506694	64	p 1 2 . 1	NR_027333	LOC100128811	-	25505211	-1483
chr10.26	chr10	29969180	29969290	29969235	110	p 1 1 . 2 3	NM_021738	SVIL	-	29963907	-5328
chr10.28	chr10	35973157	35973203	35973180	46	p 1 1 . 2 1	NM_031866	FZD8	-	35970368	-2812
chr10.30	chr10	38185501	38185626	38185564	125	p 1 1 . 2 1	NM_021045	ZNF248	-	38186492	929
chr10.35	chr10	45414558	45414702	45414630	144	q 1 1 . 2 1	NM_145021	MARCH8	-	45410360	-4270
chr10.35	chr10	45414558	45414702	45414630	144	q 1 1 . 2 1	NM_001002265	MARCH8	-	45410360	-4270
chr10.36	chr10	45536433	45536470	45536452	37	q 1 1 . 2 1	NM_015262	FAM21C	+	45542653	-6202
chr10.36	chr10	45536433	45536470	45536452	37	q 1 1 . 2 1	NM_001169107	FAM21C	+	45542653	-6202
chr10.36	chr10	45536433	45536470	45536452	37	q 1 1 . 2 1	NM_001169106	FAM21C	+	45542653	-6202
chr10.37	chr10	46046532	46046706	46046619	174	q 1 1 . 2 2	NM_001042389	PTPN20A	-	46040064	-6555
chr10.37	chr10	46046532	46046706	46046619	174	q 1 1 . 2 2	NM_001042357	PTPN20B	-	46040064	-6555
chr10.38	chr10	46317817	46317922	46317870	105	q 1 1 . 2 2	NR_027632	FAM35B	+	46317646	223
chr10.41	chr10	49279586	49279836	49279711	250	q 1 1 . 2 2	NM_002750	MAPK8	+	49279692	19
chr10.41	chr10	49279586	49279836	49279711	250	q 1 1 . 2 2	NM_139049	MAPK8	+	49279692	19
chr10.41	chr10	49279586	49279836	49279711	250	q 1 1 . 2 2	NM_139047	MAPK8	+	49279692	19
chr10.41	chr10	49279586	49279836	49279711	250	q 1 1 . 2 2	NM_139046	MAPK8	+	49279692	19
chr10.42	chr10	49562042	49562081	49562062	39	q 1 1 . 2 3	NM_020945	WDFY4	+	49563523	-1462
chr10.44	chr10	50009877	50010080	50009979	203	q 1 1 . 2 3	NM_001164484	FAM170B	-	50012071	2093
chr10.45	chr10	50409132	50409246	50409189	114	q 1 1 . 2 3	NM_170753	PGBD3	-	50402365	-6824
chr10.46	chr10	51291403	51291475	51291439	72	q 1 1 . 2 3	NM_006327	TIMM23	-	51293342	1903
chr10.47	chr10	51414782	51415187	51414985	405	q 1 1 . 2 3	NM_001077665	AGAP6	+	51418083	-3099
chr10.52	chr10	52055492	52055524	52055508	32	q 1 1 . 2 3	NM_147156	SGMS1	-	52053743	-1765
chr10.53	chr10	52162692	52162809	52162751	117	q 1 1 . 2 3	NM_001079516	ASAH2B	+	52169713	-6963
chr10.54	chr10	56230481	56230745	56230613	264	q 2 1 . 1	NM_001142771	PCDH15	-	56231057	444
chr10.54	chr10	56230481	56230745	56230613	264	q 2 1 . 1	NM_001142772	PCDH15	-	56231057	444
chr10.54	chr10	56230481	56230745	56230613	264	q 2 1 . 1	NM_001142770	PCDH15	-	56231057	444
chr10.54	chr10	56230481	56230745	56230613	264	q 2 1 . 1	NM_001142769	PCDH15	-	56231057	444
chr10.54	chr10	56230481	56230745	56230613	264	q 2 1 . 1	NM_001142766	PCDH15	-	56231057	444
chr10.54	chr10	56230481	56230745	56230613	264	q 2 1 . 1	NM_033056	PCDH15	-	56231057	444
chr10.54	chr10	56230481	56230745	56230613	264	q 2 1 . 1	NM_001142768	PCDH15	-	56231057	444
chr10.54	chr10	56230481	56230745	56230613	264	q 2 1 . 1	NM_001142767	PCDH15	-	56231057	444
chr10.54	chr10	56230481	56230745	56230613	264	q 2 1 . 1	NM_001142765	PCDH15	-	56231057	444
chr10.54	chr10	56230481	56230745	56230613	264	q 2 1 . 1	NM_001142764	PCDH15	-	56231057	444
chr10.54	chr10	56230481	56230745	56230613	264	q 2 1 . 1	NM_001142763	PCDH15	-	56231057	444
chr10.54	chr10	56230481	56230745	56230613	264	q 2 1 . 1	NM_001142773	PCDH15	-	56231057	444
chr10.55	chr10	59766139	59766320	59766230	181	q 2 1 . 1	NM_003338	UBE2D1	+	59764744	1485
chr10.57	chr10	61390302	61390341	61390322	39	q 2 1 . 2	NR_024340	C10orf40	-	61390677	356
chr10.60	chr10	62375245	62375489	62375367	244	q 2 1 . 2	NR_024556	RHOBTB1	-	62374039	-1328
chr10.60	chr10	62375245	62375489	62375367	244	q 2 1 . 2	NM_014836	RHOBTB1	-	62374039	-1328
chr10.62	chr10	64893253	64893446	64893350	193	q 2 1 . 3	NR_027182	LOC84989	+	64894994	-1645
chr10.63	chr10	64951403	64951462	64951433	59	q 2 1 . 3	NM_001001330	REEP3	+	64951128	304
chr10.65	chr10	66253363	66253469	66253416	106	q 2 1 . 3	NR_001446	ANXA2P3	+	66255290	-1874
chr10.66	chr10	69266282	69266535	69266409	253	q 2 1 . 3	NM_021800	DNAJC12	-	69267943	1535
chr10.66	chr10	69266282	69266535	69266409	253	q 2 1 . 3	NM_201262	DNAJC12	-	69267943	1535
chr10.67	chr10	69535793	69535933	69535863	140	q 2 1 . 3	NM_032578	MYPN	+	69539255	-3392
chr10.68	chr10	70323562	70323805	70323684	243	q 2 2 . 1	NM_024045	DDX50	+	70331039	-7356
chr10.71	chr10	74525501	74525715	74525608	214	q 2 2 . 1	NM_001017962	P4HA1	-	74526738	1130
chr10.71	chr10	74525501	74525715	74525608	214	q 2 2 . 1	NM_000917	P4HA1	-	74526738	1130
chr10.71	chr10	74525501	74525715	74525608	214	q 2 2 . 1	NM_001142596	P4HA1	-	74526738	1130
chr10.71	chr10	74525501	74525715	74525608	214	q 2 2 . 1	NM_001142595	P4HA1	-	74526738	1130
chr10.72	chr10	75074609	75074860	75074735	251	q 2 2 . 2	NM_021245	MYOZ1	-	75071521	-3213
chr10.73	chr10	75587879	75588048	75587964	169	q 2 2 . 2	NM_012095	AP3M1	-	75580832	-7131
chr10.74	chr10	76544709	76544823	76544766	114	q 2 2 . 2	NM_001007272	DUSP13	-	76538976	-5790
chr10.74	chr10	76544709	76544823	76544766	114	q 2 2 . 2	NM_001007271	DUSP13	-	76538976	-5790
chr10.75	chr10	76642483	76642733	76642608	250	q 2 2 . 2	NM_003375	VDAC2	+	76640568	2040
chr10.79	chr10	82154814	82155039	82154927	225	q 2 2 . 3	NM_032333	C10orf58	+	82158221	-3295
chr10.80	chr10	86079509	86079605	86079557	96	q 2 3 . 1	NM_018999	FAM190B	+	86078389	1168
chr10.81	chr10	86079922	86079959	86079941	37	q 2 3 . 1	NM_018999	FAM190B	+	86078389	1551
chr10.86	chr10	89566621	89567117	89566869	496	q 2 3 . 3 1	NM_032810	ATAD1	-	89567897	1028
chr10.87	chr10	89567411	89567451	89567431	40	q 2 3 . 3 1	NM_032810	ATAD1	-	89567897	466
chr10.88	chr10	89609016	89609432	89609224	416	q 2 3 . 3 1	NM_000314	PTEN	+	89613174	-3950
chr10.89	chr10	90631178	90631455	90631317	277	q 2 3 . 3 1	NM_020799	STAMBPL1	+	90630005	1311
chr10.91	chr10	90703142	90703257	90703200	115	q 2 3 . 3 1	NM_001613	ACTA2	-	90702560	-639
chr10.92	chr10	90959858	90959895	90959877	37	q 2 3 . 3 1	NM_003956	CH25H	-	90957051	-2825
chr10.93	chr10	92613497	92613724	92613611	227	q 2 3 . 3 1	NM_019859	HTR7	-	92607651	-5959
chr10.93	chr10	92613497	92613724	92613611	227	q 2 3 . 3 1	NM_019860	HTR7	-	92607651	-5959
chr10.93	chr10	92613497	92613724	92613611	227	q 2 3 . 3 1	NM_000872	HTR7	-	92607651	-5959
chr10.94	chr10	92622547	92622583	92622565	36	q 2 3 . 3 1	NM_001104546	RPP30	+	92621688	877
chr10.94	chr10	92622547	92622583	92622565	36	q 2 3 . 3 1	NM_006413	RPP30	+	92621688	877
chr10.95	chr10	93385670	93386176	93385923	506	q 2 3 . 3 2	NM_005398	PPP1R3C	-	93382838	-3085
chr10.96	chr10	93671721	93671942	93671832	221	q 2 3 . 3 2	NM_003972	BTAF1	+	93673715	-1884
chr10.99	chr10	95231537	95231824	95231681	287	q 2 3 . 3 3	NM_133337	MYOF	-	95232064	384
chr10.99	chr10	95231537	95231824	95231681	287	q 2 3 . 3 3	NM_013451	MYOF	-	95232064	384
chr10.100	chr10	95314442	95314661	95314552	219	q 2 3 . 3 3	NM_181745	GPR120	+	95316411	-1860
chr10.101	chr10	95710717	95711107	95710912	390	q 2 3 . 3 3	NR_002319	PIPSL	-	95711662	750
chr10.102	chr10	96431465	96431571	96431518	106	q 2 3 . 3 3	NM_001128925	CYP2C18	+	96433240	-1722
chr10.102	chr10	96431465	96431571	96431518	106	q 2 3 . 3 3	NM_000772	CYP2C18	+	96433240	-1722
chr10.103	chr10	96943047	96943084	96943066	37	q 2 3 . 3 3	NM_207321	C10orf129	+	96943946	-881
chr10.104	chr10	98338502	98338681	98338592	179	q 2 4 . 1	NM_020123	TM9SF3	-	98336799	-1792
chr10.106	chr10	98469590	98469621	98469606	31	q 2 4 . 1	NM_152309	PIK3AP1	-	98470269	664
chr10.107	chr10	98724482	98724604	98724543	122	q 2 4 . 1	NM_015652	C10orf12	+	98731030	-6487
chr10.108	chr10	99173751	99173929	99173840	178	q 2 4 . 1	NM_002629	PGAM1	+	99176016	-2176
chr10.109	chr10	99434924	99435027	99434976	103	q 2 4 . 2	NM_021732	AVPI1	-	99437005	2030
chr10.110	chr10	101186731	101186767	101186749	36	q 2 4 . 2	NM_002079	GOT1	-	101180520	-6229
chr10.112	chr10	101406755	101406864	101406810	109	q 2 4 . 2	NM_020354	ENTPD7	+	101409252	-2443
chr10.113	chr10	101474563	101474760	101474662	197	q 2 4 . 2	NM_015960	CUTC	+	101481947	-7286
chr10.116	chr10	103572404	103572694	103572549	290	q 2 4 . 3 2	NM_012215	MGEA5	-	103568212	-4337
chr10.116	chr10	103572404	103572694	103572549	290	q 2 4 . 3 2	NM_001142434	MGEA5	-	103568212	-4337
chr10.117	chr10	104613229	104613458	104613344	229	q 2 4 . 3 2	NM_020682	AS3MT	+	104619199	-5856
chr10.120	chr10	108919525	108919606	108919566	81	q 2 5 . 1	NM_052918	SORCS1	-	108914282	-5283
chr10.120	chr10	108919525	108919606	108919566	81	q 2 5 . 1	NM_001013031	SORCS1	-	108914282	-5283
chr10.121	chr10	112055235	112055399	112055317	164	q 2 5 . 2	NM_005871	SMNDC1	-	112054697	-620
chr10.122	chr10	114032520	114032557	114032539	37	q 2 5 . 2	NM_058222	TECTB	+	114033482	-944
chr10.123	chr10	114126613	114126649	114126631	36	q 2 5 . 2	NM_016234	ACSL5	+	114125945	686
chr10.125	chr10	115303976	115304100	115304038	124	q 2 5 . 3	NM_004132	HABP2	+	115302767	1271
chr10.130	chr10	115787873	115787956	115787915	83	q 2 5 . 3	NM_000684	ADRB1	+	115793795	-5881
chr10.131	chr10	115792393	115792545	115792469	152	q 2 5 . 3	NM_000684	ADRB1	+	115793795	-1326
chr10.132	chr10	116159569	116159673	116159621	104	q 2 5 . 3	NM_032550	AFAP1L2	-	116154505	-5116
chr10.132	chr10	116159569	116159673	116159621	104	q 2 5 . 3	NM_001001936	AFAP1L2	-	116154505	-5116
chr10.134	chr10	118029229	118029269	118029249	40	q 2 5 . 3	NM_005264	GFRA1	-	118023116	-6133
chr10.135	chr10	118173036	118173183	118173110	147	q 2 5 . 3	NM_001011709	PNLIPRP3	+	118177413	-4304
chr10.136	chr10	118372521	118372818	118372670	297	q 2 5 . 3	NM_005396	PNLIPRP2	+	118370454	2215
chr10.137	chr10	118892546	118892781	118892664	235	q 2 6 . 1 1	NM_199131	VAX1	-	118887802	-4861
chr10.137	chr10	118892546	118892781	118892664	235	q 2 6 . 1 1	NM_001112704	VAX1	-	118887802	-4861
chr10.139	chr10	120508098	120508170	120508134	72	q 2 6 . 1 1	NM_153810	C10orf46	-	120504748	-3386
chr10.140	chr10	121472887	121472923	121472905	36	q 2 6 . 1 1	NM_014937	INPP5F	+	121475598	-2693
chr10.140	chr10	121472887	121472923	121472905	36	q 2 6 . 1 1	NR_003251	INPP5F	+	121475598	-2693
chr10.141	chr10	122602232	122602409	122602321	177	q 2 6 . 1 2	NM_018117	WDR11	+	122600676	1644
chr10.142	chr10	123353633	123353849	123353741	216	q 2 6 . 1 3	NM_022970	FGFR2	-	123347962	-5779
chr10.142	chr10	123353633	123353849	123353741	216	q 2 6 . 1 3	NM_000141	FGFR2	-	123347962	-5779
chr10.142	chr10	123353633	123353849	123353741	216	q 2 6 . 1 3	NM_001144918	FGFR2	-	123347962	-5779
chr10.142	chr10	123353633	123353849	123353741	216	q 2 6 . 1 3	NM_001144917	FGFR2	-	123347962	-5779
chr10.142	chr10	123353633	123353849	123353741	216	q 2 6 . 1 3	NM_001144919	FGFR2	-	123347962	-5779
chr10.143	chr10	124120796	124121033	124120915	237	q 2 6 . 1 3	NM_001001974	PLEKHA1	+	124124209	-3295
chr10.144	chr10	124212093	124212329	124212211	236	q 2 6 . 1 3	NM_002775	HTRA1	+	124211030	1181
chr10.145	chr10	124757364	124757401	124757383	37	q 2 6 . 1 3	NM_022466	IKZF5	-	124758301	919
chr10.146	chr10	124878580	124878815	124878698	235	q 2 6 . 1 3	NM_001105574	HMX3	+	124885556	-6859
chr10.147	chr10	125795930	125796108	125796019	178	q 2 6 . 1 3	NM_015892	CHST15	-	125796231	212
chr10.149	chr10	126477446	126477635	126477541	189	q 2 6 . 1 3	NM_032182	FAM175B	+	126480343	-2803
chr10.150	chr10	126712744	126713124	126712934	380	q 2 6 . 1 3	NM_022802	CTBP2	-	126706443	-6491
chr10.155	chr10	127561261	127561611	127561436	350	q 2 6 . 2	NM_018180	DHX32	-	127559874	-1562
chr10.156	chr10	128891368	128891684	128891526	316	q 2 6 . 2	NM_001039762	FAM196A	-	128884412	-7114
chr10.157	chr10	131152438	131152571	131152505	133	q 2 6 . 3	NM_002412	MGMT	+	131155443	-2939
chr10.160	chr10	133763004	133763041	133763023	37	q 2 6 . 3	NM_001105521	JAKMIP3	+	133768302	-5280
chr10.161	chr10	135027912	135028060	135027986	148	q 2 6 . 3	NM_198472	C10orf125	-	135021519	-6467
chr10.161	chr10	135027912	135028060	135027986	148	q 2 6 . 3	NM_001098483	C10orf125	-	135021519	-6467
chr11.2	chr11	2849356	2849393	2849375	37	p 1 5 . 4	NR_024627	KCNQ1DN	+	2847838	1536
chr11.3	chr11	2977028	2977248	2977138	220	p 1 5 . 4	NM_005969	NAP1L4	-	2970183	-6955
chr11.5	chr11	4074198	4074381	4074290	183	p 1 5 . 4	NM_001033	RRM1	+	4072499	1790
chr11.6	chr11	4370670	4370776	4370723	106	p 1 5 . 4	NM_003141	TRIM21	-	4371502	779
chr11.8	chr11	4583854	4584070	4583962	216	p 1 5 . 4	NM_018073	TRIM68	-	4586013	2051
chr11.9	chr11	4854745	4854854	4854800	109	p 1 5 . 4	NM_001004759	OR51T1	+	4859624	-4825
chr11.10	chr11	5026166	5026468	5026317	302	p 1 5 . 4	NM_001001916	OR52J3	+	5024331	1986
chr11.11	chr11	5098212	5098252	5098232	40	p 1 5 . 4	NM_001005222	OR52A4	-	5099423	1191
chr11.12	chr11	5178841	5179336	5179089	495	p 1 5 . 4	NM_001004760	OR51V1	-	5178506	-582
chr11.13	chr11	5211973	5212046	5212010	73	p 1 5 . 4	NM_000519	HBD	-	5212434	425
chr11.14	chr11	5220545	5220836	5220691	291	p 1 5 . 4	NR_001589	HBBP1	-	5221398	708
chr11.15	chr11	5765631	5765668	5765650	37	p 1 5 . 4	NM_001001913	OR52N1	-	5766622	973
chr11.16	chr11	6004882	6005028	6004955	146	p 1 5 . 4	NM_001001917	OR56A1	-	6005547	592
chr11.17	chr11	6365503	6365615	6365559	112	p 1 5 . 4	NM_000543	SMPD1	+	6368230	-2671
chr11.17	chr11	6365503	6365615	6365559	112	p 1 5 . 4	NR_027400	SMPD1	+	6368230	-2671
chr11.17	chr11	6365503	6365615	6365559	112	p 1 5 . 4	NM_001007593	SMPD1	+	6368230	-2671
chr11.18	chr11	6459152	6459415	6459284	263	p 1 5 . 4	NM_006458	TRIM3	-	6451781	-7502
chr11.18	chr11	6459152	6459415	6459284	263	p 1 5 . 4	NM_012192	FXC1	+	6459252	31
chr11.20	chr11	6580695	6580812	6580754	117	p 1 5 . 4	NM_015324	RRP8	-	6581387	634
chr11.21	chr11	6596257	6596325	6596291	68	p 1 5 . 4	NM_000391	TPP1	-	6597268	977
chr11.22	chr11	6662818	6663029	6662924	211	p 1 5 . 4	NM_022061	MRPL17	-	6661208	-1715
chr11.23	chr11	6749257	6749508	6749383	251	p 1 5 . 4	NM_001004490	OR2AG2	-	6746764	-2618
chr11.24	chr11	6775454	6775791	6775623	337	p 1 5 . 4	NM_003696	OR6A2	-	6773715	-1907
chr11.25	chr11	6777448	6777711	6777580	263	p 1 5 . 4	NM_003696	OR6A2	-	6773715	-3864
chr11.26	chr11	6906323	6906386	6906355	63	p 1 5 . 4	NM_013250	ZNF215	+	6904229	2125
chr11.27	chr11	7655268	7655520	7655394	252	p 1 5 . 4	NM_016229	CYB5R2	-	7651397	-3997
chr11.28	chr11	7689428	7689464	7689446	36	p 1 5 . 4	NM_198185	OVCH2	-	7684517	-4929
chr11.30	chr11	8643401	8643473	8643437	72	p 1 5 . 4	NM_014818	TRIM66	-	8636959	-6478
chr11.31	chr11	9437957	9438144	9438051	187	p 1 5 . 4	NM_003442	ZNF143	+	9439087	-1037
chr11.34	chr11	10731475	10731668	10731572	193	p 1 5 . 3	NM_014633	CTR9	+	10729386	2185
chr11.35	chr11	10786529	10786649	10786589	120	p 1 5 . 3	NM_001418	EIF4G2	-	10787158	569
chr11.35	chr11	10786529	10786649	10786589	120	p 1 5 . 3	NM_001042559	EIF4G2	-	10787158	569
chr11.36	chr11	11602936	11603008	11602972	72	p 1 5 . 3	NM_198516	GALNTL4	-	11600137	-2835
chr11.38	chr11	12982121	12982163	12982142	42	p 1 5 . 2	NM_001080521	RASSF10	+	12987271	-5129
chr11.40	chr11	14868599	14868633	14868616	34	p 1 5 . 2	NM_024514	CYP2R1	-	14870327	1711
chr11.43	chr11	17998614	17998650	17998632	36	p 1 5 . 1	NM_012139	SERGEF	-	17991213	-7419
chr11.44	chr11	18237700	18237911	18237806	211	p 1 5 . 1	NM_199161	SAA1	+	18244347	-6542
chr11.44	chr11	18237700	18237911	18237806	211	p 1 5 . 1	NM_000331	SAA1	+	18244347	-6542
chr11.45	chr11	19330356	19330425	19330391	69	p 1 5 . 1	NM_001111018	NAV2	+	19328846	1544
chr11.46	chr11	20640910	20641092	20641001	182	p 1 5 . 1	NM_006157	NELL1	+	20647692	-6691
chr11.46	chr11	20640910	20641092	20641001	182	p 1 5 . 1	NM_201551	NELL1	+	20647692	-6691
chr11.48	chr11	22313292	22313442	22313367	150	p 1 4 . 3	NM_020346	SLC17A6	+	22316242	-2875
chr11.49	chr11	22643269	22643383	22643326	114	p 1 4 . 3	NM_001143830	GAS2	+	22644735	-1409
chr11.50	chr11	26548230	26548315	26548273	85	p 1 4 . 2	NM_001135091	MUC15	-	26550391	2119
chr11.50	chr11	26548230	26548315	26548273	85	p 1 4 . 2	NM_145650	MUC15	-	26550391	2119
chr11.50	chr11	26548230	26548315	26548273	85	p 1 4 . 2	NM_001135092	MUC15	-	26550391	2119
chr11.51	chr11	26548566	26548604	26548585	38	p 1 4 . 2	NM_001135091	MUC15	-	26550391	1806
chr11.51	chr11	26548566	26548604	26548585	38	p 1 4 . 2	NM_145650	MUC15	-	26550391	1806
chr11.51	chr11	26548566	26548604	26548585	38	p 1 4 . 2	NM_001135092	MUC15	-	26550391	1806
chr11.57	chr11	33716529	33716566	33716548	37	p 1 3	NM_203331	CD59	-	33714601	-1946
chr11.57	chr11	33716529	33716566	33716548	37	p 1 3	NM_203330	CD59	-	33714601	-1946
chr11.57	chr11	33716529	33716566	33716548	37	p 1 3	NM_203329	CD59	-	33714601	-1946
chr11.57	chr11	33716529	33716566	33716548	37	p 1 3	NM_000611	CD59	-	33714601	-1946
chr11.58	chr11	33751565	33751600	33751583	35	p 1 3	NM_012175	FBXO3	-	33752647	1065
chr11.58	chr11	33751565	33751600	33751583	35	p 1 3	NM_033406	FBXO3	-	33752647	1065
chr11.60	chr11	34024060	34024136	34024098	76	p 1 3	NM_203364	CAPRIN1	+	34029805	-5707
chr11.60	chr11	34024060	34024136	34024098	76	p 1 3	NM_005898	CAPRIN1	+	34029805	-5707
chr11.61	chr11	34342362	34342508	34342435	146	p 1 3	NM_145804	ABTB2	-	34335378	-7057
chr11.62	chr11	34600055	34600214	34600135	159	p 1 3	NM_012153	EHF	+	34599243	891
chr11.65	chr11	47155115	47155157	47155136	42	p 1 1 . 2	NM_032389	ARFGAP2	-	47154995	-141
chr11.66	chr11	47247778	47247981	47247880	203	p 1 1 . 2	NM_130472	MADD	+	47247774	105
chr11.66	chr11	47247778	47247981	47247880	203	p 1 1 . 2	NM_130474	MADD	+	47247774	105
chr11.66	chr11	47247778	47247981	47247880	203	p 1 1 . 2	NM_130471	MADD	+	47247774	105
chr11.66	chr11	47247778	47247981	47247880	203	p 1 1 . 2	NM_001135944	MADD	+	47247774	105
chr11.66	chr11	47247778	47247981	47247880	203	p 1 1 . 2	NM_003682	MADD	+	47247774	105
chr11.66	chr11	47247778	47247981	47247880	203	p 1 1 . 2	NM_130473	MADD	+	47247774	105
chr11.67	chr11	47474101	47474148	47474125	47	p 1 1 . 2	NM_198700	CUGBP1	-	47472649	-1475
chr11.68	chr11	48285154	48285387	48285271	233	p 1 1 . 2	NM_001004725	OR4S1	+	48284350	920
chr11.75	chr11	54784906	54785229	54785068	323	q 1 1	NM_024114	TRIM48	+	54786233	-1166
chr11.76	chr11	54887136	54887174	54887155	38	q 1 1	NM_001005275	OR4A15	+	54891935	-4780
chr11.77	chr11	55174786	55174881	55174834	95	q 1 1	NM_001004059	OR4S2	+	55174955	-122
chr11.79	chr11	55333258	55333631	55333445	373	q 1 1	NM_001004738	OR5L1	+	55335518	-2074
chr11.80	chr11	55352617	55352750	55352684	133	q 1 1	NM_001004739	OR5L2	+	55351270	1413
chr11.81	chr11	55440343	55440409	55440376	66	q 1 1	NM_001001960	OR5W2	-	55438634	-1742
chr11.82	chr11	55662939	55663116	55663028	177	q 1 1	NM_001004064	OR8J3	-	55661770	-1257
chr11.83	chr11	55663471	55663649	55663560	178	q 1 1	NM_001004064	OR8J3	-	55661770	-1790
chr11.84	chr11	55689223	55689325	55689274	102	q 1 1	NM_001004058	OR8K5	-	55684369	-4905
chr11.85	chr11	55871072	55871139	55871106	67	q 1 1	NM_001002907	OR8K1	+	55870090	1015
chr11.88	chr11	55945908	55946024	55945966	116	q 1 1	NM_001004744	OR5R1	-	55942284	-3682
chr11.90	chr11	56002804	56002977	56002891	173	q 1 1	NM_001004742	OR5M3	-	55994549	-8341
chr11.92	chr11	56101929	56102003	56101966	74	q 1 1	NM_001004741	OR5M10	-	56101773	-193
chr11.93	chr11	56140913	56140987	56140950	74	q 1 1	NM_001004740	OR5M1	-	56137554	-3396
chr11.94	chr11	56221022	56221400	56221211	378	q 1 1	NM_001005213	OR9G1	+	56224439	-3228
chr11.94	chr11	56221022	56221400	56221211	378	q 1 1	NM_001013358	OR9G9	+	56224439	-3228
chr11.96	chr11	57266097	57266127	57266112	30	q 1 2 . 1	NM_170746	C11orf31	+	57265297	815
chr11.97	chr11	58254612	58255078	58254845	466	q 1 2 . 1	NM_201648	GLYAT	-	58256023	1178
chr11.97	chr11	58254612	58255078	58254845	466	q 1 2 . 1	NM_005838	GLYAT	-	58256023	1178
chr11.98	chr11	58666359	58666429	58666394	70	q 1 2 . 1	NM_001142521	FAM111A	+	58666893	-499
chr11.98	chr11	58666359	58666429	58666394	70	q 1 2 . 1	NM_001142520	FAM111A	+	58666893	-499
chr11.98	chr11	58666359	58666429	58666394	70	q 1 2 . 1	NM_001142519	FAM111A	+	58666893	-499
chr11.99	chr11	58945949	58946097	58946023	148	q 1 2 . 1	NM_001001954	OR5A2	-	58947002	979
chr11.102	chr11	60743372	60743441	60743407	69	q 1 2 . 2	NM_001079808	PGA4	+	60746396	-2990
chr11.104	chr11	61824874	61824986	61824930	112	q 1 2 . 3	NM_206998	SCGB1D4	-	61823112	-1818
chr11.105	chr11	64404662	64405010	64404836	348	q 1 3 . 1	NM_006795	EHD1	-	64402767	-2069
chr11.106	chr11	64467366	64467409	64467388	43	q 1 3 . 1	NM_130769	GPHA2	-	64459936	-7451
chr11.108	chr11	66434071	66434106	66434089	35	q 1 3 . 2	NM_022172	PC	-	66431916	-2172
chr11.110	chr11	67197962	67198000	67197981	38	q 1 3 . 2	NM_000695	ALDH3B2	-	67198678	697
chr11.114	chr11	70911067	70911140	70911104	73	q 1 3 . 4	NM_001012503	KRTAP5-7	+	70915960	-4857
chr11.115	chr11	70935401	70935610	70935506	209	q 1 3 . 4	NM_005553	KRTAP5-9	+	70937113	-1608
chr11.123	chr11	73853782	73853860	73853821	78	q 1 3 . 4	NM_005472	KCNE3	-	73856248	2427
chr11.124	chr11	74485741	74485806	74485774	65	q 1 3 . 4	NM_001005285	OR2AT4	-	74478406	-7367
chr11.126	chr11	74539983	74540263	74540123	280	q 1 3 . 4	NM_007256	SLCO2B1	+	74539687	436
chr11.126	chr11	74539983	74540263	74540123	280	q 1 3 . 4	NM_001145212	SLCO2B1	+	74539687	436
chr11.127	chr11	75596851	75597035	75596943	184	q 1 3 . 5	NM_004626	WNT11	-	75595222	-1721
chr11.130	chr11	77210383	77210404	77210394	21	q 1 3 . 5	NM_024684	C11orf67	+	77209855	538
chr11.134	chr11	82462566	82462683	82462625	117	q 1 4 . 1	NM_014488	RAB30	-	82460532	-2092
chr11.135	chr11	82680090	82680338	82680214	248	q 1 4 . 1	NM_021825	CCDC90B	-	82675025	-5189
chr11.137	chr11	85115036	85115073	85115055	37	q 1 4 . 1	NM_206928	SYTL2	-	85115159	105
chr11.137	chr11	85115036	85115073	85115055	37	q 1 4 . 1	NM_206927	SYTL2	-	85115159	105
chr11.140	chr11	89184482	89184591	89184537	109	q 1 4 . 3	NM_020358	TRIM49	-	89181391	-3145
chr11.141	chr11	89186160	89186232	89186196	72	q 1 4 . 3	NM_020358	TRIM49	-	89181391	-4805
chr11.143	chr11	89379747	89379825	89379786	78	q 1 4 . 3	NR_028346	TRIM53	-	89375324	-4462
chr11.147	chr11	93107879	93108102	93107991	223	q 2 1	NR_002973	SNORA40	-	93108050	60
chr11.152	chr11	95761180	95761472	95761326	292	q 2 1	NM_024725	CCDC82	-	95762731	1405
chr11.155	chr11	100062539	100062610	100062575	71	q 2 2 . 1	NM_152432	FLJ32810	+	100063616	-1042
chr11.158	chr11	101722805	101723037	101722921	232	q 2 2 . 2	NM_001166	BIRC2	+	101723175	-254
chr11.160	chr11	101827042	101827261	101827152	219	q 2 2 . 2	NM_052932	TMEM123	-	101828985	1834
chr11.161	chr11	101910264	101910302	101910283	38	q 2 2 . 2	NM_002423	MMP7	-	101906688	-3595
chr11.162	chr11	102182043	102182089	102182066	46	q 2 2 . 2	NM_002421	MMP1	-	102174176	-7890
chr11.162	chr11	102182043	102182089	102182066	46	q 2 2 . 2	NM_001145938	MMP1	-	102174176	-7890
chr11.165	chr11	103538109	103538368	103538239	259	q 2 2 . 3	NM_025208	PDGFD	-	103540237	1999
chr11.165	chr11	103538109	103538368	103538239	259	q 2 2 . 3	NM_033135	PDGFD	-	103540237	1999
chr11.167	chr11	106399720	106400097	106399909	377	q 2 2 . 3	NM_000855	GUCY1A2	-	106394381	-5527
chr11.169	chr11	107495464	107495536	107495500	72	q 2 2 . 3	NM_000019	ACAT1	+	107497467	-1967
chr11.172	chr11	107849355	107849464	107849410	109	q 2 2 . 3	NM_152587	C11orf65	-	107843468	-5941
chr11.173	chr11	110631520	110631884	110631702	364	q 2 3 . 1	NM_198498	C11orf53	+	110631916	-214
chr11.176	chr11	111451385	111451421	111451403	36	q 2 3 . 1	NM_138789	PIH1D2	-	111450105	-1298
chr11.176	chr11	111451385	111451421	111451403	36	q 2 3 . 1	NM_018195	C11orf57	+	111450177	1226
chr11.176	chr11	111451385	111451421	111451403	36	q 2 3 . 1	NM_001082969	C11orf57	+	111450177	1226
chr11.176	chr11	111451385	111451421	111451403	36	q 2 3 . 1	NM_001082970	C11orf57	+	111450177	1226
chr11.179	chr11	113971039	113971340	113971190	301	q 2 3 . 2	NM_017678	FAM55D	-	113971694	505
chr11.179	chr11	113971039	113971340	113971190	301	q 2 3 . 2	NM_001077639	FAM55D	-	113971694	505
chr11.180	chr11	114881668	114881705	114881687	37	q 2 3 . 3	NM_001098517	CADM1	-	114880451	-1235
chr11.180	chr11	114881668	114881705	114881687	37	q 2 3 . 3	NM_014333	CADM1	-	114880451	-1235
chr11.181	chr11	116169997	116170069	116170033	72	q 2 3 . 3	NM_052968	APOA5	-	116168346	-1687
chr11.181	chr11	116169997	116170069	116170033	72	q 2 3 . 3	NM_001166598	APOA5	-	116168346	-1687
chr11.184	chr11	117632623	117632828	117632726	205	q 2 3 . 3	NM_198275	MPZL3	-	117628221	-4504
chr11.185	chr11	117807458	117807615	117807537	157	q 2 3 . 3	NM_005933	MLL	+	117812414	-4878
chr11.188	chr11	119702246	119702485	119702366	239	q 2 3 . 3	NM_174926	TMEM136	+	119701225	1140
chr11.189	chr11	120480027	120480061	120480044	34	q 2 3 . 3	NM_005422	TECTA	+	120478584	1460
chr11.191	chr11	123131894	123131928	123131911	34	q 2 4 . 1	NM_001005188	OR6X1	-	123130436	-1475
chr11.192	chr11	123279816	123279892	123279854	76	q 2 4 . 1	NM_001005197	OR8D4	+	123282348	-2494
chr11.193	chr11	123325501	123325674	123325588	173	q 2 4 . 1	NM_001005187	OR6T1	-	123319755	-5832
chr11.194	chr11	123351423	123351522	123351473	99	q 2 4 . 1	NM_001004474	OR10S1	-	123353608	2136
chr11.196	chr11	123799016	123799157	123799087	141	q 2 4 . 1	NM_001005196	OR8B4	-	123799977	891
chr11.197	chr11	124871860	124872204	124872032	344	q 2 4 . 2	NM_005103	FEZ1	-	124871333	-699
chr11.197	chr11	124871860	124872204	124872032	344	q 2 4 . 2	NM_022549	FEZ1	-	124871333	-699
chr11.198	chr11	125118579	125118617	125118598	38	q 2 4 . 2	NM_138294	PATE1	+	125121397	-2799
chr11.199	chr11	125277340	125277405	125277373	65	q 2 4 . 2	NM_031307	PUS3	-	125278326	954
chr11.200	chr11	125729014	125729165	125729090	151	q 2 4 . 2	NM_006278	ST3GAL4	+	125731305	-2216
chr11.201	chr11	127898100	127898205	127898153	105	q 2 4 . 3	NM_001162422	ETS1	-	127897415	-737
chr11.201	chr11	127898100	127898205	127898153	105	q 2 4 . 3	NM_005238	ETS1	-	127897415	-737
chr11.202	chr11	127898897	127898971	127898934	74	q 2 4 . 3	NM_001162422	ETS1	-	127897415	-1519
chr11.202	chr11	127898897	127898971	127898934	74	q 2 4 . 3	NM_005238	ETS1	-	127897415	-1519
chr11.203	chr11	127900711	127900774	127900743	63	q 2 4 . 3	NM_001162422	ETS1	-	127897415	-3327
chr11.203	chr11	127900711	127900774	127900743	63	q 2 4 . 3	NM_005238	ETS1	-	127897415	-3327
chr11.204	chr11	128216326	128216434	128216380	108	q 2 4 . 3	NM_000220	KCNJ1	-	128217573	1193
chr11.205	chr11	128218377	128218550	128218464	173	q 2 4 . 3	NM_000220	KCNJ1	-	128217573	-890
chr11.206	chr11	128244240	128244276	128244258	36	q 2 4 . 3	NM_153767	KCNJ1	-	128242478	-1780
chr11.206	chr11	128244240	128244276	128244258	36	q 2 4 . 3	NM_153766	KCNJ1	-	128242478	-1780
chr11.206	chr11	128244240	128244276	128244258	36	q 2 4 . 3	NM_153765	KCNJ1	-	128242478	-1780
chr11.206	chr11	128244240	128244276	128244258	36	q 2 4 . 3	NM_153764	KCNJ1	-	128242478	-1780
chr11.208	chr11	129534861	129534900	129534881	39	q 2 4 . 3	NM_021978	ST14	+	129534891	-11
chr11.211	chr11	133700103	133700181	133700142	78	q 2 5	NM_138342	GLB1L2	+	133706977	-6835
chr12.1	chr12	1987317	1987412	1987365	95	p 1 3 . 3 3	NM_152640	DCP1B	-	1983938	-3426
chr12.5	chr12	3853572	3853675	3853624	103	p 1 3 . 3 2	NM_020367	PARP11	-	3852869	-754
chr12.6	chr12	4293226	4293258	4293242	32	p 1 3 . 3 2	NM_020375	C12orf5	+	4300619	-7377
chr12.7	chr12	4786804	4786829	4786817	25	p 1 3 . 3 2	NM_002235	KCNA6	+	4788602	-1786
chr12.8	chr12	6588902	6589149	6589026	247	p 1 3 . 3 1	NM_001273	CHD4	-	6586812	-2213
chr12.9	chr12	6844629	6844816	6844723	187	p 1 3 . 3 1	NM_001159287	TPI1	+	6846844	-2122
chr12.10	chr12	6947685	6947790	6947738	105	p 1 3 . 3 1	NR_003010	SCARNA12	-	6947030	-707
chr12.13	chr12	7342961	7343068	7343015	107	p 1 3 . 3 1	NM_001080454	ACSM4	+	7348194	-5180
chr12.14	chr12	7346835	7347108	7346972	273	p 1 3 . 3 1	NM_001080454	ACSM4	+	7348194	-1223
chr12.15	chr12	8494420	8494526	8494473	106	p 1 3 . 3 1	NM_001007033	CLEC6A	+	8499857	-5384
chr12.16	chr12	8553727	8553852	8553790	125	p 1 3 . 3 1	NM_080387	CLEC4D	+	8557402	-3613
chr12.17	chr12	8557594	8557669	8557632	75	p 1 3 . 3 1	NM_080387	CLEC4D	+	8557402	229
chr12.18	chr12	8585092	8585128	8585110	36	p 1 3 . 3 1	NM_014358	CLEC4E	-	8584825	-285
chr12.20	chr12	9809097	9809150	9809124	53	p 1 3 . 3 1	NM_001781	CD69	-	9804764	-4359
chr12.20	chr12	9809097	9809150	9809124	53	p 1 3 . 3 1	NR_026671	CD69	-	9804764	-4359
chr12.20	chr12	9809097	9809150	9809124	53	p 1 3 . 3 1	NR_026672	CD69	-	9804764	-4359
chr12.21	chr12	10487196	10487380	10487288	184	p 1 3 . 2	NM_002260	KLRC2	-	10479859	-7429
chr12.22	chr12	10719068	10719106	10719087	38	p 1 3 . 2	NM_018423	STYK1	-	10718158	-929
chr12.23	chr12	10850714	10850791	10850753	77	p 1 3 . 2	NM_023918	TAS2R8	-	10850846	94
chr12.24	chr12	10857416	10857449	10857433	33	p 1 3 . 2	NM_023917	TAS2R9	-	10854034	-3398
chr12.25	chr12	10875485	10875524	10875505	39	p 1 3 . 2	NM_023921	TAS2R10	-	10870135	-5369
chr12.26	chr12	11135536	11135573	11135555	37	p 1 3 . 2	NM_176884	TAS2R43	-	11136179	625
chr12.27	chr12	14406110	14406304	14406207	194	p 1 3 . 1	NM_018179	ATF7IP	+	14409877	-3670
chr12.29	chr12	21175460	21175652	21175556	192	p 1 2 . 2	NM_006446	SLCO1B1	+	21175394	162
chr12.30	chr12	21437241	21437487	21437364	246	p 1 2 . 1	NM_134431	SLCO1A2	-	21439638	2274
chr12.31	chr12	21648697	21648947	21648822	250	p 1 2 . 1	NM_021957	GYS2	-	21649048	226
chr12.32	chr12	21654908	21655238	21655073	330	p 1 2 . 1	NM_021957	GYS2	-	21649048	-6025
chr12.33	chr12	21822959	21823173	21823066	214	p 1 2 . 1	NM_004982	KCNJ8	-	21819014	-4052
chr12.34	chr12	21983175	21983210	21983193	35	p 1 2 . 1	NM_020297	ABCC9	-	21980895	-2297
chr12.34	chr12	21983175	21983210	21983193	35	p 1 2 . 1	NM_005691	ABCC9	-	21980895	-2297
chr12.34	chr12	21983175	21983210	21983193	35	p 1 2 . 1	NM_020298	ABCC9	-	21980895	-2297
chr12.35	chr12	22092342	22092376	22092359	34	p 1 2 . 1	NM_018686	CMAS	+	22090425	1934
chr12.36	chr12	23634924	23634959	23634942	35	p 1 2 . 1	NM_178010	SOX5	-	23628775	-6166
chr12.37	chr12	23996866	23997069	23996968	203	p 1 2 . 1	NM_006940	SOX5	-	23993904	-3063
chr12.38	chr12	25293836	25294142	25293989	306	p 1 2 . 1	NM_033360	KRAS	-	25295121	1132
chr12.38	chr12	25293836	25294142	25293989	306	p 1 2 . 1	NM_004985	KRAS	-	25295121	1132
chr12.39	chr12	25597476	25597511	25597494	35	p 1 2 . 1	NM_001145728	IFLTD1	-	25597484	-9
chr12.39	chr12	25597476	25597511	25597494	35	p 1 2 . 1	NM_001145729	IFLTD1	-	25597484	-9
chr12.40	chr12	27290585	27290808	27290697	223	p 1 1 . 2 3	NM_015000	STK38L	+	27288344	2352
chr12.42	chr12	29826711	29826881	29826796	170	p 1 1 . 2 2	NM_175861	TMTC1	-	29828959	2163
chr12.53	chr12	40112033	40112072	40112053	39	q 1 2	NM_013377	PDZRN4	+	40117807	-5755
chr12.54	chr12	42438080	42438536	42438308	456	q 1 2	NM_001098615	PUS7L	-	42438828	520
chr12.55	chr12	43753929	43754033	43753981	104	q 1 2	NR_026583	RACGAP1P	-	43745461	-8520
chr12.56	chr12	43898247	43898397	43898322	150	q 1 2	NM_001142680	ANO6	+	43896142	2180
chr12.59	chr12	46386378	46386485	46386432	107	q 1 3 . 1 1	NM_024604	RPAP3	-	46386111	-320
chr12.59	chr12	46386378	46386485	46386432	107	q 1 3 . 1 1	NM_001146076	RPAP3	-	46386111	-320
chr12.59	chr12	46386378	46386485	46386432	107	q 1 3 . 1 1	NM_001146075	RPAP3	-	46386111	-320
chr12.60	chr12	46501867	46501977	46501922	110	q 1 3 . 1 1	NM_015401	HDAC7	-	46500030	-1892
chr12.60	chr12	46501867	46501977	46501922	110	q 1 3 . 1 1	NM_001098416	HDAC7	-	46500030	-1892
chr12.61	chr12	46803957	46804086	46804022	129	q 1 3 . 1 1	NM_001166688	PFKM	+	46802696	1325
chr12.61	chr12	46803957	46804086	46804022	129	q 1 3 . 1 1	NM_001166687	PFKM	+	46802696	1325
chr12.62	chr12	47036017	47036046	47036032	29	q 1 3 . 1 1	NM_152320	ZNF641	-	47030268	-5763
chr12.63	chr12	47206329	47206503	47206416	174	q 1 3 . 1 1	NM_001005203	OR8S1	+	47205681	735
chr12.65	chr12	47394747	47394782	47394765	35	q 1 3 . 1 1	NM_001240	CCNT1	-	47397048	2284
chr12.68	chr12	50002172	50002209	50002191	37	q 1 3 . 1 3	NM_016293	BIN2	-	50004205	2015
chr12.69	chr12	51719948	51719985	51719967	37	q 1 3 . 1 3	NM_198316	TENC1	+	51727076	-7110
chr12.70	chr12	51782372	51782409	51782391	37	q 1 3 . 1 3	NM_003578	SOAT2	+	51783540	-1150
chr12.72	chr12	52003531	52003817	52003674	286	q 1 3 . 1 3	NM_015665	AAAS	-	52001679	-1995
chr12.73	chr12	52018059	52018098	52018079	39	q 1 3 . 1 3	NM_152860	SP7	-	52015804	-2274
chr12.74	chr12	52180508	52180579	52180544	71	q 1 3 . 1 3	NM_004178	TARBP2	+	52180971	-428
chr12.74	chr12	52180508	52180579	52180544	71	q 1 3 . 1 3	NM_134323	TARBP2	+	52180971	-428
chr12.75	chr12	53230864	53231010	53230937	146	q 1 3 . 2	NM_000924	PDE1B	+	53229443	1494
chr12.76	chr12	53536363	53536436	53536400	73	q 1 3 . 2	NM_058173	MUCL1	+	53534565	1834
chr12.78	chr12	53806299	53806338	53806319	39	q 1 3 . 2	NM_001005243	OR9K2	+	53809819	-3501
chr12.79	chr12	53976373	53976556	53976465	183	q 1 3 . 2	NM_001005493	OR6C6	-	53975283	-1181
chr12.80	chr12	54129582	54129653	54129618	71	q 1 3 . 2	NM_054105	OR6C2	+	54132264	-2647
chr12.81	chr12	54133476	54133668	54133572	192	q 1 3 . 2	NM_054105	OR6C2	+	54132264	1308
chr12.82	chr12	54230925	54231139	54231032	214	q 1 3 . 2	NM_001005494	OR6C4	+	54231277	-245
chr12.83	chr12	54503611	54503646	54503629	35	q 1 3 . 2	NR_026722	SARNP	-	54497807	-5821
chr12.83	chr12	54503611	54503646	54503629	35	q 1 3 . 2	NM_033082	SARNP	-	54497807	-5821
chr12.85	chr12	54807061	54807097	54807079	36	q 1 3 . 2	NM_015292	ESYT1	+	54808320	-1241
chr12.86	chr12	54979670	54979911	54979791	241	q 1 3 . 3	NM_004077	CS	-	54980442	652
chr12.87	chr12	55128821	55129066	55128944	245	q 1 3 . 3	NM_003920	TIMELESS	-	55129467	524
chr12.88	chr12	55694340	55694634	55694487	294	q 1 3 . 3	NM_013251	TAC3	-	55696592	2105
chr12.89	chr12	56453234	56453361	56453298	127	q 1 4 . 1	NM_005371	METTL1	-	56452181	-1116
chr12.89	chr12	56453234	56453361	56453298	127	q 1 4 . 1	NM_206914	FAM119B	+	56452649	648
chr12.89	chr12	56453234	56453361	56453298	127	q 1 4 . 1	NM_015433	FAM119B	+	56452649	648
chr12.90	chr12	60933929	60934266	60934098	337	q 1 4 . 1	NM_006313	USP15	+	60940453	-6356
chr12.91	chr12	61147519	61147618	61147569	99	q 1 4 . 1	NM_015026	MON2	+	61146863	705
chr12.93	chr12	61833861	61834077	61833969	216	q 1 4 . 2	NM_000706	AVPR1A	-	61832857	-1112
chr12.94	chr12	62354761	62354830	62354796	69	q 1 4 . 2	NM_173812	DPY19L2	-	62348621	-6174
chr12.95	chr12	62455524	62455553	62455539	29	q 1 4 . 2	NM_014254	TMEM5	+	62459903	-4365
chr12.96	chr12	62901127	62901251	62901189	124	q 1 4 . 2	NM_152440	C12orf66	-	62902343	1154
chr12.97	chr12	64809876	64810156	64810016	280	q 1 4 . 3	NM_032338	LLPH	-	64810800	784
chr12.98	chr12	64812749	64813035	64812892	286	q 1 4 . 3	NM_032338	LLPH	-	64810800	-2092
chr12.99	chr12	64817223	64817261	64817242	38	q 1 4 . 3	NM_032338	LLPH	-	64810800	-6442
chr12.100	chr12	64817769	64818167	64817968	398	q 1 4 . 3	NM_032338	LLPH	-	64810800	-7168
chr12.101	chr12	67611430	67611497	67611464	67	q 1 5	NM_198320	CPM	-	67613246	1783
chr12.101	chr12	67611430	67611497	67611464	67	q 1 5	NM_001005502	CPM	-	67613246	1783
chr12.103	chr12	68411799	68411837	68411818	38	q 1 5	NM_175624	RAB3IP	+	68418897	-7079
chr12.103	chr12	68411799	68411837	68411818	38	q 1 5	NM_022456	RAB3IP	+	68418897	-7079
chr12.105	chr12	69042812	69042911	69042862	99	q 1 5	NM_014505	KCNMB4	+	69046328	-3467
chr12.106	chr12	69602728	69602833	69602781	105	q 1 5	NM_002849	PTPRR	-	69600851	-1929
chr12.107	chr12	70618817	70618891	70618854	74	q 2 1 . 1	NM_173353	TPH2	+	70618892	-38
chr12.108	chr12	73212179	73212229	73212204	50	q 2 1 . 1	NM_001136262	LOC552889	+	73217817	-5613
chr12.109	chr12	73212494	73212495	73212495	1	q 2 1 . 1	NM_001136262	LOC552889	+	73217817	-5323
chr12.110	chr12	74709796	74709816	74709806	20	q 2 1 . 2	NM_007350	PHLDA1	-	74711823	2017
chr12.113	chr12	75804341	75804414	75804378	73	q 2 1 . 2	NM_001321	CSRP2	-	75796930	-7447
chr12.115	chr12	78610834	78611347	78611091	513	q 2 1 . 2	NM_002583	PAWR	-	78608921	-2169
chr12.116	chr12	79623367	79623483	79623425	116	q 2 1 . 3 1	NM_002469	MYF6	+	79625576	-2151
chr12.117	chr12	81277615	81277651	81277633	36	q 2 1 . 3 1	NR_033192	CCDC59	-	81276715	-918
chr12.118	chr12	84190912	84191124	84191018	212	q 2 1 . 3 1	NM_006982	ALX1	+	84198166	-7148
chr12.120	chr12	89879859	89880074	89879967	215	q 2 1 . 3 3	NM_152638	C12orf12	-	89873084	-6882
chr12.121	chr12	89927804	89927845	89927825	41	q 2 1 . 3 3	NM_004950	EPYC	-	89922934	-4890
chr12.122	chr12	90097876	90098130	90098003	254	q 2 1 . 3 3	NM_133505	DCN	-	90096460	-1543
chr12.122	chr12	90097876	90098130	90098003	254	q 2 1 . 3 3	NM_133504	DCN	-	90096460	-1543
chr12.122	chr12	90097876	90098130	90098003	254	q 2 1 . 3 3	NM_133503	DCN	-	90097490	-513
chr12.124	chr12	92590160	92590308	92590234	148	q 2 2	NM_003805	CRADD	+	92595281	-5047
chr12.125	chr12	94134562	94134659	94134611	97	q 2 2	NM_018351	FGD6	-	94135371	761
chr12.128	chr12	94772939	94772976	94772958	37	q 2 3 . 1	NM_003095	SNRPF	+	94776839	-3882
chr12.130	chr12	94919195	94919233	94919214	38	q 2 3 . 1	NM_002108	HAL	-	94914202	-5012
chr12.131	chr12	97565027	97565276	97565152	249	q 2 3 . 1	NM_201612	IKBIP	-	97562720	-2431
chr12.131	chr12	97565027	97565276	97565152	249	q 2 3 . 1	NM_153687	IKBIP	-	97562720	-2431
chr12.131	chr12	97565027	97565276	97565152	249	q 2 3 . 1	NM_001160	APAF1	+	97563208	1943
chr12.131	chr12	97565027	97565276	97565152	249	q 2 3 . 1	NM_181861	APAF1	+	97563208	1943
chr12.131	chr12	97565027	97565276	97565152	249	q 2 3 . 1	NM_181868	APAF1	+	97563208	1943
chr12.131	chr12	97565027	97565276	97565152	249	q 2 3 . 1	NM_181869	APAF1	+	97563208	1943
chr12.131	chr12	97565027	97565276	97565152	249	q 2 3 . 1	NM_013229	APAF1	+	97563208	1943
chr12.132	chr12	97567195	97567304	97567250	109	q 2 3 . 1	NM_201612	IKBIP	-	97562720	-4529
chr12.132	chr12	97567195	97567304	97567250	109	q 2 3 . 1	NM_153687	IKBIP	-	97562720	-4529
chr12.133	chr12	99186474	99186515	99186495	41	q 2 3 . 1	NM_017988	SCYL2	+	99185679	815
chr12.134	chr12	99705392	99705606	99705499	214	q 2 3 . 1	NM_178826	ANO4	+	99712504	-7005
chr12.135	chr12	99710527	99710568	99710548	41	q 2 3 . 1	NM_178826	ANO4	+	99712504	-1957
chr12.136	chr12	100394922	100395030	100394976	108	q 2 3 . 2	NM_152323	SPIC	+	100394787	189
chr12.137	chr12	102417351	102417564	102417458	213	q 2 3 . 3	NM_001099336	C12orf42	-	102413879	-3578
chr12.138	chr12	102418403	102418539	102418471	136	q 2 3 . 3	NM_001099336	C12orf42	-	102413879	-4592
chr12.141	chr12	105272899	105273250	105273075	351	q 2 3 . 3	NM_018082	POLR3B	+	105275565	-2491
chr12.143	chr12	108233164	108233385	108233275	221	q 2 4 . 1 1	NM_213596	FOXN4	-	108231408	-1866
chr12.144	chr12	109048541	109048578	109048560	37	q 2 4 . 1 1	NM_001143779	IFT81	+	109046522	2037
chr12.144	chr12	109048541	109048578	109048560	37	q 2 4 . 1 1	NM_031473	IFT81	+	109046522	2037
chr12.144	chr12	109048541	109048578	109048560	37	q 2 4 . 1 1	NM_014055	IFT81	+	109046522	2037
chr12.146	chr12	109375131	109375200	109375166	69	q 2 4 . 1 1	NM_005719	ARPC3	-	109372541	-2624
chr12.149	chr12	109619497	109619692	109619595	195	q 2 4 . 1 1	NM_001040107	HVCN1	-	109612000	-7594
chr12.151	chr12	110934421	110934451	110934436	30	q 2 4 . 1 3	NM_138341	TMEM116	-	110935318	882
chr12.155	chr12	118589374	118589590	118589482	216	q 2 4 . 2 3	NM_006253	PRKAB1	+	118590143	-661
chr12.156	chr12	119295727	119295802	119295765	75	q 2 4 . 2 3	NM_002442	MSI1	-	119291341	-4423
chr12.158	chr12	119368694	119368904	119368799	210	q 2 4 . 3 1	NM_176818	GATC	+	119368666	133
chr12.160	chr12	120939502	120939745	120939624	243	q 2 4 . 3 1	NM_020993	BCL7A	+	120944243	-4620
chr12.160	chr12	120939502	120939745	120939624	243	q 2 4 . 3 1	NM_001024808	BCL7A	+	120944243	-4620
chr12.161	chr12	121751638	121751784	121751711	146	q 2 4 . 3 1	NM_177551	GPR109A	-	121753857	2146
chr12.165	chr12	130995181	130995501	130995341	320	q 2 4 . 3 3	NM_015409	EP400	+	131000460	-5119
chr12.170	chr12	132270267	132270354	132270311	87	q 2 4 . 3 3	NM_003415	ZNF268	+	132268067	2243
chr12.170	chr12	132270267	132270354	132270311	87	q 2 4 . 3 3	NM_001165882	ZNF268	+	132268067	2243
chr12.170	chr12	132270267	132270354	132270311	87	q 2 4 . 3 3	NM_001165881	ZNF268	+	132268067	2243
chr12.170	chr12	132270267	132270354	132270311	87	q 2 4 . 3 3	NM_001165887	ZNF268	+	132268067	2243
chr12.170	chr12	132270267	132270354	132270311	87	q 2 4 . 3 3	NM_001165884	ZNF268	+	132268067	2243
chr12.170	chr12	132270267	132270354	132270311	87	q 2 4 . 3 3	NM_152943	ZNF268	+	132268067	2243
chr13.5	chr13	20247438	20247475	20247457	37	q 1 2 . 1 1	NM_174928	N6AMT2	-	20246057	-1399
chr13.6	chr13	20251184	20251228	20251206	44	q 1 2 . 1 1	NM_174928	N6AMT2	-	20246057	-5149
chr13.8	chr13	21077724	21078012	21077868	288	q 1 2 . 1 1	NM_152726	EFHA1	-	21076307	-1561
[truncated: 868 more rows]

## Sheet: GPAT annotation - stim. cells
Region ID	Chr	Region start	Region end	Region center	Region length	Gene band	Gene ID	Gene name	Strand	TSS position	Distance Region center to TSS
chr1.1	chr1	1157325	1157405	1157365	80	p 3 6 . 3 3	NM_016176	SDF4	-	1157310	-55
chr1.1	chr1	1157325	1157405	1157365	80	p 3 6 . 3 3	NM_016547	SDF4	-	1157310	-55
chr1.101	chr1	86397370	86397649	86397510	279	p 2 2 . 3	NM_152890	COL24A1	-	86394709	-2800
chr1.102	chr1	86398513	86398734	86398624	221	p 2 2 . 3	NM_152890	COL24A1	-	86394709	-3914
chr1.103	chr1	88924325	88924360	88924343	35	p 2 2 . 2	NM_006256	PKN2	+	88922509	1833
chr1.106	chr1	89764217	89764249	89764233	32	p 2 2 . 2	NM_001134476	LRRC8B	+	89762984	1249
chr1.107	chr1	89793010	89793085	89793048	75	p 2 2 . 2	NM_015350	LRRC8B	+	89796859	-3812
chr1.108	chr1	89867220	89867289	89867255	69	p 2 2 . 2	NM_032270	LRRC8C	+	89871231	-3977
chr1.109	chr1	89871458	89871697	89871578	239	p 2 2 . 2	NM_032270	LRRC8C	+	89871231	346
chr1.110	chr1	90953844	90954186	90954015	342	p 2 2 . 2	NM_020063	BARHL2	-	90955382	1367
chr1.111	chr1	90954520	90954560	90954540	40	p 2 2 . 2	NM_020063	BARHL2	-	90955382	842
chr1.114	chr1	91260468	91260505	91260487	37	p 2 2 . 2	NM_032186	ZNF644	-	91260259	-227
chr1.114	chr1	91260468	91260505	91260487	37	p 2 2 . 2	NM_201269	ZNF644	-	91260259	-227
chr1.116	chr1	92263278	92263479	92263379	201	p 2 2 . 1	NM_173567	EPHX4	+	92268120	-4742
chr1.117	chr1	92539828	92539937	92539883	109	p 2 2 . 1	NM_053274	GLMN	-	92537154	-2728
chr1.118	chr1	93421305	93421665	93421485	360	p 2 2 . 1	NM_016040	TMED5	-	93418834	-2651
chr1.118	chr1	93421305	93421665	93421485	360	p 2 2 . 1	NM_001167830	TMED5	-	93418834	-2651
chr1.118	chr1	93421305	93421665	93421485	360	p 2 2 . 1	NR_030761	TMED5	-	93418834	-2651
chr1.119	chr1	93682472	93682702	93682587	230	p 2 2 . 1	NM_001024948	FNBP1L	+	93686275	-3688
chr1.119	chr1	93682472	93682702	93682587	230	p 2 2 . 1	NM_017737	FNBP1L	+	93686275	-3688
chr1.119	chr1	93682472	93682702	93682587	230	p 2 2 . 1	NM_001164473	FNBP1L	+	93686275	-3688
chr1.12	chr1	19416624	19416798	19416711	174	p 3 6 . 1 3	NM_020765	UBR4	-	19409333	-7378
chr1.122	chr1	100101469	100101638	100101554	169	p 2 1 . 2	NM_000645	AGL	+	100099353	2200
chr1.124	chr1	101137233	101137313	101137273	80	p 2 1 . 2	NM_001033025	EXTL2	-	101133006	-4267
chr1.126	chr1	102236638	102236678	102236658	40	p 2 1 . 1	NM_058170	OLFM3	-	102235378	-1280
chr1.127	chr1	103898769	103899031	103898900	262	p 2 1 . 1	NM_020978	AMY2B	+	103898844	56
chr1.128	chr1	103900979	103901221	103901100	242	p 2 1 . 1	NM_020978	AMY2B	+	103898844	2256
chr1.129	chr1	103912236	103912863	103912550	627	p 2 1 . 1	NR_024438	LOC648740	+	103913548	-999
chr1.13	chr1	19791214	19791243	19791229	29	p 3 6 . 1 3	NM_001032363	C1orf151	+	19796053	-4825
chr1.130	chr1	104038775	104038813	104038794	38	p 2 1 . 1	NM_001008218	AMY1B	-	104040412	1618
chr1.133	chr1	108545522	108545706	108545614	184	p 1 3 . 3	NM_013386	SLC25A24	-	108544497	-1117
chr1.134	chr1	109038134	109038355	109038245	221	p 1 3 . 3	NM_018061	PRPF38B	+	109036454	1790
chr1.137	chr1	109894104	109894204	109894154	100	p 1 3 . 3	NM_006496	GNAI3	+	109892708	1446
chr1.141	chr1	111307340	111307412	111307376	72	p 1 3 . 3	NM_018372	C1orf103	-	111308089	713
chr1.141	chr1	111307340	111307412	111307376	72	p 1 3 . 3	NM_001006945	C1orf103	-	111308089	713
chr1.143	chr1	113054610	113054861	113054736	251	p 1 3 . 2	NM_001042678	RHOC	-	113051548	-3187
chr1.143	chr1	113054610	113054861	113054736	251	p 1 3 . 2	NM_175744	RHOC	-	113051548	-3187
chr1.144	chr1	114105642	114105801	114105722	159	p 1 3 . 2	NM_006608	PHTF1	-	114103300	-2421
chr1.145	chr1	114217764	114218129	114217947	365	p 1 3 . 2	NM_015967	PTPN22	-	114215898	-2048
chr1.145	chr1	114217764	114218129	114217947	365	p 1 3 . 2	NM_012411	PTPN22	-	114215898	-2048
chr1.146	chr1	114219769	114219946	114219858	177	p 1 3 . 2	NM_015967	PTPN22	-	114215898	-3959
chr1.146	chr1	114219769	114219946	114219858	177	p 1 3 . 2	NM_012411	PTPN22	-	114215898	-3959
chr1.149	chr1	115037396	115037624	115037510	228	p 1 3 . 1	NM_000036	AMPD1	-	115039699	2189
chr1.15	chr1	19842893	19843258	19843076	365	p 3 6 . 1 3	NM_005380	NBL1	+	19843394	-319
chr1.151	chr1	115200847	115200908	115200878	61	p 1 3 . 1	NM_003176	SYCP1	+	115198977	1900
chr1.152	chr1	117402689	117402962	117402826	273	p 1 3 . 1	NM_003594	TTF2	+	117404471	-1646
chr1.154	chr1	119487940	119488392	119488166	452	p 1 2	NM_015836	WARS2	-	119484818	-3348
chr1.154	chr1	119487940	119488392	119488166	452	p 1 2	NM_201263	WARS2	-	119484818	-3348
chr1.155	chr1	119754220	119754467	119754344	247	p 1 2	NM_001166120	HSD3B2	+	119759076	-4733
chr1.156	chr1	120117010	120117046	120117028	36	p 1 2	NM_001166107	HMGCS2	-	120113078	-3950
chr1.156	chr1	120117010	120117046	120117028	36	p 1 2	NM_005518	HMGCS2	-	120113078	-3950
chr1.157	chr1	120157046	120157118	120157082	72	p 1 2	NM_032044	REG4	-	120155726	-1356
chr1.157	chr1	120157046	120157118	120157082	72	p 1 2	NM_001159352	REG4	-	120155726	-1356
chr1.157	chr1	120157046	120157118	120157082	72	p 1 2	NM_001159353	REG4	-	120155726	-1356
chr1.159	chr1	145108329	145108654	145108492	325	q 2 1 . 1	NM_005399	PRKAB2	-	145110753	2262
chr1.16	chr1	19862682	19862740	19862711	58	p 3 6 . 1 3	NM_000871	HTR6	+	19864366	-1655
chr1.160	chr1	145607816	145607960	145607888	144	q 2 1 . 1	NM_016361	ACP6	-	145609258	1370
chr1.161	chr1	145612719	145612790	145612755	71	q 2 1 . 1	NM_016361	ACP6	-	145609258	-3496
chr1.164	chr1	146396544	146396779	146396662	235	q 2 1 . 1	NR_027468	FLJ39739	-	146398604	1943
chr1.165	chr1	148966012	148966048	148966030	36	q 2 1 . 3	NM_032132	HORMAD1	-	148959976	-6054
chr1.166	chr1	149004446	149004517	149004482	71	q 2 1 . 3	NM_004079	CTSS	-	149004929	448
chr1.167	chr1	149045636	149045674	149045655	38	q 2 1 . 3	NM_000396	CTSK	-	149047436	1781
chr1.168	chr1	149247100	149247284	149247192	184	q 2 1 . 3	NM_018379	FAM63A	-	149247478	286
chr1.168	chr1	149247100	149247284	149247192	184	q 2 1 . 3	NM_001163258	FAM63A	-	149247478	286
chr1.169	chr1	150001669	150001774	150001722	105	q 2 1 . 3	NM_001134939	OAZ3	+	150002068	-347
chr1.170	chr1	150043667	150043703	150043685	36	q 2 1 . 3	NM_001004432	LINGO4	-	150044506	821
chr1.172	chr1	150849931	150850040	150849986	109	q 2 1 . 3	NM_178433	LCE3B	+	150852910	-2925
chr1.173	chr1	150864119	150864188	150864154	69	q 2 1 . 3	NM_178431	LCE3A	-	150862203	-1950
chr1.174	chr1	150924273	150924302	150924288	29	q 2 1 . 3	NM_014357	LCE2B	+	150925222	-935
chr1.175	chr1	151023182	151023597	151023390	415	q 2 1 . 3	NM_178353	LCE1E	+	151025376	-1987
chr1.176	chr1	151060857	151060892	151060875	35	q 2 1 . 3	NM_178348	LCE1A	+	151066572	-5698
chr1.177	chr1	151115408	151115453	151115431	45	q 2 1 . 3	NM_030663	SMCP	+	151117421	-1991
chr1.178	chr1	151217446	151217656	151217551	210	q 2 1 . 3	NM_005987	SPRR1A	+	151223180	-5629
chr1.179	chr1	151223619	151223784	151223702	165	q 2 1 . 3	NM_005987	SPRR1A	+	151223180	521
chr1.18	chr1	23765443	23765554	23765499	111	p 3 6 . 1 1	NM_002167	ID3	-	23758909	-6589
chr1.180	chr1	151380130	151380412	151380271	282	q 2 1 . 3	NR_003062	SPRR2C	-	151380593	322
chr1.181	chr1	151395673	151396095	151395884	422	q 2 1 . 3	NM_001014291	SPRR2G	-	151390051	-5833
chr1.182	chr1	151915694	151915756	151915725	62	q 2 2	NM_000906	NPR1	+	151917787	-2062
chr1.183	chr1	151965135	151965317	151965226	182	q 2 2	NM_023015	INTS3	+	151967190	-1964
chr1.185	chr1	152397087	152397120	152397104	33	q 2 2	NM_207308	NUP210L	-	152394216	-2887
chr1.185	chr1	152397087	152397120	152397104	33	q 2 2	NM_001159484	NUP210L	-	152394216	-2887
chr1.186	chr1	152399423	152399500	152399462	77	q 2 2	NM_207308	NUP210L	-	152394216	-5245
chr1.186	chr1	152399423	152399500	152399462	77	q 2 2	NM_001159484	NUP210L	-	152394216	-5245
chr1.187	chr1	152450761	152450937	152450849	176	q 2 2	NM_001010979	C1orf189	-	152445433	-5416
chr1.188	chr1	153289495	153289682	153289589	187	q 2 2	NM_207197	ADAM15	+	153290385	-797
chr1.188	chr1	153289495	153289682	153289589	187	q 2 2	NM_207194	ADAM15	+	153290385	-797
chr1.188	chr1	153289495	153289682	153289589	187	q 2 2	NM_207191	ADAM15	+	153290385	-797
chr1.188	chr1	153289495	153289682	153289589	187	q 2 2	NM_207196	ADAM15	+	153290385	-797
chr1.188	chr1	153289495	153289682	153289589	187	q 2 2	NM_207195	ADAM15	+	153290385	-797
chr1.188	chr1	153289495	153289682	153289589	187	q 2 2	NM_003815	ADAM15	+	153290385	-797
chr1.189	chr1	153512838	153512874	153512856	36	q 2 3 . 1	NM_020897	HCN3	+	153513997	-1141
chr1.19	chr1	23944756	23944971	23944864	215	p 3 6 . 1 1	NM_003198	TCEB3	+	23942442	2421
chr1.190	chr1	154811917	154812066	154811992	149	q 2 3 . 1	NM_178229	IQGAP3	-	154809020	-2971
chr1.191	chr1	154998593	154998654	154998624	61	q 2 3 . 1	NM_199416	PRCC	+	155003897	-5274
chr1.191	chr1	154998593	154998654	154998624	61	q 2 3 . 1	NM_005973	PRCC	+	155003897	-5274
chr1.192	chr1	155094306	155094408	155094357	102	q 2 3 . 1	NM_014215	INSRR	-	155095290	933
chr1.194	chr1	156489662	156489694	156489678	32	q 2 3 . 2	NM_001763	CD1A	+	156490550	-872
chr1.195	chr1	156633635	156633672	156633654	37	q 2 3 . 2	NM_001004475	OR10T2	-	156635880	2227
chr1.196	chr1	156922368	156922415	156922392	47	q 2 3 . 2	NM_003126	SPTA1	-	156923130	739
chr1.197	chr1	156922739	156923077	156922908	338	q 2 3 . 2	NM_003126	SPTA1	-	156923130	222
chr1.198	chr1	156929367	156929596	156929482	229	q 2 3 . 2	NM_003126	SPTA1	-	156923130	-6351
chr1.199	chr1	156940480	156940562	156940521	82	q 2 3 . 2	NM_001005279	OR6K2	-	156937066	-3455
chr1.20	chr1	23998396	23998429	23998413	33	p 3 6 . 1 1	NM_001127621	GALE	-	23998647	235
chr1.200	chr1	156959135	156959162	156959149	27	q 2 3 . 2	NM_001005327	OR6K3	-	156954529	-4619
chr1.201	chr1	156989273	156989310	156989292	37	q 2 3 . 2	NM_001005184	OR6K6	+	156991229	-1938
chr1.202	chr1	157069690	157069718	157069704	28	q 2 3 . 2	NM_002432	MNDA	+	157067791	1913
chr1.203	chr1	157401338	157401373	157401356	35	q 2 3 . 3	NM_021189	CADM3	+	157408000	-6645
chr1.206	chr1	158165406	158165441	158165424	35	q 2 3 . 3	NM_003564	TAGLN2	-	158161908	-3515
chr1.207	chr1	158522889	158522924	158522907	35	q 2 3 . 3	NM_002857	PEX19	-	158521565	-1341
chr1.207	chr1	158522889	158522924	158522907	35	q 2 3 . 3	NM_001131039	PEX19	-	158521565	-1341
chr1.208	chr1	158523765	158523990	158523878	225	q 2 3 . 3	NM_002857	PEX19	-	158521565	-2312
chr1.208	chr1	158523765	158523990	158523878	225	q 2 3 . 3	NM_001131039	PEX19	-	158521565	-2312
chr1.209	chr1	159196468	159196559	159196514	91	q 2 3 . 3	NM_080878	ITLN2	-	159191213	-5300
chr1.21	chr1	24940469	24940681	24940575	212	p 3 6 . 1 1	NM_013943	CLIC4	+	24944346	-3771
chr1.210	chr1	159549752	159549860	159549806	108	q 2 3 . 3	NM_003001	SDHC	+	159550789	-983
chr1.210	chr1	159549752	159549860	159549806	108	q 2 3 . 3	NM_001035513	SDHC	+	159550789	-983
chr1.210	chr1	159549752	159549860	159549806	108	q 2 3 . 3	NM_001035512	SDHC	+	159550789	-983
chr1.210	chr1	159549752	159549860	159549806	108	q 2 3 . 3	NM_001035511	SDHC	+	159550789	-983
chr1.211	chr1	159957154	159957195	159957175	41	q 2 3 . 3	NM_001002901	FCRLB	+	159959080	-1906
chr1.212	chr1	159988052	159988088	159988070	36	q 2 3 . 3	NM_007240	DUSP12	+	159986204	1866
chr1.214	chr1	161307520	161307671	161307596	151	q 2 3 . 3	NM_001113380	RGS4	+	161308318	-723
chr1.215	chr1	163685461	163685499	163685480	38	q 2 4 . 1	NM_006917	RXRG	-	163681054	-4426
chr1.215	chr1	163685461	163685499	163685480	38	q 2 4 . 1	NM_001009598	RXRG	-	163681054	-4426
chr1.219	chr1	166518624	166518833	166518729	209	q 2 4 . 2	NM_005149	TBX19	+	166516901	1827
chr1.22	chr1	25632042	25632141	25632092	99	p 3 6 . 1 1	NM_018202	TMEM57	+	25629974	2117
chr1.220	chr1	167821310	167821348	167821329	38	q 2 4 . 3	NM_000130	F5	-	167822393	1064
chr1.221	chr1	167821812	167821853	167821833	41	q 2 4 . 3	NM_000130	F5	-	167822393	561
chr1.225	chr1	169893201	169893464	169893333	263	q 2 5 . 1	NM_000261	MYOC	-	169888396	-4936
chr1.226	chr1	170762769	170762914	170762842	145	q 2 5 . 1	NM_014283	C1orf9	+	170768882	-6041
chr1.227	chr1	170766484	170766582	170766533	98	q 2 5 . 1	NM_014283	C1orf9	+	170768882	-2349
chr1.228	chr1	171284582	171284648	171284615	66	q 2 5 . 1	NM_005092	TNFSF18	-	171286726	2111
chr1.229	chr1	171291214	171291669	171291442	455	q 2 5 . 1	NM_005092	TNFSF18	-	171286726	-4715
chr1.23	chr1	26479043	26479081	26479062	38	p 3 6 . 1 1	NM_031286	SH3BGRL3	+	26478799	263
chr1.230	chr1	171843050	171843234	171843142	184	q 2 5 . 1	NM_178527	SLC9A11	-	171838856	-4286
chr1.231	chr1	173427302	173427479	173427391	177	q 2 5 . 2	NM_014656	KIAA0040	-	173428572	1182
chr1.231	chr1	173427302	173427479	173427391	177	q 2 5 . 2	NM_001162895	KIAA0040	-	173428572	1182
chr1.232	chr1	174447119	174447358	174447239	239	q 2 5 . 2	NM_022457	RFWD2	-	174442993	-4245
chr1.232	chr1	174447119	174447358	174447239	239	q 2 5 . 2	NM_001001740	RFWD2	-	174442993	-4245
chr1.233	chr1	175404884	175404963	175404924	79	q 2 5 . 2	NM_021165	FAM5B	+	175407255	-2332
chr1.233	chr1	175404884	175404963	175404924	79	q 2 5 . 2	NM_207108	ASTN1	-	175400647	-4276
chr1.234	chr1	176572173	176572492	176572333	319	q 2 5 . 2	NM_004841	RASAL2	+	176577228	-4896
chr1.236	chr1	177263410	177263592	177263501	182	q 2 5 . 3	NM_014864	FAM20B	+	177261696	1805
chr1.238	chr1	177812766	177813029	177812898	263	q 2 5 . 3	NM_014625	NPHS2	-	177811707	-1190
chr1.239	chr1	177829300	177829381	177829341	81	q 2 5 . 3	NM_173533	TDRD5	+	177827647	1693
chr1.24	chr1	28521843	28521991	28521917	148	p 3 5 . 3	NM_017638	MED18	+	28528099	-6182
chr1.24	chr1	28521843	28521991	28521917	148	p 3 5 . 3	NM_001127350	MED18	+	28528099	-6182
chr1.240	chr1	178115976	178116273	178116125	297	q 2 5 . 3	NM_015602	TOR1AIP1	+	178118042	-1918
chr1.240	chr1	178115976	178116273	178116125	297	q 2 5 . 3	NM_022347	TOR1AIP2	-	178113564	-2560
chr1.242	chr1	180633069	180633108	180633089	39	q 2 5 . 3	NM_002065	GLUL	-	180627964	-5124
chr1.244	chr1	181255219	181255255	181255237	36	q 2 5 . 3	NM_002293	LAMC1	+	181259217	-3980
chr1.245	chr1	181830710	181830927	181830819	217	q 2 5 . 3	NM_001127651	NCF2	-	181826669	-4149
chr1.246	chr1	182988301	182988379	182988340	78	q 3 1 . 1	NM_025191	EDEM3	-	182990664	2324
chr1.247	chr1	184613134	184613447	184613291	313	q 3 1 . 1	NM_017847	C1orf27	+	184611512	1778
chr1.247	chr1	184613134	184613447	184613291	313	q 3 1 . 1	NM_001164245	C1orf27	+	184611512	1778
chr1.247	chr1	184613134	184613447	184613291	313	q 3 1 . 1	NM_001164246	C1orf27	+	184611512	1778
chr1.249	chr1	190394410	190394476	190394443	66	q 3 1 . 2	NM_130782	RGS18	+	190394214	229
chr1.250	chr1	190804091	190804285	190804188	194	q 3 1 . 3	NM_002922	RGS1	+	190811479	-7291
chr1.251	chr1	190811754	190811936	190811845	182	q 3 1 . 3	NM_002922	RGS1	+	190811479	366
chr1.252	chr1	190813689	190813711	190813700	22	q 3 1 . 3	NM_002922	RGS1	+	190811479	2221
chr1.253	chr1	190867035	190867069	190867052	34	q 3 1 . 3	NM_002927	RGS13	+	190871904	-4852
chr1.253	chr1	190867035	190867069	190867052	34	q 3 1 . 3	NM_144766	RGS13	+	190871904	-4852
chr1.254	chr1	190869634	190869671	190869653	37	q 3 1 . 3	NM_002927	RGS13	+	190871904	-2252
chr1.254	chr1	190869634	190869671	190869653	37	q 3 1 . 3	NM_144766	RGS13	+	190871904	-2252
chr1.255	chr1	191297132	191297403	191297268	271	q 3 1 . 3	NM_004600	TROVE2	+	191295579	1688
chr1.255	chr1	191297132	191297403	191297268	271	q 3 1 . 3	NM_001042369	TROVE2	+	191295579	1688
chr1.256	chr1	194888028	194888102	194888065	74	q 3 1 . 3	NM_000186	CFH	+	194887630	435
chr1.256	chr1	194888028	194888102	194888065	74	q 3 1 . 3	NM_001014975	CFH	+	194887630	435
chr1.257	chr1	195179922	195180208	195180065	286	q 3 1 . 3	NM_005666	CFHR2	+	195179556	509
chr1.258	chr1	195210538	195210778	195210658	240	q 3 1 . 3	NM_030787	CFHR5	+	195213289	-2631
chr1.259	chr1	195302707	195302836	195302772	129	q 3 1 . 3	NM_001994	F13B	-	195303020	249
chr1.26	chr1	28840999	28841034	28841017	35	p 3 5 . 3	NM_005644	TAF12	-	28842191	1175
chr1.26	chr1	28840999	28841034	28841017	35	p 3 5 . 3	NM_001135218	TAF12	-	28842191	1175
chr1.261	chr1	195389193	195389228	195389211	35	q 3 1 . 3	NM_018136	ASPM	-	195382447	-6763
chr1.262	chr1	195390012	195390132	195390072	120	q 3 1 . 3	NM_018136	ASPM	-	195382447	-7625
chr1.263	chr1	195434347	195434448	195434398	101	q 3 1 . 3	NM_194314	ZBTB41	-	195436295	1898
chr1.266	chr1	196778104	196778284	196778194	180	q 3 2 . 1	NM_133326	ATP6V1G3	-	196776698	-1496
chr1.266	chr1	196778104	196778284	196778194	180	q 3 2 . 1	NM_133262	ATP6V1G3	-	196776698	-1496
chr1.267	chr1	196875255	196875540	196875398	285	q 3 2 . 1	NM_080923	PTPRC	+	196874759	638
chr1.267	chr1	196875255	196875540	196875398	285	q 3 2 . 1	NM_080922	PTPRC	+	196874759	638
chr1.267	chr1	196875255	196875540	196875398	285	q 3 2 . 1	NM_002838	PTPRC	+	196874759	638
chr1.267	chr1	196875255	196875540	196875398	285	q 3 2 . 1	NM_080921	PTPRC	+	196874759	638
chr1.269	chr1	200693590	200693907	200693749	317	q 3 2 . 1	NM_032103	PPP1R12B	+	200698493	-4745
chr1.269	chr1	200693590	200693907	200693749	317	q 3 2 . 1	NM_032104	PPP1R12B	+	200698493	-4745
chr1.270	chr1	202029999	202030075	202030037	76	q 3 2 . 1	NM_014827	ZC3H11A	+	202031373	-1336
chr1.271	chr1	202089796	202089953	202089875	157	q 3 2 . 1	NM_003094	SNRPE	+	202097362	-7488
chr1.272	chr1	202451948	202452002	202451975	54	q 3 2 . 1	NM_198447	GOLT1A	-	202449843	-2132
chr1.275	chr1	204087153	204087308	204087231	155	q 3 2 . 2	NM_152491	PM20D1	-	204085899	-1331
chr1.276	chr1	204875747	204875911	204875829	164	q 3 2 . 2	NM_003582	DYRK3	+	204875503	326
chr1.276	chr1	204875747	204875911	204875829	164	q 3 2 . 2	NM_001004023	DYRK3	+	204875503	326
chr1.277	chr1	204876536	204876568	204876552	32	q 3 2 . 2	NM_003582	DYRK3	+	204875503	1049
chr1.277	chr1	204876536	204876568	204876552	32	q 3 2 . 2	NM_001004023	DYRK3	+	204875503	1049
chr1.278	chr1	205274671	205274736	205274704	65	q 3 2 . 2	NM_001083924	C1orf116	-	205272724	-1979
chr1.278	chr1	205274671	205274736	205274704	65	q 3 2 . 2	NM_023938	C1orf116	-	205272724	-1979
chr1.279	chr1	205690113	205690365	205690239	252	q 3 2 . 2	NM_001877	CR2	+	205694267	-4028
chr1.279	chr1	205690113	205690365	205690239	252	q 3 2 . 2	NM_001006658	CR2	+	205694267	-4028
chr1.280	chr1	205989768	205989875	205989822	107	q 3 2 . 2	NM_172350	CD46	+	205992024	-2203
chr1.280	chr1	205989768	205989875	205989822	107	q 3 2 . 2	NM_172351	CD46	+	205992024	-2203
chr1.280	chr1	205989768	205989875	205989822	107	q 3 2 . 2	NM_172352	CD46	+	205992024	-2203
chr1.280	chr1	205989768	205989875	205989822	107	q 3 2 . 2	NM_153826	CD46	+	205992024	-2203
chr1.280	chr1	205989768	205989875	205989822	107	q 3 2 . 2	NM_172355	CD46	+	205992024	-2203
chr1.280	chr1	205989768	205989875	205989822	107	q 3 2 . 2	NM_002389	CD46	+	205992024	-2203
chr1.280	chr1	205989768	205989875	205989822	107	q 3 2 . 2	NM_172359	CD46	+	205992024	-2203
chr1.280	chr1	205989768	205989875	205989822	107	q 3 2 . 2	NM_172360	CD46	+	205992024	-2203
chr1.280	chr1	205989768	205989875	205989822	107	q 3 2 . 2	NM_172354	CD46	+	205992024	-2203
chr1.280	chr1	205989768	205989875	205989822	107	q 3 2 . 2	NM_172358	CD46	+	205992024	-2203
chr1.280	chr1	205989768	205989875	205989822	107	q 3 2 . 2	NM_172357	CD46	+	205992024	-2203
chr1.280	chr1	205989768	205989875	205989822	107	q 3 2 . 2	NM_172353	CD46	+	205992024	-2203
chr1.280	chr1	205989768	205989875	205989822	107	q 3 2 . 2	NM_172356	CD46	+	205992024	-2203
chr1.280	chr1	205989768	205989875	205989822	107	q 3 2 . 2	NM_172361	CD46	+	205992024	-2203
chr1.281	chr1	208471120	208471227	208471174	107	q 3 2 . 3	NM_019605	SERTAD4	+	208472817	-1644
chr1.283	chr1	211103983	211104126	211104055	143	q 4 1	NR_027286	LQK1	-	211098103	-5951
chr1.285	chr1	213325408	213325514	213325461	106	q 4 1	NM_014217	KCNK2	+	213323182	2279
chr1.285	chr1	213325408	213325514	213325461	106	q 4 1	NM_001017425	KCNK2	+	213323182	2279
chr1.288	chr1	215872745	215872852	215872799	107	q 4 1	NM_138796	SPATA17	+	215871317	1481
chr1.29	chr1	31233750	31233786	31233768	36	p 3 5 . 2	NR_002762	PRO0611	+	31233498	270
chr1.291	chr1	219977340	219977377	219977359	37	q 4 2 . 1 1	NM_144728	DUSP10	-	219977425	67
chr1.292	chr1	220828613	220828842	220828728	229	q 4 2 . 1 2	NM_139352	TAF1A	-	220829878	1151
chr1.292	chr1	220828613	220828842	220828728	229	q 4 2 . 1 2	NM_005681	TAF1A	-	220829878	1151
chr1.293	chr1	220974149	220974351	220974250	202	q 4 2 . 1 2	NM_207468	FAM177B	+	220977180	-2930
chr1.294	chr1	222109611	222109649	222109630	38	q 4 2 . 1 2	NM_005426	TP53BP2	-	222100297	-9333
chr1.294	chr1	222109611	222109649	222109630	38	q 4 2 . 1 2	NM_001031685	TP53BP2	-	222100297	-9333
chr1.295	chr1	222437423	222437460	222437442	37	q 4 2 . 1 2	NM_144780	DEGS1	+	222437550	-109
chr1.295	chr1	222437423	222437460	222437442	37	q 4 2 . 1 2	NM_003676	DEGS1	+	222437550	-109
chr1.297	chr1	222690781	222690916	222690849	135	q 4 2 . 1 2	NM_001115113	WDR26	-	222688624	-2224
chr1.297	chr1	222690781	222690916	222690849	135	q 4 2 . 1 2	NM_025160	WDR26	-	222688624	-2224
chr1.3	chr1	7749888	7749996	7749942	108	p 3 6 . 2 3	NM_004781	VAMP3	+	7753915	-3973
chr1.306	chr1	223912395	223912436	223912416	41	q 4 2 . 1 3	NM_018212	ENAH	-	223907468	-4947
chr1.306	chr1	223912395	223912436	223912416	41	q 4 2 . 1 3	NM_001008493	ENAH	-	223907468	-4947
chr1.308	chr1	227826531	227826568	227826550	37	q 4 2 . 2	NM_014409	TAF5L	-	227828417	1868
chr1.308	chr1	227826531	227826568	227826550	37	q 4 2 . 2	NM_001025247	TAF5L	-	227828417	1868
chr1.311	chr1	230723533	230723570	230723552	37	q 4 2 . 2	NM_020808	SIPA1L2	-	230717866	-5685
chr1.312	chr1	231155091	231155214	231155153	123	q 4 2 . 3	NM_032324	C1orf57	+	231152992	2160
chr1.315	chr1	232109412	232109453	232109433	41	q 4 2 . 3	NM_173508	SLC35F3	+	232107301	2131
chr1.316	chr1	234753616	234753694	234753655	78	q 4 3	NM_201543	LGALS8	+	234753361	294
chr1.316	chr1	234753616	234753694	234753655	78	q 4 3	NM_201544	LGALS8	+	234753699	-44
chr1.317	chr1	234836311	234836421	234836366	110	q 4 3	NM_018072	HEATR1	-	234834437	-1929
chr1.321	chr1	239748125	239748498	239748312	373	q 4 4	NM_000143	FH	-	239749677	1366
chr1.325	chr1	243194450	243194520	243194485	70	q 4 4	NM_032328	EFCAB2	+	243199793	-5308
chr1.326	chr1	243198981	243199185	243199083	204	q 4 4	NM_032328	EFCAB2	+	243199793	-710
chr1.329	chr1	245719605	245719747	245719676	142	no_data	NM_001004698	OR2W5	+	245720992	-1316
chr1.33	chr1	39103113	39103428	39103271	315	p 3 4 . 3	NM_022157	RRAGC	-	39097927	-5343
chr1.330	chr1	245834683	245834799	245834741	116	no_data	NM_001001914	OR2G3	+	245835510	-769
chr1.331	chr1	245989897	245990100	245989999	203	no_data	NM_012353	OR1C1	-	245988331	-1667
chr1.332	chr1	246055292	246055362	246055327	70	no_data	NM_001001966	OR14A16	-	246045654	-9673
chr1.333	chr1	246161055	246161195	246161125	140	no_data	NM_175911	OR2L13	+	246167115	-5990
chr1.334	chr1	246374517	246374666	246374592	149	no_data	NM_001004690	OR2M5	+	246375072	-481
chr1.335	chr1	246467880	246468366	246468123	486	no_data	NM_017504	OR2M4	+	246468853	-730
chr1.336	chr1	246504148	246504252	246504200	104	no_data	NM_001004695	OR2T33	-	246503739	-461
chr1.337	chr1	246679956	246680140	246680048	184	no_data	NM_001004136	OR2T2	+	246682721	-2673
chr1.338	chr1	246883429	246883503	246883466	74	no_data	NM_001001824	OR2T27	-	246880808	-2658
chr1.339	chr1	246910956	246911149	246911053	193	no_data	NM_001004734	OR14I1	-	246912228	1176
chr1.34	chr1	39124637	39124755	39124696	118	p 3 4 . 3	NM_030772	GJA9	-	39119876	-4820
chr1.36	chr1	40125995	40126169	40126082	174	p 3 4 . 2	NM_017646	TRIT1	-	40121764	-4318
chr1.37	chr1	40709206	40709340	40709273	134	p 3 4 . 2	NM_198494	ZNF642	+	40715888	-6615
chr1.40	chr1	41478619	41478842	41478731	223	p 3 4 . 2	NM_001172220	SCMH1	-	41480402	1672
chr1.40	chr1	41478619	41478842	41478731	223	p 3 4 . 2	NM_001172219	SCMH1	-	41480402	1672
chr1.40	chr1	41478619	41478842	41478731	223	p 3 4 . 2	NM_001172218	SCMH1	-	41480402	1672
chr1.40	chr1	41478619	41478842	41478731	223	p 3 4 . 2	NM_012236	SCMH1	-	41480402	1672
chr1.41	chr1	42697867	42697976	42697922	109	p 3 4 . 2	NM_032257	ZMYND12	-	42694525	-3396
chr1.43	chr1	44641360	44641427	44641394	67	p 3 4 . 1	NM_018150	RNF220	+	44643546	-2153
chr1.45	chr1	46368751	46368950	46368851	199	p 3 4 . 1	NM_003629	PIK3R3	-	46370967	2117
chr1.46	chr1	46369284	46369321	46369303	37	p 3 4 . 1	NM_003629	PIK3R3	-	46370967	1665
chr1.48	chr1	46740815	46740843	46740829	28	p 3 3	NM_172225	DMBX1	+	46745254	-4425
chr1.48	chr1	46740815	46740843	46740829	28	p 3 3	NM_147192	DMBX1	+	46745254	-4425
chr1.49	chr1	47550873	47550979	47550926	106	p 3 3	NM_003035	STIL	-	47552406	1480
chr1.49	chr1	47550873	47550979	47550926	106	p 3 3	NM_001048166	STIL	-	47552406	1480
chr1.5	chr1	9271877	9271944	9271911	67	p 3 6 . 2 2	NM_025106	SPSB1	+	9275527	-3617
chr1.52	chr1	52640722	52640793	52640758	71	p 3 2 . 3	NM_004153	ORC1L	-	52642719	1962
chr1.53	chr1	53252685	53252901	53252793	216	p 3 2 . 3	NM_001007100	SCP2	+	53253197	-404
chr1.53	chr1	53252685	53252901	53252793	216	p 3 2 . 3	NM_001007099	SCP2	+	53253197	-404
chr1.53	chr1	53252685	53252901	53252793	216	p 3 2 . 3	NM_001007250	SCP2	+	53253197	-404
chr1.54	chr1	53695978	53696228	53696103	250	p 3 2 . 3	NM_033067	DMRTB1	+	53697659	-1556
chr1.55	chr1	54438267	54438360	54438314	93	p 3 2 . 3	NM_001031672	CYB5RL	-	54438334	21
chr1.57	chr1	58783731	58783761	58783746	30	p 3 2 . 1	NM_145243	OMA1	-	58785034	1288
chr1.59	chr1	60046370	60046487	60046429	117	p 3 2 . 1	NM_015888	HOOK1	+	60053120	-6692
chr1.60	chr1	61313948	61313985	61313967	37	p 3 1 . 3	NM_001145511	NFIA	+	61315533	-1567
chr1.61	chr1	61979820	61980210	61980015	390	p 3 1 . 3	NM_176877	INADL	+	61980736	-721
chr1.62	chr1	64979522	64979557	64979540	35	p 3 1 . 3	NM_018211	RAVER2	+	64983365	-3826
chr1.65	chr1	67398547	67398932	67398740	385	p 3 1 . 2	NM_144701	IL23R	+	67404756	-6017
chr1.66	chr1	68736856	68736897	68736877	41	p 3 1 . 2	NM_017779	DEPDC1	-	68735387	-1489
chr1.66	chr1	68736856	68736897	68736877	41	p 3 1 . 2	NM_001114120	DEPDC1	-	68735387	-1489
chr1.67	chr1	70154604	70154871	70154738	267	p 3 1 . 1	NR_023916	PIN1L	+	70157592	-2855
chr1.7	chr1	11171556	11171719	11171638	163	p 3 6 . 2 2	NM_021146	ANGPTL7	+	11171984	-347
chr1.70	chr1	70646407	70646802	70646605	395	p 3 1 . 1	NM_001902	CTH	+	70649542	-2938
chr1.70	chr1	70646407	70646802	70646605	395	p 3 1 . 1	NM_153742	CTH	+	70649542	-2938
chr1.72	chr1	71319090	71319259	71319175	169	p 3 1 . 1	NM_005455	ZRANB2	-	71319333	159
chr1.72	chr1	71319090	71319259	71319175	169	p 3 1 . 1	NM_203350	ZRANB2	-	71319333	159
chr1.73	chr1	71327098	71327173	71327136	75	p 3 1 . 1	NM_005455	ZRANB2	-	71319333	-7802
chr1.73	chr1	71327098	71327173	71327136	75	p 3 1 . 1	NM_203350	ZRANB2	-	71319333	-7802
chr1.74	chr1	72518760	72518888	72518824	128	p 3 1 . 1	NM_173808	NEGR1	-	72520865	2041
chr1.75	chr1	72527049	72527081	72527065	32	p 3 1 . 1	NM_173808	NEGR1	-	72520865	-6200
chr1.79	chr1	75359298	75359529	75359414	231	p 3 1 . 1	NM_001001933	LHX8	+	75366706	-7293
chr1.8	chr1	15140386	15140627	15140507	241	p 3 6 . 2 1	NM_001017999	KIAA1026	+	15145001	-4495
chr1.80	chr1	76032204	76032276	76032240	72	p 3 1 . 1	NM_002440	MSH4	+	76035217	-2977
chr1.81	chr1	76033368	76033441	76033405	73	p 3 1 . 1	NM_002440	MSH4	+	76035217	-1813
chr1.82	chr1	76306609	76306677	76306643	68	p 3 1 . 1	NM_152996	ST6GALNAC3	+	76312976	-6333
chr1.82	chr1	76306609	76306677	76306643	68	p 3 1 . 1	NM_001160011	ST6GALNAC3	+	76312976	-6333
chr1.85	chr1	77456068	77456165	77456117	97	p 3 1 . 1	NM_005482	PIGK	-	77457720	1604
chr1.86	chr1	77458872	77458945	77458909	73	p 3 1 . 1	NM_005482	PIGK	-	77457720	-1188
chr1.87	chr1	77464707	77464811	77464759	104	p 3 1 . 1	NM_005482	PIGK	-	77457720	-7039
chr1.88	chr1	77919443	77919480	77919462	37	p 3 1 . 1	NM_015534	ZZZ3	-	77920931	1470
chr1.89	chr1	78217261	78217333	78217297	72	p 3 1 . 1	NM_003902	FUBP1	-	78217365	68
chr1.9	chr1	16414309	16414482	16414396	173	p 3 6 . 1 3	NM_153213	ARHGEF19	-	16411691	-2704
chr1.90	chr1	78239643	78239938	78239791	295	p 3 1 . 1	NM_007034	DNAJB4	+	78243223	-3433
chr1.91	chr1	78245419	78245526	78245473	107	p 3 1 . 1	NM_007034	DNAJB4	+	78243223	2249
chr1.95	chr1	84737372	84737393	84737383	21	p 2 2 . 3	NM_001081472	SPATA1	+	84744561	-7179
chr1.96	chr1	84745473	84745643	84745558	170	p 2 2 . 3	NM_005274	GNG5	-	84744850	-708
chr1.97	chr1	85292253	85292372	85292313	119	p 2 2 . 3	NM_018298	MCOLN3	-	85286757	-5555
chr1.98	chr1	85299816	85299881	85299849	65	p 2 2 . 3	NM_145172	WDR63	+	85300580	-732
chr10.1	chr10	163232	163262	163247	30	p 1 5 . 3	NM_006624	ZMYND11	+	170423	-7176
chr10.1	chr10	163232	163262	163247	30	p 1 5 . 3	NM_212479	ZMYND11	+	170423	-7176
chr10.1	chr10	163232	163262	163247	30	p 1 5 . 3	NM_001161482	ZMYND11	+	170423	-7176
chr10.10	chr10	7786219	7786256	7786238	37	p 1 4	NM_002216	ITIH2	+	7785241	996
chr10.101	chr10	92904612	92904790	92904701	178	q 2 3 . 3 2	NR_002779	NUDT9P1	-	92902817	-1884
chr10.102	chr10	93381699	93382096	93381898	397	q 2 3 . 3 2	NM_005398	PPP1R3C	-	93382838	941
chr10.104	chr10	95242398	95242480	95242439	82	q 2 3 . 3 3	NM_001127182	CEP55	+	95246358	-3919
chr10.105	chr10	95502172	95502213	95502193	41	q 2 3 . 3 3	NM_005097	LGI1	+	95507555	-5363
chr10.106	chr10	95503879	95503951	95503915	72	q 2 3 . 3 3	NM_005097	LGI1	+	95507555	-3640
chr10.107	chr10	97504393	97504472	97504433	79	q 2 4 . 1	NM_001164178	ENTPD1	+	97505398	-966
chr10.107	chr10	97504393	97504472	97504433	79	q 2 4 . 1	NM_001164181	ENTPD1	+	97505398	-966
chr10.108	chr10	98046661	98046836	98046749	175	q 2 4 . 1	NM_001017520	DNTT	+	98054074	-7326
chr10.108	chr10	98046661	98046836	98046749	175	q 2 4 . 1	NM_004088	DNTT	+	98054074	-7326
chr10.109	chr10	98265569	98265743	98265656	174	q 2 4 . 1	NM_012465	TLL2	-	98263658	-1998
chr10.11	chr10	11906398	11906594	11906496	196	p 1 4	NM_153256	C10orf47	+	11905402	1094
chr10.112	chr10	99386387	99386428	99386408	41	q 2 4 . 2	NM_001098831	MORN4	-	99383903	-2504
chr10.113	chr10	100988966	100989150	100989058	184	q 2 4 . 2	NM_021828	HPSE2	-	100985622	-3436
chr10.113	chr10	100988966	100989150	100989058	184	q 2 4 . 2	NM_001166245	HPSE2	-	100985622	-3436
chr10.113	chr10	100988966	100989150	100989058	184	q 2 4 . 2	NM_001166244	HPSE2	-	100985622	-3436
chr10.113	chr10	100988966	100989150	100989058	184	q 2 4 . 2	NM_001166246	HPSE2	-	100985622	-3436
chr10.114	chr10	101401850	101402161	101402006	311	q 2 4 . 2	NM_020354	ENTPD7	+	101409252	-7247
chr10.116	chr10	108920183	108920254	108920219	71	q 2 5 . 1	NM_052918	SORCS1	-	108914282	-5936
chr10.116	chr10	108920183	108920254	108920219	71	q 2 5 . 1	NM_001013031	SORCS1	-	108914282	-5936
chr10.117	chr10	112053105	112053152	112053129	47	q 2 5 . 2	NM_005871	SMNDC1	-	112054697	1569
chr10.119	chr10	114032155	114032209	114032182	54	q 2 5 . 2	NM_058222	TECTB	+	114033482	-1300
chr10.12	chr10	12126581	12126697	12126639	116	p 1 4	NM_080599	UPF2	-	12125029	-1610
chr10.121	chr10	114194849	114194986	114194918	137	q 2 5 . 2	NM_022494	ZDHHC6	-	114196662	1745
chr10.125	chr10	115788626	115788769	115788698	143	q 2 5 . 3	NM_000684	ADRB1	+	115793795	-5098
chr10.127	chr10	118023948	118024068	118024008	120	q 2 5 . 3	NM_005264	GFRA1	-	118023116	-892
chr10.129	chr10	118334096	118334133	118334115	37	q 2 5 . 3	NM_006229	PNLIPRP1	+	118340479	-6365
chr10.130	chr10	118496167	118496209	118496188	42	q 2 5 . 3	NM_025015	HSPA12A	-	118492075	-4113
chr10.132	chr10	119127123	119127301	119127212	178	q 2 6 . 1 1	NM_173791	PDZD8	-	119124927	-2285
chr10.134	chr10	124125409	124125840	124125625	431	q 2 6 . 1 3	NM_001001974	PLEKHA1	+	124124209	1415
chr10.135	chr10	124456621	124456661	124456641	40	q 2 6 . 1 3	NM_001010912	C10orf120	-	124449328	-7313
chr10.136	chr10	124635850	124635998	124635924	148	q 2 6 . 1 3	NM_152644	FAM24B	-	124629147	-6777
chr10.140	chr10	129817972	129818308	129818140	336	q 2 6 . 2	NM_002417	MKI67	-	129814458	-3682
chr10.140	chr10	129817972	129818308	129818140	336	q 2 6 . 2	NM_001145966	MKI67	-	129814458	-3682
chr10.18	chr10	16907767	16907806	16907787	39	p 1 3	NM_152724	RSU1	-	16899459	-8327
chr10.18	chr10	16907767	16907806	16907787	39	p 1 3	NM_012425	RSU1	-	16899459	-8327
chr10.19	chr10	17884710	17884926	17884818	216	p 1 2 . 3 3	NM_002438	MRC1	+	17891367	-6549
chr10.19	chr10	17884710	17884926	17884818	216	p 1 2 . 3 3	NM_001009567	MRC1L1	+	17891367	-6549
chr10.20	chr10	17890633	17890703	17890668	70	p 1 2 . 3 3	NM_002438	MRC1	+	17891367	-699
chr10.20	chr10	17890633	17890703	17890668	70	p 1 2 . 3 3	NM_001009567	MRC1L1	+	17891367	-699
chr10.21	chr10	18671420	18671487	18671454	67	p 1 2 . 3 2	NM_201590	CACNB2	+	18669619	1834
chr10.22	chr10	18671905	18672124	18672015	219	p 1 2 . 3 2	NM_201590	CACNB2	+	18669619	2395
chr10.23	chr10	21224235	21224293	21224264	58	p 1 2 . 3 1	NM_006393	NEBL	-	21226537	2273
chr10.24	chr10	21826853	21827022	21826938	169	p 1 2 . 3 1	NM_001010911	C10orf114	-	21826219	-718
chr10.25	chr10	21859161	21860087	21859624	926	p 1 2 . 3 1	NM_004641	MLLT10	+	21863107	-3483
chr10.27	chr10	22330418	22330527	22330473	109	p 1 2 . 3 1	NM_022365	DNAJC1	-	22332656	2184
chr10.28	chr10	22331002	22331214	22331108	212	p 1 2 . 3 1	NM_022365	DNAJC1	-	22332656	1548
chr10.29	chr10	22639501	22639540	22639521	39	p 1 2 . 2	NM_012071	COMMD3	+	22645304	-5784
chr10.30	chr10	22668272	22668456	22668364	184	p 1 2 . 2	NM_012443	SPAG6	+	22674404	-6040
chr10.30	chr10	22668272	22668456	22668364	184	p 1 2 . 2	NM_172242	SPAG6	+	22674404	-6040
chr10.31	chr10	22672564	22672889	22672727	325	p 1 2 . 2	NM_012443	SPAG6	+	22674404	-1678
chr10.31	chr10	22672564	22672889	22672727	325	p 1 2 . 2	NM_172242	SPAG6	+	22674404	-1678
chr10.32	chr10	23419312	23419416	23419364	104	p 1 2 . 2	NM_012228	MSRB2	+	23424432	-5068
chr10.33	chr10	24532608	24532719	24532664	111	p 1 2 . 2	NM_019590	KIAA1217	+	24537725	-5062
chr10.33	chr10	24532608	24532719	24532664	111	p 1 2 . 2	NM_001098501	KIAA1217	+	24537725	-5062
chr10.35	chr10	25285051	25285265	25285158	214	p 1 2 . 1	NM_020200	PRTFDC1	-	25281539	-3619
chr10.37	chr10	27490044	27490081	27490063	37	p 1 2 . 1	NM_139312	YME1L1	-	27483327	-6735
chr10.4	chr10	4988155	4988333	4988244	178	p 1 5 . 1	NM_001353	AKR1C1	+	4995453	-7209
chr10.40	chr10	27828126	27828199	27828163	73	p 1 2 . 1	NM_021252	RAB18	+	27833254	-5092
chr10.42	chr10	29965133	29965205	29965169	72	p 1 1 . 2 3	NM_021738	SVIL	-	29963907	-1262
chr10.43	chr10	31645067	31645349	31645208	282	p 1 1 . 2 2	NR_024285	ZEB1	+	31647429	-2221
chr10.44	chr10	32256800	32257064	32256932	264	p 1 1 . 2 2	NM_018287	ARHGAP12	-	32257776	844
chr10.45	chr10	35418329	35418538	35418434	209	p 1 1 . 2 1	NM_003591	CUL2	-	35419300	867
chr10.50	chr10	42454664	42454892	42454778	228	q 1 1 . 2 1	NM_006955	ZNF33B	-	42453998	-780
chr10.51	chr10	45407971	45408215	45408093	244	q 1 1 . 2 1	NM_145021	MARCH8	-	45410360	2267
chr10.51	chr10	45407971	45408215	45408093	244	q 1 1 . 2 1	NM_001002265	MARCH8	-	45410360	2267
chr10.52	chr10	46065916	46066200	46066058	284	q 1 1 . 2 2	NM_001042365	PTPN20B	-	46061009	-5049
chr10.52	chr10	46065916	46066200	46066058	284	q 1 1 . 2 2	NM_001042364	PTPN20B	-	46061009	-5049
chr10.52	chr10	46065916	46066200	46066058	284	q 1 1 . 2 2	NM_001042363	PTPN20B	-	46061009	-5049
chr10.52	chr10	46065916	46066200	46066058	284	q 1 1 . 2 2	NM_015605	PTPN20B	-	46061009	-5049
chr10.52	chr10	46065916	46066200	46066058	284	q 1 1 . 2 2	NM_001042395	PTPN20A	-	46061009	-5049
chr10.52	chr10	46065916	46066200	46066058	284	q 1 1 . 2 2	NM_001042397	PTPN20A	-	46061009	-5049
chr10.52	chr10	46065916	46066200	46066058	284	q 1 1 . 2 2	NM_001042387	PTPN20A	-	46061009	-5049
chr10.52	chr10	46065916	46066200	46066058	284	q 1 1 . 2 2	NM_001042396	PTPN20A	-	46061009	-5049
chr10.52	chr10	46065916	46066200	46066058	284	q 1 1 . 2 2	NM_001042391	PTPN20A	-	46060666	-5392
chr10.53	chr10	47414333	47414432	47414383	99	q 1 1 . 2 2	NM_018232	FAM21B	+	47414028	354
chr10.55	chr10	49278272	49278410	49278341	138	q 1 1 . 2 2	NM_002750	MAPK8	+	49279692	-1351
chr10.55	chr10	49278272	49278410	49278341	138	q 1 1 . 2 2	NM_139049	MAPK8	+	49279692	-1351
chr10.55	chr10	49278272	49278410	49278341	138	q 1 1 . 2 2	NM_139047	MAPK8	+	49279692	-1351
chr10.55	chr10	49278272	49278410	49278341	138	q 1 1 . 2 2	NM_139046	MAPK8	+	49279692	-1351
chr10.56	chr10	51417398	51417476	51417437	78	q 1 1 . 2 3	NM_001077665	AGAP6	+	51418083	-646
chr10.59	chr10	52321375	52321605	52321490	230	q 1 1 . 2 3	NM_138933	A1CF	-	52315441	-6049
chr10.59	chr10	52321375	52321605	52321490	230	q 1 1 . 2 3	NM_138932	A1CF	-	52315441	-6049
chr10.59	chr10	52321375	52321605	52321490	230	q 1 1 . 2 3	NM_014576	A1CF	-	52315441	-6049
chr10.60	chr10	52501131	52501195	52501163	64	q 1 1 . 2 3	NM_006258	PRKG1	+	52504239	-3076
chr10.61	chr10	53136152	53136222	53136187	70	q 2 1 . 1	NM_015235	CSTF2T	-	53129361	-6826
chr10.62	chr10	57796418	57796490	57796454	72	q 2 1 . 1	NM_032997	ZWINT	-	57791040	-5414
chr10.62	chr10	57796418	57796490	57796454	72	q 2 1 . 1	NM_007057	ZWINT	-	57791040	-5414
chr10.62	chr10	57796418	57796490	57796454	72	q 2 1 . 1	NM_001005413	ZWINT	-	57791040	-5414
chr10.64	chr10	59811482	59811595	59811539	113	q 2 1 . 1	NM_003201	TFAM	+	59815181	-3643
chr10.65	chr10	60604361	60604498	60604430	137	q 2 1 . 1	NM_032439	PHYHIPL	+	60606353	-1924
chr10.67	chr10	64699319	64699613	64699466	294	q 2 1 . 3	NM_004241	JMJD1C	-	64698988	-478
chr10.68	chr10	64896605	64896840	64896723	235	q 2 1 . 3	NM_032776	JMJD1C	-	64895728	-994
chr10.69	chr10	64949383	64949612	64949498	229	q 2 1 . 3	NM_001001330	REEP3	+	64951128	-1631
chr10.72	chr10	66249050	66249617	66249334	567	q 2 1 . 3	NR_001446	ANXA2P3	+	66255290	-5957
chr10.73	chr10	69096913	69097016	69096965	103	q 2 1 . 3	NM_001127384	CTNNA3	-	69095422	-1542
chr10.74	chr10	69537544	69537958	69537751	414	q 2 1 . 3	NM_032578	MYPN	+	69539255	-1504
chr10.75	chr10	71479123	71479160	71479142	37	q 2 2 . 1	NM_018649	H2AFY2	+	71482362	-3221
chr10.76	chr10	74054377	74054493	74054435	116	q 2 2 . 1	NM_006077	CBARA1	-	74055905	1470
chr10.8	chr10	6172854	6172939	6172897	85	p 1 5 . 1	NM_001145547	RBM17	+	6171314	1582
chr10.81	chr10	76542881	76543028	76542955	147	q 2 2 . 2	NM_144660	SAMD8	+	76541472	1482
chr10.81	chr10	76542881	76543028	76542955	147	q 2 2 . 2	NM_001007272	DUSP13	-	76538976	-3978
chr10.81	chr10	76542881	76543028	76542955	147	q 2 2 . 2	NM_001007271	DUSP13	-	76538976	-3978
chr10.82	chr10	76546180	76546423	76546302	243	q 2 2 . 2	NM_001007272	DUSP13	-	76538976	-7325
chr10.82	chr10	76546180	76546423	76546302	243	q 2 2 . 2	NM_001007271	DUSP13	-	76538976	-7325
chr10.83	chr10	77205901	77206004	77205953	103	q 2 2 . 2	NM_032024	C10orf11	+	77212524	-6572
chr10.87	chr10	88846603	88846975	88846789	372	q 2 3 . 2	NM_019054	FAM35A	+	88844932	1857
chr10.90	chr10	89570258	89570328	89570293	70	q 2 3 . 3 1	NR_028492	CFLP1	+	89568049	2244
chr10.92	chr10	89610925	89610999	89610962	74	q 2 3 . 3 1	NM_001126049	KILLIN	-	89613174	2212
chr10.92	chr10	89610925	89610999	89610962	74	q 2 3 . 3 1	NM_000314	PTEN	+	89613174	-2212
chr10.93	chr10	90341396	90341579	90341488	183	q 2 3 . 3 1	NM_001031709	RNLS	-	90333062	-8425
chr10.95	chr10	90414450	90414730	90414590	280	q 2 3 . 3 1	NM_004190	LIPF	+	90414073	517
chr10.97	chr10	90706879	90707063	90706971	184	q 2 3 . 3 1	NM_001613	ACTA2	-	90702560	-4411
chr10.98	chr10	90732185	90732368	90732277	183	q 2 3 . 3 1	NM_000043	FAS	+	90740267	-7991
chr10.98	chr10	90732185	90732368	90732277	183	q 2 3 . 3 1	NM_152872	FAS	+	90740267	-7991
chr10.98	chr10	90732185	90732368	90732277	183	q 2 3 . 3 1	NM_152871	FAS	+	90740267	-7991
chr10.98	chr10	90732185	90732368	90732277	183	q 2 3 . 3 1	NR_028033	FAS	+	90740267	-7991
chr10.98	chr10	90732185	90732368	90732277	183	q 2 3 . 3 1	NR_028034	FAS	+	90740267	-7991
chr10.98	chr10	90732185	90732368	90732277	183	q 2 3 . 3 1	NR_028035	FAS	+	90740267	-7991
chr10.98	chr10	90732185	90732368	90732277	183	q 2 3 . 3 1	NR_028036	FAS	+	90740267	-7991
chr11.10	chr11	5182139	5182199	5182169	60	p 1 5 . 4	NM_001004760	OR51V1	-	5178506	-3663
chr11.100	chr11	58102740	58102823	58102782	83	q 1 2 . 1	NM_053023	ZFP91	+	58103162	-381
chr11.100	chr11	58102740	58102823	58102782	83	q 1 2 . 1	NR_024091	ZFP91-CNTF	+	58103162	-381
chr11.101	chr11	58145364	58145442	58145403	78	q 1 2 . 1	NM_000614	CNTF	+	58146721	-1318
chr11.102	chr11	58147181	58147219	58147200	38	q 1 2 . 1	NM_000614	CNTF	+	58146721	479
chr11.103	chr11	58625455	58625492	58625474	37	q 1 2 . 1	NM_001142704	FAM111B	+	58631233	-5760
chr11.103	chr11	58625455	58625492	58625474	37	q 1 2 . 1	NM_001142703	FAM111B	+	58631233	-5760
chr11.103	chr11	58625455	58625492	58625474	37	q 1 2 . 1	NM_198947	FAM111B	+	58631233	-5760
chr11.104	chr11	58889872	58889909	58889891	37	q 1 2 . 1	NM_001004729	OR5AN1	+	58888507	1383
chr11.105	chr11	58974748	58974957	58974853	209	q 1 2 . 1	NM_001004708	OR4D6	+	58981009	-6157
chr11.107	chr11	59239124	59239166	59239145	42	q 1 2 . 1	NM_001005324	OR10V1	-	59237894	-1251
chr11.108	chr11	59242983	59243139	59243061	156	q 1 2 . 1	NM_001005324	OR10V1	-	59237894	-5167
chr11.109	chr11	59605241	59605385	59605313	144	q 1 2 . 1	NM_001142303	MS4A2	+	59612712	-7399
chr11.109	chr11	59605241	59605385	59605313	144	q 1 2 . 1	NM_000139	MS4A2	+	59612712	-7399
chr11.11	chr11	5222288	5222325	5222307	37	p 1 5 . 4	NR_001589	HBBP1	-	5221398	-908
chr11.110	chr11	60142089	60142228	60142159	139	q 1 2 . 2	NR_026946	C11orf64	+	60139799	2359
chr11.111	chr11	60223516	60223558	60223537	42	q 1 2 . 2	NM_031457	MS4A8B	+	60223622	-85
chr11.112	chr11	61103392	61103517	61103455	125	q 1 2 . 2	NM_004200	SYT7	-	61104874	1420
chr11.113	chr11	63136388	63136675	63136532	287	q 1 3 . 1	NM_007069	PLA2G16	-	63138485	1954
chr11.115	chr11	63765264	63765411	63765338	147	q 1 3 . 1	NM_001135208	FKBP2	+	63765179	158
chr11.116	chr11	66090432	66090674	66090553	242	q 1 3 . 2	NM_003793	CTSF	-	66092623	2070
chr11.117	chr11	66134714	66134855	66134785	141	q 1 3 . 2	NM_006328	RBM14	+	66140628	-5844
chr11.12	chr11	5252003	5252040	5252022	37	p 1 5 . 4	NM_005330	HBE1	-	5247949	-4072
chr11.120	chr11	66363758	66363797	66363778	39	q 1 3 . 2	NM_001032279	RCE1	+	66367458	-3681
chr11.120	chr11	66363758	66363797	66363778	39	q 1 3 . 2	NM_005133	RCE1	+	66367458	-3681
chr11.121	chr11	71520568	71520605	71520587	37	q 1 3 . 4	NM_000804	FOLR3	+	71524418	-3832
chr11.124	chr11	73178392	73178429	73178411	37	q 1 3 . 4	NM_016055	MRPL48	+	73176564	1846
chr11.126	chr11	74538135	74538262	74538199	127	q 1 3 . 4	NM_007256	SLCO2B1	+	74539687	-1489
chr11.126	chr11	74538135	74538262	74538199	127	q 1 3 . 4	NM_001145212	SLCO2B1	+	74539687	-1489
chr11.129	chr11	77970073	77970158	77970116	85	q 1 4 . 1	NM_024678	NARS2	-	77963557	-6558
chr11.129	chr11	77970073	77970158	77970116	85	q 1 4 . 1	NR_027479	NARS2	-	77963557	-6558
chr11.13	chr11	5399554	5399622	5399588	68	p 1 5 . 4	NM_001004757	OR51Q1	+	5399916	-328
chr11.130	chr11	82295186	82295223	82295205	37	q 1 4 . 1	NM_199418	PRCP	-	82289205	-5999
chr11.132	chr11	84315983	84316032	84316008	49	q 1 4 . 1	NM_001364	DLG2	-	84312113	-3894
chr11.135	chr11	85121470	85121684	85121577	214	q 1 4 . 1	NM_206928	SYTL2	-	85115159	-6418
chr11.135	chr11	85121470	85121684	85121577	214	q 1 4 . 1	NM_206927	SYTL2	-	85115159	-6418
chr11.136	chr11	85148248	85148509	85148379	261	q 1 4 . 1	NM_001162951	SYTL2	-	85146692	-1686
chr11.136	chr11	85148248	85148509	85148379	261	q 1 4 . 1	NM_001162953	SYTL2	-	85146692	-1686
chr11.138	chr11	89084323	89084471	89084397	148	q 1 4 . 3	NM_001146162	TRIM77	+	89083114	1283
chr11.139	chr11	89187272	89187304	89187288	32	q 1 4 . 3	NM_020358	TRIM49	-	89181391	-5897
chr11.14	chr11	5488427	5488464	5488446	37	p 1 5 . 4	NM_017481	UBQLN3	-	5487729	-716
chr11.140	chr11	89189169	89189242	89189206	73	q 1 4 . 3	NM_020358	TRIM49	-	89181391	-7814
chr11.141	chr11	89292692	89292934	89292813	242	q 1 4 . 3	NM_001105522	LOC729384	-	89293224	411
chr11.148	chr11	92695751	92695794	92695773	43	q 2 1	NM_181645	CCDC67	+	92703530	-7758
chr11.15	chr11	5490129	5490306	5490218	177	p 1 5 . 4	NM_017481	UBQLN3	-	5487729	-2488
chr11.150	chr11	94455852	94455883	94455868	31	q 2 1	NM_015036	ENDOD1	+	94462664	-6797
chr11.156	chr11	100059527	100059668	100059598	141	q 2 2 . 1	NM_152432	FLJ32810	+	100063616	-4019
chr11.159	chr11	101424770	101425015	101424893	245	q 2 2 . 2	NM_032930	C11orf70	+	101423408	1484
chr11.16	chr11	5707780	5707976	5707878	196	p 1 5 . 4	NM_001005180	OR56B1	+	5714322	-6444
chr11.160	chr11	101479559	101479814	101479687	255	q 2 2 . 2	NM_006106	YAP1	+	101486419	-6733
chr11.160	chr11	101479559	101479814	101479687	255	q 2 2 . 2	NM_001130145	YAP1	+	101486419	-6733
chr11.161	chr11	102001490	102001565	102001528	75	q 2 2 . 2	NM_004771	MMP20	-	102001273	-254
chr11.162	chr11	102082822	102083021	102082922	199	q 2 2 . 2	NM_022122	MMP27	-	102081678	-1243
chr11.163	chr11	102087623	102087659	102087641	36	q 2 2 . 2	NM_022122	MMP27	-	102081678	-5963
chr11.164	chr11	102156843	102156990	102156917	147	q 2 2 . 2	NM_002425	MMP10	-	102156554	-362
chr11.165	chr11	102333254	102334055	102333655	801	q 2 2 . 2	NM_002427	MMP13	-	102331672	-1982
chr11.166	chr11	102471115	102471152	102471134	37	q 2 2 . 3	NM_032299	DCUN1D5	-	102468154	-2979
chr11.167	chr11	102478554	102478661	102478608	107	q 2 2 . 3	NM_001377	DYNC2H1	+	102485369	-6762
chr11.167	chr11	102478554	102478661	102478608	107	q 2 2 . 3	NM_001080463	DYNC2H1	+	102485369	-6762
chr11.168	chr11	102483761	102483969	102483865	208	q 2 2 . 3	NM_001377	DYNC2H1	+	102485369	-1504
chr11.168	chr11	102483761	102483969	102483865	208	q 2 2 . 3	NM_001080463	DYNC2H1	+	102485369	-1504
chr11.169	chr11	102486536	102486651	102486594	115	q 2 2 . 3	NM_001377	DYNC2H1	+	102485369	1224
chr11.169	chr11	102486536	102486651	102486594	115	q 2 2 . 3	NM_001080463	DYNC2H1	+	102485369	1224
chr11.17	chr11	5733672	5733737	5733705	65	p 1 5 . 4	NM_001005175	OR52N4	+	5732498	1206
chr11.172	chr11	104330875	104330942	104330909	67	q 2 2 . 3	NM_033306	CASP4	-	104332632	1724
chr11.174	chr11	104414669	104414924	104414797	255	q 2 2 . 3	NM_001223	CASP1	-	104411067	-3729
chr11.174	chr11	104414669	104414924	104414797	255	q 2 2 . 3	NM_033294	CASP1	-	104411067	-3729
chr11.174	chr11	104414669	104414924	104414797	255	q 2 2 . 3	NM_033295	CASP1	-	104411067	-3729
chr11.174	chr11	104414669	104414924	104414797	255	q 2 2 . 3	NM_033292	CASP1	-	104411067	-3729
chr11.174	chr11	104414669	104414924	104414797	255	q 2 2 . 3	NM_033293	CASP1	-	104411067	-3729
chr11.175	chr11	106397725	106397762	106397744	37	q 2 2 . 3	NM_000855	GUCY1A2	-	106394381	-3362
chr11.176	chr11	106399642	106399941	106399792	299	q 2 2 . 3	NM_000855	GUCY1A2	-	106394381	-5410
chr11.18	chr11	5734136	5734258	5734197	122	p 1 5 . 4	NM_001005175	OR52N4	+	5732498	1699
chr11.184	chr11	109670794	109671230	109671012	436	q 2 2 . 3	NM_002906	RDX	-	109672647	1635
chr11.185	chr11	110670352	110670426	110670389	74	q 2 3 . 1	NM_001136105	C11orf93	+	110675185	-4796
chr11.186	chr11	110680297	110680327	110680312	30	q 2 3 . 1	NM_207429	C11orf92	-	110675749	-4563
chr11.187	chr11	110682874	110683171	110683023	297	q 2 3 . 1	NM_207429	C11orf92	-	110675749	-7273
chr11.188	chr11	110753984	110754022	110754003	38	q 2 3 . 1	NM_006235	POU2AF1	-	110755367	1364
chr11.19	chr11	5767946	5768374	5768160	428	p 1 5 . 4	NM_001001913	OR52N1	-	5766622	-1538
chr11.190	chr11	110892279	110892308	110892294	29	q 2 3 . 1	NM_001100388	C11orf88	+	110890719	1574
chr11.190	chr11	110892279	110892308	110892294	29	q 2 3 . 1	NM_207430	C11orf88	+	110890719	1574
chr11.191	chr11	110913478	110913765	110913622	287	q 2 3 . 1	NM_178834	LAYN	+	110916442	-2821
chr11.192	chr11	111144330	111144363	111144347	33	q 2 3 . 1	NM_181699	PPP2R1B	-	111142379	-1967
chr11.192	chr11	111144330	111144363	111144347	33	q 2 3 . 1	NM_002716	PPP2R1B	-	111142379	-1967
chr11.193	chr11	111257555	111257649	111257602	94	q 2 3 . 1	NM_138378	FDXACB1	-	111255363	-2239
chr11.194	chr11	111258757	111258792	111258775	35	q 2 3 . 1	NM_138378	FDXACB1	-	111255363	-3411
chr11.195	chr11	111262210	111262311	111262261	101	q 2 3 . 1	NM_138378	FDXACB1	-	111255363	-6897
chr11.196	chr11	111397021	111397052	111397037	31	q 2 3 . 1	NM_001931	DLAT	+	111400747	-3711
chr11.198	chr11	118379901	118380160	118380031	259	q 2 3 . 3	NR_003040	RPL23AP64	-	118379513	-517
chr11.199	chr11	118764942	118764982	118764962	40	q 2 3 . 3	NM_004205	USP2	-	118757646	-7316
chr11.2	chr11	1896637	1896673	1896655	36	p 1 5 . 5	NM_001042782	TNNT3	+	1897374	-719
chr11.2	chr11	1896637	1896673	1896655	36	p 1 5 . 5	NM_001042780	TNNT3	+	1897374	-719
chr11.2	chr11	1896637	1896673	1896655	36	p 1 5 . 5	NM_001042781	TNNT3	+	1897374	-719
chr11.2	chr11	1896637	1896673	1896655	36	p 1 5 . 5	NM_006757	TNNT3	+	1897374	-719
chr11.20	chr11	5918360	5918423	5918392	63	p 1 5 . 4	NM_001003443	OR56A3	+	5925152	-6761
chr11.200	chr11	121492581	121492701	121492641	120	q 2 4 . 1	NM_001001786	BLID	-	121492133	-508
chr11.201	chr11	123036684	123036719	123036702	35	q 2 4 . 1	NM_018400	SCN3B	-	123030525	-6176
chr11.201	chr11	123036684	123036719	123036702	35	q 2 4 . 1	NM_001040151	SCN3B	-	123030525	-6176
chr11.202	chr11	123413590	123413705	123413648	115	q 2 4 . 1	NM_001004463	OR10G7	-	123414918	1271
chr11.205	chr11	123627364	123627436	123627400	72	q 2 4 . 1	NM_001002905	OR8G1	+	123625632	1768
chr11.206	chr11	123690013	123690084	123690049	71	q 2 4 . 1	NM_001002917	OR8D1	-	123685872	-4176
chr11.207	chr11	123920071	123920141	123920106	70	q 2 4 . 2	NM_001005195	OR8B12	-	123918760	-1346
chr11.21	chr11	5983756	5984064	5983910	308	p 1 5 . 4	NM_001005179	OR56A4	-	5980954	-2956
chr11.210	chr11	124173912	124173950	124173931	38	q 2 4 . 2	NM_024631	C11orf61	-	124175509	1578
chr11.211	chr11	128398288	128398327	128398308	39	q 2 4 . 3	NM_014715	RICS	-	128399298	991
chr11.216	chr11	129446097	129446204	129446151	107	q 2 4 . 3	NM_001142276	APLP2	+	129444925	1225
chr11.216	chr11	129446097	129446204	129446151	107	q 2 4 . 3	NM_001142277	APLP2	+	129444925	1225
chr11.216	chr11	129446097	129446204	129446151	107	q 2 4 . 3	NM_001142278	APLP2	+	129444925	1225
chr11.216	chr11	129446097	129446204	129446151	107	q 2 4 . 3	NM_001642	APLP2	+	129444925	1225
chr11.216	chr11	129446097	129446204	129446151	107	q 2 4 . 3	NR_024516	APLP2	+	129444925	1225
chr11.216	chr11	129446097	129446204	129446151	107	q 2 4 . 3	NR_024515	APLP2	+	129444925	1225
chr11.217	chr11	129818957	129819243	129819100	286	q 2 4 . 3	NM_139055	ADAMTS15	+	129824078	-4978
chr11.219	chr11	133601552	133601724	133601638	172	q 2 5	NM_052875	VPS26B	+	133599770	1868
chr11.22	chr11	6183814	6183909	6183862	95	p 1 5 . 4	NM_173525	C11orf42	+	6183373	488
chr11.220	chr11	133704597	133704700	133704649	103	q 2 5	NM_138342	GLB1L2	+	133706977	-2329
chr11.23	chr11	6701048	6701211	6701130	163	p 1 5 . 4	NR_003945	GVIN1	-	6699686	-1443
chr11.26	chr11	8890891	8890959	8890925	68	p 1 5 . 4	NM_182901	C11orf17	+	8889377	1548
chr11.27	chr11	10524734	10524771	10524753	37	p 1 5 . 4	NM_016422	RNF141	-	10519350	-5402
chr11.29	chr11	10791315	10791339	10791327	24	p 1 5 . 3	NM_001418	EIF4G2	-	10787158	-4169
chr11.29	chr11	10791315	10791339	10791327	24	p 1 5 . 3	NM_001042559	EIF4G2	-	10787158	-4169
chr11.30	chr11	10833930	10834155	10834043	225	p 1 5 . 3	NM_001143667	ZBED5	-	10836196	2154
chr11.30	chr11	10833930	10834155	10834043	225	p 1 5 . 3	NM_021211	ZBED5	-	10836196	2154
chr11.31	chr11	11333889	11334020	11333955	131	p 1 5 . 3	NR_002207	CSNK2A1P	-	11331480	-2474
chr11.33	chr11	12654843	12655134	12654989	291	p 1 5 . 2	NM_021961	TEAD1	+	12652544	2444
chr11.34	chr11	13444319	13444538	13444429	219	p 1 5 . 2	NM_032320	BTBD10	-	13441414	-3014
chr11.35	chr11	14342623	14342660	14342642	37	p 1 5 . 2	NM_012250	RRAS2	-	14337305	-5336
chr11.37	chr11	16713191	16713408	16713300	217	p 1 5 . 1	NM_001142705	C11orf58	+	16716723	-3424
chr11.37	chr11	16713191	16713408	16713300	217	p 1 5 . 1	NM_014267	C11orf58	+	16716723	-3424
chr11.39	chr11	18187834	18187909	18187872	75	p 1 5 . 1	NR_026541	LOC494141	+	18187260	611
chr11.39	chr11	18187834	18187909	18187872	75	p 1 5 . 1	NR_026563	LOC494141	+	18187407	464
chr11.4	chr11	4569751	4569788	4569770	37	p 1 5 . 4	NM_001005169	OR52I1	+	4571844	-2075
chr11.40	chr11	18305229	18305268	18305249	39	p 1 5 . 1	NM_181508	HPS5	-	18300297	-4951
chr11.40	chr11	18305229	18305268	18305249	39	p 1 5 . 1	NM_007216	HPS5	-	18300297	-4951
chr11.43	chr11	22605955	22606078	22606017	123	p 1 4 . 3	NM_022725	FANCF	-	22603963	-2053
chr11.44	chr11	24472767	24472950	24472859	183	p 1 4 . 3	NM_001009909	LUZP2	+	24475131	-2273
chr11.45	chr11	26549335	26549514	26549425	179	p 1 4 . 2	NM_001135091	MUC15	-	26550391	967
chr11.45	chr11	26549335	26549514	26549425	179	p 1 4 . 2	NM_145650	MUC15	-	26550391	967
chr11.45	chr11	26549335	26549514	26549425	179	p 1 4 . 2	NM_001135092	MUC15	-	26550391	967
chr11.46	chr11	26707763	26707905	26707834	142	p 1 4 . 2	NM_178498	SLC5A12	-	26700150	-7684
chr11.5	chr11	4749385	4749602	4749494	217	p 1 5 . 4	NM_001004752	OR51F1	-	4747723	-1770
chr11.52	chr11	30209686	30209798	30209742	112	p 1 4 . 1	NM_000510	FSHB	+	30209138	604
chr11.52	chr11	30209686	30209798	30209742	112	p 1 4 . 1	NM_001018080	FSHB	+	30209138	604
chr11.56	chr11	32779875	32780050	32779963	175	p 1 3	NM_001008391	CCDC73	-	32772763	-7199
chr11.57	chr11	33144473	33144751	33144612	278	p 1 3	NM_001326	CSTF3	-	33139613	-4999
chr11.57	chr11	33144473	33144751	33144612	278	p 1 3	NM_001033506	CSTF3	-	33139613	-4999
chr11.57	chr11	33144473	33144751	33144612	278	p 1 3	NM_001033505	CSTF3	-	33139613	-4999
chr11.58	chr11	33703434	33703710	33703572	276	p 1 3	NM_001127227	CD59	-	33701074	-2498
chr11.6	chr11	4797340	4797360	4797350	20	p 1 5 . 4	NM_001004753	OR51F2	+	4799191	-1841
chr11.60	chr11	40273582	40273715	40273649	133	p 1 2	NM_020929	LRRC4C	-	40272240	-1408
chr11.63	chr11	47699791	47699985	47699888	194	p 1 1 . 2	NM_024783	AGBL2	-	47692878	-7010
chr11.67	chr11	49184359	49184716	49184538	357	p 1 1 . 1 2	NM_004476	FOLH1	-	49186798	2261
chr11.67	chr11	49184359	49184716	49184538	357	p 1 1 . 1 2	NM_001014986	FOLH1	-	49186798	2261
chr11.69	chr11	51274258	51274397	51274328	139	p 1 1 . 1 2	NM_001005272	OR4A5	-	51269024	-5303
chr11.7	chr11	4858418	4858450	4858434	32	p 1 5 . 4	NM_001004759	OR51T1	+	4859624	-1190
chr11.70	chr11	54890479	54890784	54890632	305	q 1 1	NM_001005275	OR4A15	+	54891935	-1304
chr11.71	chr11	54893175	54893209	54893192	34	q 1 1	NM_001005275	OR4A15	+	54891935	1257
chr11.73	chr11	55088782	55089178	55088980	396	q 1 1	NM_001004701	OR4C16	+	55096179	-7199
chr11.74	chr11	55131627	55131745	55131686	118	q 1 1	NM_001004700	OR4C11	-	55128425	-3261
chr11.75	chr11	55170829	55171049	55170939	220	q 1 1	NM_001004059	OR4S2	+	55174955	-4016
chr11.76	chr11	55321346	55321584	55321465	238	q 1 1	NM_001004735	OR5D14	+	55319607	1858
chr11.77	chr11	55328064	55328139	55328102	75	q 1 1	NM_001004738	OR5L1	+	55335518	-7417
chr11.78	chr11	55345272	55345327	55345300	55	q 1 1	NM_001001952	OR5D18	+	55343681	1618
chr11.79	chr11	55439385	55439486	55439436	101	q 1 1	NM_001001960	OR5W2	-	55438634	-801
chr11.8	chr11	5036424	5036535	5036480	111	p 1 5 . 4	NM_001005164	OR52E2	-	5037433	954
chr11.80	chr11	55458485	55458596	55458541	111	q 1 1	NM_006637	OR5I1	-	55460452	1912
chr11.81	chr11	55464733	55465206	55464970	473	q 1 1	NM_006637	OR5I1	-	55460452	-4517
chr11.82	chr11	55518985	55519029	55519007	44	q 1 1	NM_003697	OR5F1	-	55518677	-330
chr11.83	chr11	55627792	55627820	55627806	28	q 1 1	NM_001005200	OR8H2	+	55629094	-1288
chr11.84	chr11	55691588	55691797	55691693	209	q 1 1	NM_001004058	OR8K5	-	55684369	-7323
chr11.86	chr11	55778118	55778148	55778133	30	q 1 1	NM_001004747	OR5T3	+	55776251	1882
chr11.87	chr11	55821781	55821819	55821800	38	q 1 1	NM_001005199	OR8H1	-	55815114	-6686
chr11.88	chr11	55945765	55945802	55945784	37	q 1 1	NM_001004744	OR5R1	-	55942284	-3499
chr11.89	chr11	55988805	55989019	55988912	214	q 1 1	NM_001004743	OR5M9	-	55987453	-1459
chr11.9	chr11	5176396	5176421	5176409	25	p 1 5 . 4	NM_001004760	OR51V1	-	5178506	2098
chr11.92	chr11	56068775	56068811	56068793	36	q 1 1	NM_001005245	OR5M11	-	56067309	-1484
chr11.93	chr11	56170142	56170179	56170161	37	q 1 1	NM_001002925	OR5AP2	-	56166491	-3669
chr11.94	chr11	56184759	56184906	56184833	147	q 1 1	NM_001004730	OR5AR1	+	56187737	-2905
chr11.95	chr11	56265291	56265601	56265446	310	q 1 1	NM_001005284	OR9G4	-	56267863	2417
chr11.96	chr11	57060230	57060374	57060302	144	q 1 2 . 1	NM_001105565	SMTNL1	+	57065554	-5252
chr11.97	chr11	57755088	57755151	57755120	63	q 1 2 . 1	NM_001004471	OR10Q1	-	57752966	-2153
chr11.98	chr11	57755952	57756081	57756017	129	q 1 2 . 1	NM_001004471	OR10Q1	-	57752966	-3050
chr11.99	chr11	57926191	57926403	57926297	212	q 1 2 . 1	NM_001005469	OR5B3	-	57927458	1161
chr12.1	chr12	366429	366462	366446	33	p 1 3 . 3 3	NM_005056	KDM5A	-	368881	2436
chr12.1	chr12	366429	366462	366446	33	p 1 3 . 3 3	NM_001130148	CCDC77	+	368776	-2331
chr12.1	chr12	366429	366462	366446	33	p 1 3 . 3 3	NM_001130147	CCDC77	+	368776	-2331
chr12.10	chr12	7486759	7487080	7486920	321	p 1 3 . 3 1	NM_174941	CD163L1	-	7488016	1097
chr12.100	chr12	54102715	54102751	54102733	36	q 1 3 . 2	NM_001005183	OR6C76	+	54106304	-3571
chr12.101	chr12	54133615	54133850	54133733	235	q 1 3 . 2	NM_054105	OR6C2	+	54132264	1468
chr12.102	chr12	54149075	54149190	54149133	115	q 1 3 . 2	NM_001005499	OR6C70	-	54150189	1057
chr12.103	chr12	54150244	54150354	54150299	110	q 1 3 . 2	NM_001005499	OR6C70	-	54150189	-110
chr12.104	chr12	54501199	54501236	54501218	37	q 1 3 . 2	NR_026722	SARNP	-	54497807	-3410
chr12.104	chr12	54501199	54501236	54501218	37	q 1 3 . 2	NM_033082	SARNP	-	54497807	-3410
chr12.105	chr12	54605082	54605155	54605119	73	q 1 3 . 2	NM_001143853	WIBG	-	54607176	2058
chr12.106	chr12	54997564	54997663	54997614	99	q 1 3 . 3	NM_014255	CNPY2	-	54996387	-1226
chr12.108	chr12	56157279	56157353	56157316	74	q 1 3 . 3	NM_001080156	ARHGAP9	-	56157995	679
chr12.11	chr12	8113572	8113767	8113670	195	p 1 3 . 3 1	NM_004054	C3AR1	-	8110222	-3447
chr12.110	chr12	60873967	60874001	60873984	34	q 1 4 . 1	NM_178539	FAM19A2	-	60872818	-1166
chr12.111	chr12	60936920	60937037	60936979	117	q 1 4 . 1	NM_006313	USP15	+	60940453	-3475
chr12.112	chr12	61147717	61147859	61147788	142	q 1 4 . 1	NM_015026	MON2	+	61146863	925
chr12.113	chr12	63286890	63287026	63286958	136	q 1 4 . 2	NM_178169	RASSF3	+	63290559	-3601
chr12.114	chr12	64509473	64509513	64509493	40	q 1 4 . 3	NR_026825	RPSAP52	-	64507021	-2472
chr12.116	chr12	64816985	64817196	64817091	211	q 1 4 . 3	NM_032338	LLPH	-	64810800	-6290
chr12.117	chr12	64867779	64867994	64867887	215	q 1 4 . 3	NM_007199	IRAK3	+	64869244	-1358
chr12.117	chr12	64867779	64867994	64867887	215	q 1 4 . 3	NM_001142523	IRAK3	+	64869244	-1358
chr12.118	chr12	64870242	64870283	64870263	41	q 1 4 . 3	NM_007199	IRAK3	+	64869244	1018
chr12.118	chr12	64870242	64870283	64870263	41	q 1 4 . 3	NM_001142523	IRAK3	+	64869244	1018
chr12.119	chr12	66937176	66937212	66937194	36	q 1 5	NM_020525	IL22	-	66933548	-3646
chr12.121	chr12	67611181	67611497	67611339	316	q 1 5	NM_198320	CPM	-	67613246	1907
chr12.121	chr12	67611181	67611497	67611339	316	q 1 5	NM_001005502	CPM	-	67613246	1907
chr12.122	chr12	67612517	67612697	67612607	180	q 1 5	NM_198320	CPM	-	67613246	639
chr12.122	chr12	67612517	67612697	67612607	180	q 1 5	NM_001005502	CPM	-	67613246	639
chr12.123	chr12	68925318	68925641	68925480	323	q 1 5	NM_014515	CNOT2	+	68923043	2436
chr12.124	chr12	69602764	69602871	69602818	107	q 1 5	NM_002849	PTPRR	-	69600851	-1966
chr12.125	chr12	70945830	70946185	70946008	355	q 2 1 . 1	NM_013381	TRHDE	+	70952795	-6788
chr12.128	chr12	77777738	77778065	77777902	327	q 2 1 . 2	NM_001135805	SYT1	+	77781903	-4002
chr12.129	chr12	78616199	78616236	78616218	37	q 2 1 . 2	NM_002583	PAWR	-	78608921	-7296
chr12.133	chr12	79621716	79621798	79621757	82	q 2 1 . 3 1	NM_002469	MYF6	+	79625576	-3819
chr12.134	chr12	80675088	80675268	80675178	180	q 2 1 . 3 1	NM_003625	PPFIA2	-	80677240	2062
chr12.136	chr12	83834091	83834129	83834110	38	q 2 1 . 3 1	NM_182767	SLC6A15	-	83830737	-3373
chr12.136	chr12	83834091	83834129	83834110	38	q 2 1 . 3 1	NM_001146335	SLC6A15	-	83830737	-3373
chr12.136	chr12	83834091	83834129	83834110	38	q 2 1 . 3 1	NM_018057	SLC6A15	-	83830737	-3373
chr12.139	chr12	84752751	84752855	84752803	104	q 2 1 . 3 1	NM_005447	RASSF9	-	84754449	1646
chr12.14	chr12	9254599	9254639	9254619	40	p 1 3 . 3 1	NM_002864	PZP	-	9252233	-2386
chr12.140	chr12	84792415	84792452	84792434	37	q 2 1 . 3 1	NM_006183	NTS	+	84792205	228
chr12.142	chr12	86947364	86947472	86947418	108	q 2 1 . 3 2	NM_152589	C12orf50	-	86947307	-111
chr12.144	chr12	87059148	87059220	87059184	72	q 2 1 . 3 2	NM_025114	CEP290	-	87060124	940
chr12.146	chr12	88572689	88572752	88572721	63	q 2 1 . 3 3	NM_001682	ATP2B1	-	88573975	1255
chr12.146	chr12	88572689	88572752	88572721	63	q 2 1 . 3 3	NM_001001323	ATP2B1	-	88573975	1255
chr12.147	chr12	89879825	89879898	89879862	73	q 2 1 . 3 3	NM_152638	C12orf12	-	89873084	-6777
chr12.148	chr12	89922811	89922966	89922889	155	q 2 1 . 3 3	NM_004950	EPYC	-	89922934	46
chr12.149	chr12	89924170	89924209	89924190	39	q 2 1 . 3 3	NM_004950	EPYC	-	89922934	-1255
chr12.150	chr12	92589064	92589265	92589165	201	q 2 2	NM_003805	CRADD	+	92595281	-6117
chr12.151	chr12	93566912	93567054	93566983	142	q 2 2	NM_020698	TMCC3	-	93568455	1472
chr12.153	chr12	94707432	94707472	94707452	40	q 2 3 . 1	NM_021229	NTN4	-	94708667	1215
chr12.154	chr12	94772904	94773162	94773033	258	q 2 3 . 1	NM_003095	SNRPF	+	94776839	-3806
chr12.155	chr12	94918654	94918821	94918738	167	q 2 3 . 1	NM_002108	HAL	-	94914202	-4535
chr12.157	chr12	97561326	97561392	97561359	66	q 2 3 . 1	NM_201613	IKBIP	-	97562720	1361
chr12.157	chr12	97561326	97561392	97561359	66	q 2 3 . 1	NM_201612	IKBIP	-	97562720	1361
chr12.157	chr12	97561326	97561392	97561359	66	q 2 3 . 1	NM_153687	IKBIP	-	97562720	1361
chr12.159	chr12	99268049	99268158	99268104	109	q 2 3 . 1	NM_139319	SLC17A8	+	99274987	-6884
chr12.159	chr12	99268049	99268158	99268104	109	q 2 3 . 1	NM_001145288	SLC17A8	+	99274987	-6884
chr12.16	chr12	9327179	9327483	9327331	304	p 1 3 . 3 1	NR_024374	LOC642846	+	9327519	-188
chr12.162	chr12	100663470	100663581	100663526	111	q 2 3 . 2	NM_153694	SYCP3	-	100657378	-6147
chr12.163	chr12	101119557	101119823	101119690	266	q 2 3 . 2	NM_002674	PMCH	-	101115744	-3946
chr12.165	chr12	106230665	106230954	106230810	289	q 2 3 . 3	NM_001018072	BTBD11	+	106236326	-5517
chr12.166	chr12	107743058	107743255	107743157	197	q 2 4 . 1 1	NM_001161331	SSH1	-	107745456	2300
chr12.167	chr12	108398014	108398222	108398118	208	q 2 4 . 1 1	NM_031954	KCTD10	-	108399538	1420
chr12.169	chr12	110606091	110606159	110606125	68	q 2 4 . 1 2	NM_006768	BRAP	-	110608173	2048
chr12.17	chr12	9975914	9976147	9976031	233	p 1 3 . 3 1	NM_001130711	CLEC2A	-	9976247	217
chr12.172	chr12	118799139	118799364	118799252	225	q 2 4 . 2 3	NM_007174	CIT	-	118799475	224
chr12.173	chr12	119132905	119133025	119132965	120	q 2 4 . 2 3	NM_053275	RPLP0	-	119123397	-9568
chr12.173	chr12	119132905	119133025	119132965	120	q 2 4 . 2 3	NM_001002	RPLP0	-	119123397	-9568
chr12.177	chr12	119945257	119945450	119945354	193	q 2 4 . 3 1	NM_022895	C12orf43	-	119938683	-6670
chr12.178	chr12	121324072	121324214	121324143	142	q 2 4 . 3 1	NM_022916	VPS33A	-	121317021	-7122
chr12.18	chr12	10050411	10050490	10050451	79	p 1 3 . 3 1	NM_205852	CLEC12B	+	10054497	-4047
chr12.18	chr12	10050411	10050490	10050451	79	p 1 3 . 3 1	NM_001129998	CLEC12B	+	10054497	-4047
chr12.18	chr12	10050411	10050490	10050451	79	p 1 3 . 3 1	NM_001099431	CLEC1B	-	10043166	-7284
chr12.181	chr12	122277483	122277719	122277601	236	q 2 4 . 3 1	NM_022782	MPHOSPH9	-	122272394	-5207
chr12.182	chr12	123333119	123333156	123333138	37	q 2 4 . 3 1	NM_181709	FAM101A	+	123339662	-6525
chr12.184	chr12	129923929	129924115	129924022	186	q 2 4 . 3 3	NM_006325	RAN	+	129922569	1453
chr12.185	chr12	130003428	130003496	130003462	68	q 2 4 . 3 3	NM_198827	GPR133	+	130004404	-942
chr12.186	chr12	132047069	132047277	132047173	208	q 2 4 . 3 3	NM_001164715	ZNF605	-	132042965	-4208
chr12.19	chr12	10071007	10071040	10071024	33	p 1 3 . 3 1	NM_207345	CLEC9A	+	10074542	-3519
chr12.2	chr12	1982224	1982307	1982266	83	p 1 3 . 3 3	NM_152640	DCP1B	-	1983938	1673
chr12.20	chr12	10433315	10433350	10433333	35	p 1 3 . 2	NM_007360	KLRK1	-	10433907	575
chr12.21	chr12	10437215	10437641	10437428	426	p 1 3 . 2	NM_007360	KLRK1	-	10433907	-3521
chr12.22	chr12	10456151	10456352	10456252	201	p 1 3 . 2	NM_013431	KLRC4	-	10453623	-2628
chr12.23	chr12	10478609	10478902	10478756	293	p 1 3 . 2	NM_002260	KLRC2	-	10479859	1104
chr12.24	chr12	10487196	10487380	10487288	184	p 1 3 . 2	NM_002260	KLRC2	-	10479859	-7429
chr12.25	chr12	10646140	10646249	10646195	109	p 1 3 . 2	NR_028045	KLRA1	-	10643701	-2493
chr12.26	chr12	10649332	10649476	10649404	144	p 1 3 . 2	NR_028045	KLRA1	-	10643701	-5703
chr12.27	chr12	10875054	10875450	10875252	396	p 1 3 . 2	NM_023921	TAS2R10	-	10870135	-5117
chr12.28	chr12	10876518	10876555	10876537	37	p 1 3 . 2	NM_023921	TAS2R10	-	10870135	-6401
chr12.29	chr12	10971894	10972001	10971948	107	p 1 3 . 2	NM_005042	PRH2	+	10973100	-1153
chr12.3	chr12	1988658	1988770	1988714	112	p 1 3 . 3 3	NM_152640	DCP1B	-	1983938	-4776
chr12.30	chr12	11073935	11073972	11073954	37	p 1 3 . 2	NM_176885	TAS2R31	-	11075273	1320
chr12.32	chr12	12763937	12763974	12763956	37	p 1 3 . 2	NM_004064	CDKN1B	+	12761568	2387
chr12.33	chr12	12825109	12825349	12825229	240	p 1 3 . 2	NM_030817	APOLD1	+	12829807	-4578
chr12.35	chr12	14816245	14816367	14816306	122	p 1 2 . 3	NM_175054	HIST4H4	-	14815332	-974
chr12.36	chr12	14849477	14849659	14849568	182	p 1 2 . 3	NM_175874	C12orf60	+	14847772	1796
chr12.38	chr12	15590287	15590365	15590326	78	p 1 2 . 3	NM_030668	PTPRO	+	15590552	-226
chr12.38	chr12	15590287	15590365	15590326	78	p 1 2 . 3	NM_030670	PTPRO	+	15590552	-226
chr12.38	chr12	15590287	15590365	15590326	78	p 1 2 . 3	NM_030669	PTPRO	+	15590552	-226
chr12.38	chr12	15590287	15590365	15590326	78	p 1 2 . 3	NM_030671	PTPRO	+	15590552	-226
chr12.39	chr12	15947414	15947446	15947430	32	p 1 2 . 3	NM_015954	DERA	+	15955452	-8022
chr12.41	chr12	16396611	16396683	16396647	72	p 1 2 . 3	NM_145764	MGST1	+	16397617	-970
chr12.42	chr12	18134708	18135000	18134854	292	p 1 2 . 3	NM_024730	RERGL	-	18134381	-473
chr12.43	chr12	18780116	18780222	18780169	106	p 1 2 . 3	NM_033123	PLCZ1	-	18782185	2016
chr12.44	chr12	19485574	19485885	19485730	311	p 1 2 . 3	NM_001114176	AEBP2	+	19483874	1855
chr12.44	chr12	19485574	19485885	19485730	311	p 1 2 . 3	NM_153207	AEBP2	+	19483874	1855
chr12.45	chr12	20735622	20735644	20735633	22	p 1 2 . 2	NM_001145945	SLCO1C1	+	20739555	-3922
chr12.45	chr12	20735622	20735644	20735633	22	p 1 2 . 2	NM_001145946	SLCO1C1	+	20739555	-3922
chr12.46	chr12	21059716	21060006	21059861	290	p 1 2 . 2	NM_001009562	LST-3TM12	+	21059896	-35
chr12.47	chr12	21416292	21416578	21416435	286	p 1 2 . 1	NM_000415	IAPP	+	21417068	-633
chr12.48	chr12	21650863	21651210	21651037	347	p 1 2 . 1	NM_021957	GYS2	-	21649048	-1988
chr12.50	chr12	23628986	23629055	23629021	69	p 1 2 . 1	NM_178010	SOX5	-	23628775	-245
chr12.51	chr12	23997691	23997728	23997710	37	p 1 2 . 1	NM_006940	SOX5	-	23993904	-3805
chr12.52	chr12	24613832	24613904	24613868	72	p 1 2 . 1	NM_152989	SOX5	-	24606647	-7221
chr12.53	chr12	25598453	25598731	25598592	278	p 1 2 . 1	NM_001145728	IFLTD1	-	25597484	-1108
chr12.53	chr12	25598453	25598731	25598592	278	p 1 2 . 1	NM_001145729	IFLTD1	-	25597484	-1108
chr12.54	chr12	26238173	26238274	26238224	101	p 1 2 . 1	NM_001135823	SSPN	+	26239535	-1312
chr12.55	chr12	26241364	26241636	26241500	272	p 1 2 . 1	NM_005086	SSPN	+	26239772	1728
chr12.57	chr12	26980908	26981245	26981077	337	p 1 1 . 2 3	NM_018164	C12orf11	-	26982521	1445
chr12.58	chr12	27736204	27736232	27736218	28	p 1 1 . 2 2	NM_001029874	REP15	+	27740694	-4476
chr12.59	chr12	27736602	27736739	27736671	137	p 1 1 . 2 2	NM_001029874	REP15	+	27740694	-4024
chr12.6	chr12	5469646	5469680	5469663	34	p 1 3 . 3 1	NM_002527	NTF3	+	5473558	-3895
chr12.64	chr12	31774877	31774952	31774915	75	p 1 1 . 2 1	NM_001113402	AMN1	-	31773375	-1539
chr12.64	chr12	31774877	31774952	31774915	75	p 1 1 . 2 1	NR_004854	AMN1	-	31773375	-1539
chr12.67	chr12	36996061	36996359	36996210	298	q 1 2	NM_001013620	ALG10B	+	36996823	-613
chr12.69	chr12	38784560	38784595	38784578	35	q 1 2	NM_052885	SLC2A13	-	38785928	1351
chr12.7	chr12	6358955	6358990	6358973	35	p 1 3 . 3 1	NM_001159575	SCNN1A	-	6356784	-2188
chr12.72	chr12	40828459	40828745	40828602	286	q 1 2	NM_173601	GXYLT1	-	40824940	-3662
chr12.72	chr12	40828459	40828745	40828602	286	q 1 2	NM_001099650	GXYLT1	-	40824940	-3662
chr12.74	chr12	43557723	43557787	43557755	64	q 1 2	NM_001145107	NELL2	-	43556900	-855
chr12.74	chr12	43557723	43557787	43557755	64	q 1 2	NM_001145108	NELL2	-	43556514	-1241
chr12.75	chr12	43897605	43897643	43897624	38	q 1 2	NM_001142680	ANO6	+	43896142	1482
chr12.76	chr12	44410624	44410724	44410674	100	q 1 2	NM_152641	ARID2	+	44409886	788
chr12.78	chr12	44674206	44674243	44674225	37	q 1 3 . 1 1	NM_004719	SFRS2IP	-	44670668	-3556
chr12.84	chr12	45509669	45509774	45509722	105	q 1 3 . 1 1	NM_001143824	SLC38A4	-	45506047	-3674
chr12.84	chr12	45509669	45509774	45509722	105	q 1 3 . 1 1	NM_018018	SLC38A4	-	45506047	-3674
chr12.85	chr12	47028509	47028757	47028633	248	q 1 3 . 1 1	NM_152320	ZNF641	-	47030268	1635
chr12.87	chr12	47472748	47472997	47472873	249	q 1 3 . 1 2	NM_020983	ADCY6	-	47469087	-3785
chr12.88	chr12	48966310	48966530	48966420	220	q 1 3 . 1 2	NM_001113546	LIMA1	-	48963620	-2800
chr12.88	chr12	48966310	48966530	48966420	220	q 1 3 . 1 2	NM_016357	LIMA1	-	48963620	-2800
chr12.9	chr12	6546360	6546383	6546372	23	p 1 3 . 3 1	NM_006170	NOP2	-	6547741	1370
chr12.9	chr12	6546360	6546383	6546372	23	p 1 3 . 3 1	NM_001033714	NOP2	-	6547741	1370
chr12.92	chr12	50566252	50566509	50566381	257	q 1 3 . 1 3	NM_001130015	ANKRD33	+	50568059	-1679
chr12.92	chr12	50566252	50566509	50566381	257	q 1 3 . 1 3	NM_182608	ANKRD33	+	50568059	-1679
chr12.93	chr12	51179457	51179484	51179471	27	q 1 3 . 1 3	NM_005554	KRT6A	-	51173448	-6022
chr12.94	chr12	51587024	51587123	51587074	99	q 1 3 . 1 3	NM_002273	KRT8	-	51585135	-1938
chr12.96	chr12	51948042	51948151	51948097	109	q 1 3 . 1 3	NM_012291	ESPL1	+	51948349	-253
chr12.97	chr12	52180508	52180649	52180579	141	q 1 3 . 1 3	NM_004178	TARBP2	+	52180971	-393
chr12.97	chr12	52180508	52180649	52180579	141	q 1 3 . 1 3	NM_134323	TARBP2	+	52180971	-393
chr12.98	chr12	53223423	53223461	53223442	38	q 1 3 . 2	NM_000924	PDE1B	+	53229443	-6001
chr12.99	chr12	53897484	53897636	53897560	152	q 1 3 . 2	NM_001005280	OR10A7	+	53901075	-3515
chr13.10	chr13	23035256	23035327	23035292	71	q 1 2 . 1 2	NM_148957	TNFRSF19	+	23042722	-7431
chr13.11	chr13	23043632	23043712	23043672	80	q 1 2 . 1 2	NM_148957	TNFRSF19	+	23042722	950
chr13.12	chr13	23044575	23044611	23044593	36	q 1 2 . 1 2	NM_148957	TNFRSF19	+	23042722	1871
chr13.13	chr13	26644735	26644808	26644772	73	q 1 2 . 2	NM_182488	USP12	-	26644029	-742
chr13.16	chr13	28194122	28194403	28194263	281	q 1 2 . 3	NM_181785	SLC46A3	-	28191150	-3112
chr13.16	chr13	28194122	28194403	28194263	281	q 1 2 . 3	NM_001135919	SLC46A3	-	28191150	-3112
chr13.17	chr13	29786058	29786346	29786202	288	q 1 2 . 3	NM_032116	KATNAL1	-	29779584	-6618
chr13.18	chr13	30087818	30087854	30087836	36	q 1 2 . 3	NM_005800	USPL1	+	30089829	-1993
chr13.19	chr13	30398486	30398701	30398594	215	q 1 2 . 3	NM_152325	C13orf26	+	30404833	-6240
chr13.20	chr13	30632489	30632566	30632528	77	q 1 2 . 3	NM_006644	HSPH1	-	30634117	1590
chr13.21	chr13	31213007	31213246	31213127	239	q 1 3 . 1	NM_001166058	RXFP2	+	31211678	1448
chr13.21	chr13	31213007	31213246	31213127	239	q 1 3 . 1	NM_130806	RXFP2	+	31211678	1448
chr13.22	chr13	34954591	34954628	34954610	37	q 1 3 . 3	NM_005584	MAB21L1	-	34948832	-5777
chr13.23	chr13	35688327	35688355	35688341	28	q 1 3 . 3	NM_017826	SOHLH2	-	35686752	-1589
chr13.24	chr13	37072057	37072206	37072132	149	q 1 3 . 3	NM_006475	POSTN	-	37070981	-1150
chr13.24	chr13	37072057	37072206	37072132	149	q 1 3 . 3	NM_001135935	POSTN	-	37070981	-1150
chr13.24	chr13	37072057	37072206	37072132	149	q 1 3 . 3	NM_001135934	POSTN	-	37070981	-1150
chr13.24	chr13	37072057	37072206	37072132	149	q 1 3 . 3	NM_001135936	POSTN	-	37070981	-1150
chr13.25	chr13	37074013	37074048	37074031	35	q 1 3 . 3	NM_006475	POSTN	-	37070981	-3049
chr13.25	chr13	37074013	37074048	37074031	35	q 1 3 . 3	NM_001135935	POSTN	-	37070981	-3049
chr13.25	chr13	37074013	37074048	37074031	35	q 1 3 . 3	NM_001135934	POSTN	-	37070981	-3049
chr13.25	chr13	37074013	37074048	37074031	35	q 1 3 . 3	NM_001135936	POSTN	-	37070981	-3049
chr13.26	chr13	37074809	37074957	37074883	148	q 1 3 . 3	NM_006475	POSTN	-	37070981	-3902
chr13.26	chr13	37074809	37074957	37074883	148	q 1 3 . 3	NM_001135935	POSTN	-	37070981	-3902
chr13.26	chr13	37074809	37074957	37074883	148	q 1 3 . 3	NM_001135934	POSTN	-	37070981	-3902
chr13.26	chr13	37074809	37074957	37074883	148	q 1 3 . 3	NM_001135936	POSTN	-	37070981	-3902
chr13.28	chr13	37815570	37816212	37815891	642	q 1 3 . 3	NM_016617	UFM1	+	37821941	-6050
chr13.3	chr13	19007392	19007429	19007411	37	q 1 2 . 1 1	NM_199254	TPTE2	-	19008903	1493
chr13.3	chr13	19007392	19007429	19007411	37	q 1 2 . 1 1	NM_001141968	TPTE2	-	19008903	1493
chr13.3	chr13	19007392	19007429	19007411	37	q 1 2 . 1 1	NM_130785	TPTE2	-	19008903	1493
chr13.31	chr13	39078790	39078827	39078809	37	q 1 4 . 1 1	NM_005780	LHFP	-	39075356	-3452
chr13.32	chr13	39126962	39127240	39127101	278	q 1 4 . 1 1	NM_020751	COG6	+	39127763	-662
chr13.32	chr13	39126962	39127240	39127101	278	q 1 4 . 1 1	NR_026745	COG6	+	39127763	-662
chr13.32	chr13	39126962	39127240	39127101	278	q 1 4 . 1 1	NM_001145079	COG6	+	39127763	-662
chr13.33	chr13	40246548	40246712	40246630	164	q 1 4 . 1 1	NM_005830	MRPS31	-	40243347	-3283
chr13.34	chr13	40457785	40457885	40457835	100	q 1 4 . 1 1	NM_001145353	ELF1	-	40454418	-3417
chr13.36	chr13	41431533	41431598	41431566	65	q 1 4 . 1 1	NM_015058	KIAA0564	-	41433221	1656
chr13.36	chr13	41431533	41431598	41431566	65	q 1 4 . 1 1	NM_001009814	KIAA0564	-	41433221	1656
chr13.37	chr13	41514536	41514894	41514715	358	q 1 4 . 1 1	NM_152910	DGKH	+	41520888	-6173
chr13.37	chr13	41514536	41514894	41514715	358	q 1 4 . 1 1	NM_178009	DGKH	+	41520888	-6173
chr13.38	chr13	42468160	42468282	42468221	122	q 1 4 . 1 1	NM_001002264	EPSTI1	-	42464377	-3844
chr13.38	chr13	42468160	42468282	42468221	122	q 1 4 . 1 1	NM_033255	EPSTI1	-	42464377	-3844
chr13.40	chr13	43848140	43848186	43848163	46	q 1 4 . 1 1	NM_001010897	SERP2	+	43845977	2186
chr13.41	chr13	43911563	43911672	43911618	109	q 1 4 . 1 1	NM_006022	TSC22D1	-	43908979	-2638
chr13.44	chr13	44810855	44811012	44810934	157	q 1 4 . 1 3	NR_002967	SNORA31	-	44809744	-1189
chr13.46	chr13	47569441	47569553	47569497	112	q 1 4 . 2	NM_014166	MED4	-	47567241	-2256
chr13.49	chr13	48003897	48004324	48004111	427	q 1 4 . 2	NM_001268	RCBTB2	-	48005317	1207
chr13.5	chr13	19333940	19334064	19334002	124	q 1 2 . 1 1	NM_001142684	ZMYM5	-	19335776	1774
chr13.5	chr13	19333940	19334064	19334002	124	q 1 2 . 1 1	NM_001039649	ZMYM5	-	19335776	1774
chr13.5	chr13	19333940	19334064	19334002	124	q 1 2 . 1 1	NM_001039650	ZMYM5	-	19335776	1774
chr13.50	chr13	48441430	48441680	48441555	250	q 1 4 . 2	NM_001079673	FNDC3A	+	48448048	-6493
chr13.51	chr13	48874003	48874224	48874114	221	q 1 4 . 2	NM_030925	CAB39L	-	48873736	-377
chr13.52	chr13	51493204	51493312	51493258	108	q 1 4 . 3	NM_021645	UTP14C	+	51496827	-3569
chr13.52	chr13	51493204	51493312	51493258	108	q 1 4 . 3	NM_001005918	ATP7B	-	51483631	-9627
chr13.53	chr13	51629350	51629425	51629388	75	q 1 4 . 3	NM_152720	NEK3	-	51631511	2124
chr13.54	chr13	51885281	51885537	51885409	256	q 1 4 . 3	NM_018676	THSD1	-	51878630	-6779
chr13.54	chr13	51885281	51885537	51885409	256	q 1 4 . 3	NM_199263	THSD1	-	51878630	-6779
chr13.58	chr13	57105141	57105361	57105251	220	q 2 1 . 1	NM_001040429	PCDH17	+	57103789	1462
chr13.6	chr13	20252328	20252364	20252346	36	q 1 2 . 1 1	NM_174928	N6AMT2	-	20246057	-6289
chr13.62	chr13	72532800	72532876	72532838	76	q 2 2 . 1	NM_001730	KLF5	+	72531142	1696
chr13.63	chr13	73609719	73609765	73609742	46	q 2 2 . 1	NM_007249	KLF12	-	73606067	-3675
chr13.66	chr13	76396841	76396960	76396901	119	q 2 2 . 3	NR_026983	BTF3L1	+	76400585	-3685
chr13.67	chr13	76497943	76498052	76497998	109	q 2 2 . 3	NM_012158	FBXL3	-	76499332	1335
chr13.68	chr13	76799001	76799038	76799020	37	q 2 2 . 3	NM_015057	MYCBP2	-	76799178	159
chr13.69	chr13	76804875	76805193	76805034	318	q 2 2 . 3	NM_015057	MYCBP2	-	76799178	-5856
chr13.7	chr13	20253349	20253539	20253444	190	q 1 2 . 1 1	NM_174928	N6AMT2	-	20246057	-7387
chr13.70	chr13	77002675	77002712	77002694	37	q 2 2 . 3	NM_003843	SCEL	+	77007809	-5116
chr13.70	chr13	77002675	77002712	77002694	37	q 2 2 . 3	NM_144777	SCEL	+	77007809	-5116
chr13.70	chr13	77002675	77002712	77002694	37	q 2 2 . 3	NM_001160706	SCEL	+	77007809	-5116
chr13.71	chr13	77388738	77388918	77388828	180	q 2 2 . 3	NM_003991	EDNRB	-	77390967	2139
chr13.71	chr13	77388738	77388918	77388828	180	q 2 2 . 3	NM_001122659	EDNRB	-	77390967	2139
chr13.72	chr13	78134298	78134366	78134332	68	q 3 1 . 1	NM_024546	RNF219	-	78131315	-3017
chr13.74	chr13	85270626	85270664	85270645	38	q 3 1 . 1	NM_032229	SLITRK6	-	85271484	839
chr13.76	chr13	90793222	90793298	90793260	76	q 3 1 . 3	NR_027349	MIR17HG	+	90798074	-4814
chr13.76	chr13	90793222	90793298	90793260	76	q 3 1 . 3	NR_027350	MIR17HG	+	90798074	-4814
chr13.77	chr13	90799080	90799106	90799093	26	q 3 1 . 3	NR_027349	MIR17HG	+	90798074	1019
chr13.77	chr13	90799080	90799106	90799093	26	q 3 1 . 3	NR_027350	MIR17HG	+	90798074	1019
chr13.79	chr13	96877149	96877441	96877295	292	q 3 2 . 1	NM_021033	RAP2A	+	96884475	-7180
chr13.8	chr13	20613652	20613798	20613725	146	q 1 2 . 1 1	NM_005870	SAP18	+	20612652	1073
chr13.80	chr13	96878804	96878919	96878862	115	q 3 2 . 1	NM_021033	RAP2A	+	96884475	-5614
chr13.81	chr13	97404647	97404759	97404703	112	q 3 2 . 2	NM_002271	IPO5	+	97403929	774
chr13.83	chr13	98764656	98764692	98764674	36	q 3 2 . 3	NM_004951	GPR183	-	98757750	-6924
chr13.85	chr13	101854881	101855132	101855007	251	q 3 3 . 1	NM_175929	FGF14	-	101852125	-2881
chr13.86	chr13	101857378	101857464	101857421	86	q 3 3 . 1	NM_175929	FGF14	-	101852125	-5296
chr13.91	chr13	107664605	107664641	107664623	36	q 3 3 . 3	NM_002312	LIG4	-	107665131	508
chr13.92	chr13	109242523	109242775	109242649	252	q 3 4	NM_003749	IRS2	-	109236915	-5734
chr13.94	chr13	114060919	114061173	114061046	254	q 3 4	NM_023011	UPF3A	+	114065179	-4133
chr13.94	chr13	114060919	114061173	114061046	254	q 3 4	NM_080687	UPF3A	+	114065179	-4133
chr13.95	chr13	114062418	114062583	114062501	165	q 3 4	NM_023011	UPF3A	+	114065179	-2679
chr13.95	chr13	114062418	114062583	114062501	165	q 3 4	NM_080687	UPF3A	+	114065179	-2679
chr13.96	chr13	114090747	114091029	114090888	282	q 3 4	NM_032436	ZNF828	+	114098066	-7178
chr13.96	chr13	114090747	114091029	114090888	282	q 3 4	NM_001164145	ZNF828	+	114098066	-7178
chr13.96	chr13	114090747	114091029	114090888	282	q 3 4	NM_001164144	ZNF828	+	114098066	-7178
chr14.1	chr14	19282070	19282108	19282089	38	q 1 1 . 2	NM_172194	OR4Q3	+	19285426	-3337
chr14.10	chr14	20644135	20644209	20644172	74	q 1 1 . 2	NM_001102454	ZNF219	-	20642703	-1469
chr14.100	chr14	73324555	73324581	73324568	26	q 2 4 . 3	NM_001043318	C14orf43	-	73323649	-919
chr14.101	chr14	73418621	73418899	73418760	278	q 2 4 . 3	NM_021188	ZNF410	+	73423338	-4578
chr14.106	chr14	74667980	74668018	74667999	38	q 2 4 . 3	NM_033116	NEK9	-	74663531	-4468
chr14.107	chr14	76811903	76811939	76811921	36	q 2 4 . 3	NM_021257	NGB	-	76807408	-4513
chr14.110	chr14	87864025	87864151	87864088	126	q 3 1 . 3	NM_021161	KCNK10	-	87863009	-1079
chr14.112	chr14	88089108	88089180	88089144	72	q 3 1 . 3	NM_007039	PTPN21	-	88090876	1732
chr14.115	chr14	88355574	88355645	88355610	71	q 3 2 . 1 1	NM_198309	TTC8	+	88360730	-5121
chr14.115	chr14	88355574	88355645	88355610	71	q 3 2 . 1 1	NM_198310	TTC8	+	88360730	-5121
chr14.115	chr14	88355574	88355645	88355610	71	q 3 2 . 1 1	NM_144596	TTC8	+	88360730	-5121
chr14.116	chr14	89108298	89108504	89108401	206	q 3 2 . 1 1	NR_024620	PRO1768	+	89112312	-3911
chr14.12	chr14	20928399	20928471	20928435	72	q 1 1 . 2	NR_003029	SNORD9	-	20930252	1817
chr14.120	chr14	91044244	91044272	91044258	28	q 3 2 . 1 2	NM_032560	SMEK1	-	91046397	2139
chr14.121	chr14	91267001	91267110	91267056	109	q 3 2 . 1 2	NM_024764	CATSPERB	-	91268166	1111
chr14.124	chr14	91861096	91861204	91861150	108	q 3 2 . 1 2	NM_153647	SLC24A4	+	91859954	1196
chr14.124	chr14	91861096	91861204	91861150	108	q 3 2 . 1 2	NM_153646	SLC24A4	+	91859954	1196
chr14.125	chr14	92884491	92884602	92884547	111	q 3 2 . 1 3	NM_182971	COX8C	+	92883289	1257
chr14.126	chr14	93929154	93929358	93929256	204	q 3 2 . 1 3	NM_001127702	SERPINA1	-	93926782	-2474
chr14.126	chr14	93929154	93929358	93929256	204	q 3 2 . 1 3	NM_001127701	SERPINA1	-	93926782	-2474
chr14.126	chr14	93929154	93929358	93929256	204	q 3 2 . 1 3	NM_001127700	SERPINA1	-	93926782	-2474
chr14.126	chr14	93929154	93929358	93929256	204	q 3 2 . 1 3	NM_001127704	SERPINA1	-	93926782	-2474
chr14.126	chr14	93929154	93929358	93929256	204	q 3 2 . 1 3	NM_001127703	SERPINA1	-	93926782	-2474
chr14.126	chr14	93929154	93929358	93929256	204	q 3 2 . 1 3	NM_001127705	SERPINA1	-	93926782	-2474
chr14.126	chr14	93929154	93929358	93929256	204	q 3 2 . 1 3	NM_001127707	SERPINA1	-	93926782	-2474
chr14.126	chr14	93929154	93929358	93929256	204	q 3 2 . 1 3	NM_001127706	SERPINA1	-	93926782	-2474
chr14.126	chr14	93929154	93929358	93929256	204	q 3 2 . 1 3	NM_001002236	SERPINA1	-	93926782	-2474
chr14.126	chr14	93929154	93929358	93929256	204	q 3 2 . 1 3	NM_001002235	SERPINA1	-	93926782	-2474
chr14.127	chr14	94311838	94311903	94311871	65	q 3 2 . 1 3	NM_173849	GSC	-	94306252	-5618
chr14.13	chr14	21075155	21075400	21075278	245	q 1 1 . 2	NM_005407	SALL2	-	21075177	-100
chr14.131	chr14	99770424	99770673	99770549	249	q 3 2 . 2	NM_003403	YY1	+	99774854	-4306
chr14.132	chr14	99773023	99773099	99773061	76	q 3 2 . 2	NM_003403	YY1	+	99774854	-1793
chr14.137	chr14	103167497	103167675	103167586	178	q 3 2 . 3 3	NM_005552	KLC1	+	103165277	2309
chr14.137	chr14	103167497	103167675	103167586	178	q 3 2 . 3 3	NM_182923	KLC1	+	103165277	2309
chr14.137	chr14	103167497	103167675	103167586	178	q 3 2 . 3 3	NM_001130107	KLC1	+	103165277	2309
chr14.2	chr14	19416154	19416654	19416404	500	q 1 1 . 2	NM_001005501	OR4K2	+	19414266	2138
chr14.21	chr14	22501757	22502016	22501887	259	q 1 1 . 2	NM_001166269	HAUS4	-	22496191	-5695
chr14.21	chr14	22501757	22502016	22501887	259	q 1 1 . 2	NM_001166270	HAUS4	-	22496191	-5695
chr14.21	chr14	22501757	22502016	22501887	259	q 1 1 . 2	NM_017815	HAUS4	-	22496191	-5695
chr14.22	chr14	23009106	23009288	23009197	182	q 1 1 . 2	NM_015514	NGDN	+	23008737	460
chr14.22	chr14	23009106	23009288	23009197	182	q 1 1 . 2	NM_001042635	NGDN	+	23008737	460
chr14.23	chr14	26143416	26143522	26143469	106	q 1 2	NM_006489	NOVA1	-	26136800	-6669
chr14.23	chr14	26143416	26143522	26143469	106	q 1 2	NM_002515	NOVA1	-	26136800	-6669
chr14.23	chr14	26143416	26143522	26143469	106	q 1 2	NM_006491	NOVA1	-	26136800	-6669
chr14.24	chr14	30092127	30092232	30092180	105	q 1 2	NM_017769	G2E3	+	30098079	-5900
chr14.25	chr14	30158947	30159122	30159035	175	q 1 2	NM_016106	SCFD1	+	30161271	-2237
chr14.25	chr14	30158947	30159122	30159035	175	q 1 2	NM_182835	SCFD1	+	30161271	-2237
chr14.26	chr14	30409735	30409880	30409808	145	q 1 2	NM_001135058	COCH	+	30413491	-3684
chr14.26	chr14	30409735	30409880	30409808	145	q 1 2	NM_004086	COCH	+	30413491	-3684
chr14.28	chr14	30927430	30927467	30927449	37	q 1 2	NM_015473	HEATR5A	-	30927932	484
[truncated: 2,152 more rows]
