# Supplementary material for: ChIP-on-chip analysis identifies IL-22 as direct target gene of ectopically expressed FOXP3 transcription factor in human T cells
Source: BMC Genomics. 2012 Dec 17;13:705. doi: 10.1186/1471-2164-13-705 (PMC3547697; doi:10.1186/1471-2164-13-705)
Supplement: Additional File 3 — Expression microarray data. List of 410 transcripts responding to FOXP3-over-expression in Jurkat T cells under resting and PMA/ionomycin-stimulated conditions. [file 1471-2164-13-705-S3.xlsx]

## Sheet: FOXP3-dependent transcripts
			Expression data												ChIP-on-Chip data
			Normalized log2 signal intensities				z-scores				Fold changes
Hirarchical cluster	Probe Set ID (410 IDs)	Gene Symbol	J-GFP, resting	J-GFP, stim	J-FOXP3, resting	J-FOXP3, stim	J-GFP, resting	J-GFP, stim	J-FOXP3, resting	J-FOXP3, stim	resting: J-FOXP3 vs. J-GFP	stimulated: J-FOXP3 vs. J-GFP	J-GFP stim vs. J-GFP resting	J-FOXP3 stim vs. J-FOXP3 resting	FOXP3 ChIP-hit in resting J-FOXP3	FOXP3 ChIP-hit in stim J-FOXP3	Gene Title
Cluster 1	206039_at	RAB33A	9.27854	8.16694	8.54856	8.593	1.39642	-0.966755	-0.322252	-0.107417	-1.65863	1.34356	-2.16085	1.03129			RAB33A, member RAS oncogene family
	1553613_s_at	FOXC1	5.79568	4.71386	4.72472	4.86434	1.47563	-0.618814	-0.618814	-0.238005	-2.10083	1.10994	-2.1167	1.10162			forkhead box C1
	214776_x_at	XYLB	4.53536	3.47586	3.58353	3.75383	1.44148	-0.776182	-0.554416	-0.110883	-1.93432	1.21249	-2.08421	1.12529			xylulokinase homolog (H. influenzae)
	215743_at	NMT2	5.68237	4.53077	4.74462	4.64206	1.48374	-0.674427	-0.314733	-0.49458	-1.91555	1.0802	-2.22161	-1.07367			N-myristoyltransferase 2
	216665_s_at	TTTY2	5.16595	3.65766	4.00339	3.7214	1.47029	-0.630126	-0.210042	-0.630126	-2.23855	1.04517	-2.84473	-1.21586			testis-specific transcript, Y-linked 2 (non-protein coding)
	212956_at	TBC1D9	6.63888	4.32817	4.06186	4.0577	1.49552	-0.389244	-0.553136	-0.553136	-5.96709	-1.2062	-4.9613	-1.00288	X	X	TBC1 domain family, member 9 (with GRAM domain)
	219442_at	C16orf67	9.12843	8.08486	7.95875	8.09092	1.4938	-0.433682	-0.626431	-0.433682	-2.24961	1.00421	-2.06131	1.09594			chromosome 16 open reading frame 67
	209318_x_at	PLAGL1	6.19495	5.00498	4.88911	4.53422	1.44057	-0.211746	-0.364481	-0.86434	-2.47228	-1.38583	-2.28148	-1.27888			pleiomorphic adenoma gene-like 1
	1552727_s_at	ADAMTS17	9.74672	8.02901	8.326	7.33924	1.36886	-0.328033	-0.0320633	-1.00876	-2.6772	-1.61303	-3.28913	-1.98172			ADAM metallopeptidase with thrombospondin type 1 motif, 17
	212122_at	RHOQ	4.91234	3.67414	3.89988	3.4957	1.44861	-0.514535	-0.150402	-0.783677	-2.01735	-1.13165	-2.35905	-1.32334			ras homolog gene family, member Q
	214131_at	CYorf15B	6.62153	5.05242	5.46465	4.85088	1.42079	-0.562002	-0.0442024	-0.814587	-2.22975	-1.14993	-2.9672	-1.53025	X		chromosome Y open reading frame 15B
	206591_at	RAG1	9.1066	5.85429	7.1914	4.60709	1.25593	-0.435942	0.259489	-1.07947	-3.77165	-2.37381	-9.52885	-5.99729			recombination activating gene 1
	213456_at	SOSTDC1	7.48679	5.86784	6.38729	5.41061	1.34142	-0.469496	0.111785	-0.983706	-2.14279	-1.37291	-3.07149	-1.96794	X		sclerostin domain containing 1
	205006_s_at	NMT2	8.27184	6.66007	7.21804	6.58709	1.39759	-0.676252	0.0450831	-0.766419	-2.07598	-1.05189	-3.05627	-1.54859			N-myristoyltransferase 2
	212192_at	KCTD12	7.65189	5.74178	6.6327	5.58483	1.31194	-0.692706	0.241398	-0.860634	-2.02677	-1.11493	-3.75838	-2.06748	X		potassium channel tetramerisation domain containing 12
	210993_s_at	SMAD1	7.35309	5.21487	6.33392	5.34361	1.3133	-0.826894	0.243204	-0.729612	-2.02675	1.09333	-4.40216	-1.98661			SMAD family member 1
	226677_at	ZNF521	6.16095	3.88054	4.90404	4.1317	1.36542	-0.838419	0.119774	-0.64678	-2.38983	1.19016	-4.85815	-1.70804	X	X	zinc finger protein 521
	205594_at	ZNF652	7.29223	5.14706	7.46999	6.29217	0.692912	-1.31091	0.861457	-0.243455	1.13113	2.21162	-4.42342	-2.26236			zinc finger protein 652
	218862_at	ASB13	8.33765	6.0645	8.59563	7.27012	0.667017	-1.30165	0.891515	-0.256877	1.1958	2.30636	-4.83378	-2.50622	X		ankyrin repeat and SOCS box-containing 13
	226068_at	SYK	7.95213	5.95717	7.99976	6.98928	0.752911	-1.3137	0.804836	-0.244047	1.03356	2.04502	-3.98606	-2.01457			spleen tyrosine kinase
	1556598_at	ARPP-21, LOC100130503	7.79048	6.07291	7.59567	7.00602	0.884415	-1.343	0.622366	-0.16378	-1.14458	1.9094	-3.28883	-1.50488	X		cyclic AMP-regulated phosphoprotein, 21 kD; hypothetical protein LOC100130503
	210055_at	TSHR	7.18287	5.13497	6.85044	6.14139	0.931431	-1.304	0.612083	-0.239511	-1.25913	2.00892	-4.13505	-1.63473			thyroid stimulating hormone receptor
	221249_s_at	FAM117A	9.33416	7.54916	9.10217	8.38709	0.890728	-1.32073	0.64501	-0.215004	-1.17446	1.78749	-3.4462	-1.64157			family with sequence similarity 117, member A
	224975_at	NFIA	6.88941	5.17947	6.51348	5.99339	1.02379	-1.29679	0.477766	-0.204757	-1.29768	1.75798	-3.27148	-1.43404		X	nuclear factor I/A
	202849_x_at	GRK6	8.96111	7.76799	8.61054	8.42675	1.1	-1.3	0.300001	-0.100001	-1.27507	1.57872	-2.28647	-1.13586			G protein-coupled receptor kinase 6
	226234_at	GDF11	7.34844	6.15799	6.99109	6.80587	1.02243	-1.34531	0.376685	-0.0538119	-1.28106	1.56687	-2.28223	-1.13699			growth differentiation factor 11
	229776_at	SLCO3A1	7.78772	6.34491	7.48276	7.16694	0.92582	-1.38873	0.46291	-3.67888e-07	-1.23539	1.76789	-2.71849	-1.24472			solute carrier organic anion transporter family, member 3A1
	221591_s_at	FAM64A	8.94325	6.84671	8.53081	7.47268	1.02255	-1.17986	0.60304	-0.445725	-1.33094	1.54326	-4.27685	-2.08222			family with sequence similarity 64, member A
	226811_at	FAM46C	10.4501	7.97657	10.149	8.69709	1.00174	-1.12962	0.660722	-0.532841	-1.23207	1.64778	-5.55405	-2.73573			family with sequence similarity 46, member C
	1553849_at	CCDC26	7.8108	4.31664	6.90368	4.52016	1.10361	-0.902953	0.587636	-0.788293	-1.8753	1.15151	-11.268	-5.21807			coiled-coil domain containing 26
	230237_at	ADCYAP1	7.74199	4.60034	7.02836	4.90942	1.07634	-0.945876	0.619712	-0.750177	-1.63993	1.23892	-8.82531	-4.34374			adenylate cyclase activating polypeptide 1 (pituitary)
	210139_s_at	PMP22	5.56835	4.45936	5.08907	4.99072	1.21972	-1.21972	0.110883	-0.110883	-1.39404	1.44529	-2.15694	-1.07055			peripheral myelin protein 22
	232000_at	TTC39B	5.25444	3.99262	4.72246	4.60933	1.22114	-1.22114	0.0939333	-0.0939338	-1.44591	1.53338	-2.39798	-1.08157			Tetratricopeptide repeat domain 39B
	235305_s_at	ECHDC2	5.33792	4.32563	4.79884	4.8682	1.15488	-1.27644	-0.060783	0.182349	-1.45305	1.45656	-2.01712	1.04925			enoyl Coenzyme A hydratase domain containing 2
	205051_s_at	KIT	6.66901	5.25752	5.87882	5.62218	1.37025	-0.955023	0.0415229	-0.45675	-1.7293	1.28757	-2.66011	-1.1947			v-kit Hardy-Zuckerman 4 feline sarcoma viral oncogene homolog
	230062_at	RIMBP3, RIMBP3B, RIMBP3C	8.02521	6.77478	7.39885	7.22595	1.3	-1.1	0.1	-0.3	-1.54367	1.36715	-2.37912	-1.12732			RIMS binding protein 3; RIMS binding protein 3B; RIMS binding protein 3C
	222916_s_at	HDLBP	7.03785	5.90971	6.34197	6.24912	1.39642	-0.966755	-0.107417	-0.322252	-1.61987	1.26524	-2.18577	-1.06647			high density lipoprotein binding protein
	239241_at	LOC727869	6.26202	5.13189	5.559	5.47067	1.35226	-1.05175	-0.0500837	-0.250418	-1.62791	1.26468	-2.18878	-1.06314			hypothetical LOC727869
	235357_at	DPF3	4.78081	4.28729	3.70089	4.6171	0.905855	-0.120432	-1.35616	0.57074	-2.11393	1.25684	-1.40788	1.88715			D4, zinc and double PHD fingers, family 3
	226695_at	PRRX1	5.23698	4.51412	3.72146	4.49518	1.20425	0.0281935	-1.24453	0.0120828	-2.85901	-1.01321	-1.65045	1.70967	X		paired related homeobox 1
	238850_at	LOC645323	6.15258	5.4031	5.14675	5.66844	1.30242	-0.449716	-1.03376	0.181054	-2.0081	1.20192	-1.68119	1.43563			hypothetical LOC645323
	1562598_at	LOC100128292	4.43168	3.73167	3.29842	3.50335	1.40127	-0.0203082	-0.893566	-0.4874	-2.19353	-1.17147	-1.62451	1.15263			hypothetical LOC100128292
	202371_at	TCEAL4	8.60129	7.77835	7.14638	7.34693	1.36889	0.0933333	-0.886665	-0.575555	-2.7414	-1.34856	-1.76901	1.14914			transcription elongation factor A (SII)-like 4
	232549_at	RBM11	4.95134	4.35199	3.8072	3.95056	1.34108	0.166411	-0.890788	-0.616699	-2.21015	-1.32081	-1.51504	1.10448			RNA binding motif protein 11
	203817_at	GUCY1B3	9.48076	9.43041	8.43488	8.71262	0.892204	0.796782	-1.11168	-0.577309	-2.06463	-1.64466	-1.03551	1.2123	X		guanylate cyclase 1, soluble, beta 3
	208782_at	FSTL1	7.97715	7.85212	6.26614	6.8929	0.900991	0.741088	-1.20235	-0.439733	-3.27391	-1.94425	-1.09053	1.5441	X	X	follistatin-like 1
	232010_at	FSTL5	5.3524	5.13338	4.00833	4.41536	1.00157	0.647602	-1.15442	-0.494752	-2.53866	-1.64492	-1.16394	1.32596	X	X	follistatin-like 5
	209220_at	GPC3	6.13936	5.85836	5.12374	5.48233	1.10119	0.47194	-1.19109	-0.382047	-2.02177	-1.29777	-1.21504	1.28217			glypican 3
	212667_at	SPARC	5.2649	4.95219	3.89974	4.33736	1.06206	0.553582	-1.16867	-0.446966	-2.57605	-1.53138	-1.24204	1.35436			secreted protein, acidic, cysteine-rich (osteonectin)
	212912_at	RPS6KA2	5.59674	5.20735	4.51034	4.87771	1.18286	0.344106	-1.16136	-0.365613	-2.12343	-1.2567	-1.30984	1.29			ribosomal protein S6 kinase, 90kDa, polypeptide 2
	214671_s_at	ABR	5.86936	5.4632	4.78262	5.07064	1.21338	0.348186	-1.08676	-0.474799	-2.12393	-1.31273	-1.32515	1.22096			active BCR-related gene
	242915_at	ZNF682	7.49423	7.10676	6.27973	6.593	1.15697	0.450707	-1.09192	-0.515757	-2.32061	-1.42777	-1.3081	1.24252			zinc finger protein 682
Cluster 2	203186_s_at	S100A4	8.61158	7.81303	10.1226	9.52675	-0.400727	-1.18743	1.08417	0.503981	2.85009	3.28005	-1.73934	-1.51135			S100 calcium binding protein A4
	206660_at	IGLL1	8.5696	7.80494	10.1311	9.19087	-0.357672	-1.13897	1.22522	0.271424	2.95163	2.6134	-1.69897	-1.91886			immunoglobulin lambda-like polypeptide 1
	229125_at	KANK4	5.62094	4.38888	6.96164	5.78744	-0.0665632	-1.23617	1.20764	0.0950902	2.53274	2.63638	-2.34902	-2.25668			KN motif and ankyrin repeat domains 4
	1558527_at	LOC100132707	6.41852	5.04973	6.85813	6.17362	0.382451	-1.39368	0.952886	0.0583399	1.35624	2.17935	-2.58255	-1.60715			hypothetical LOC100132707
	205900_at	KRT1	8.34722	6.62862	8.86948	7.99582	0.404681	-1.39158	0.947736	0.0391626	1.4362	2.57969	-3.29117	-1.83231			keratin 1
	215633_x_at	LST1	6.67404	5.72928	7.01191	6.73414	0.24248	-1.4459	0.853171	0.350249	1.2639	2.00675	-1.92486	-1.21232			leukocyte specific transcript 1
	207194_s_at	ICAM4	6.07397	5.15556	6.37253	6.17256	0.23771	-1.45888	0.797026	0.424148	1.22992	2.02371	-1.89002	-1.14867			intercellular adhesion molecule 4 (Landsteiner-Wiener blood group)
	231175_at	BEND6	4.96484	3.83189	5.23526	5.03331	0.307287	-1.4734	0.748519	0.417595	1.20615	2.29967	-2.19308	-1.15025			BEN domain containing 6
	1569847_at	CGNL1	5.58989	4.69162	5.44988	5.78901	0.436869	-1.43542	0.145622	0.852934	-1.10191	2.13968	-1.86383	1.265			Cingulin-like 1
	201442_s_at	ATP6AP2	4.82365	4.06734	4.76198	5.07055	0.32691	-1.42439	0.186806	0.910678	-1.04367	2.00445	-1.68916	1.23848			ATPase, H+ transporting, lysosomal accessory protein 2
	221122_at	HRASLS2	5.95662	4.8986	5.96266	5.97559	0.5	-1.5	0.5	0.5	1.0042	2.10963	-2.08206	1.00901			HRAS-like suppressor 2
	223623_at	C2orf40	4.7741	3.95846	5.01438	5.04569	0.143004	-1.4547	0.6164	0.695299	1.18122	2.12465	-1.76008	1.02194			chromosome 2 open reading frame 40
	1569334_at	STRA6	4.64193	3.69271	4.30334	4.71008	0.654792	-1.38472	-0.0751397	0.805072	-1.26452	2.02422	-1.93082	1.32568			stimulated by retinoic acid gene 6 homolog (mouse)
	223762_at	TMOD4	5.53901	4.53615	4.95219	5.40171	0.879883	-1.31982	-0.219971	0.659912	-1.50193	1.82205	-2.00397	1.36559	X		tropomodulin 4 (muscle)
	235991_at	CYB5RL	5.48679	4.42929	4.99059	5.5125	0.765092	-1.33891	-0.191273	0.765092	-1.41049	2.11875	-2.08132	1.43586		X	cytochrome b5 reductase-like
	217299_s_at	NBN	5.79296	5.39264	6.50158	6.55306	-0.473996	-1.18278	0.784087	0.872685	1.63423	2.23523	-1.3198	1.03633			nibrin
	211192_s_at	CD84	5.72733	5.12132	5.94877	6.28363	-0.081843	-1.32995	0.368294	1.0435	1.16589	2.23816	-1.52205	1.26126			CD84 molecule
	203958_s_at	ZBTB40	6.23293	5.6276	6.60786	6.67893	-0.119578	-1.36735	0.670676	0.816248	1.29678	2.07243	-1.52132	1.05049			zinc finger and BTB domain containing 40
	235433_at	APOOL	6.35965	5.7201	6.83395	7.03754	-0.217821	-1.3112	0.585128	0.943893	1.38924	2.49224	-1.55784	1.15156			apolipoprotein O-like
	203634_s_at	CPT1A	5.13985	4.72994	5.31206	5.80878	-0.240443	-1.15748	0.139792	1.25813	1.12678	2.11235	-1.32861	1.41101			carnitine palmitoyltransferase 1A (liver)
	238046_x_at	PWWP2B	5.43759	4.90318	5.7078	6.19038	-0.222911	-1.22601	0.278639	1.17028	1.20598	2.44055	-1.44835	1.39725			PWWP domain containing 2B
	1565358_at	RARA	4.17782	3.9738	4.44081	4.99993	-0.488436	-0.960028	0.0954415	1.35302	1.19997	2.03655	-1.1519	1.47337	X		retinoic acid receptor, alpha
	206337_at	CCR7	6.12605	5.92174	6.46509	6.99912	-0.530356	-0.975856	0.190928	1.31528	1.26492	2.11019	-1.15213	1.44796			chemokine (C-C motif) receptor 7
	239617_at	GHRLOS	5.8596	5.56362	6.09648	6.65647	-0.39723	-1.04139	0.118095	1.32052	1.17844	2.13295	-1.22772	1.47426			ghrelin opposite strand (non-protein coding)
	1565242_at	TNXB	3.92823	3.30605	3.99605	4.64367	-0.0735627	-1.21379	0.0551722	1.23218	1.04813	2.52733	-1.5392	1.56658			tenascin XB
	237437_s_at	ADARB2	5.98384	5.37162	5.93045	6.37519	0.156471	-1.31195	0.0361085	1.11937	-1.0377	2.00495	-1.52861	1.36107			adenosine deaminase, RNA-specific, B2 (RED2 homolog rat)
	243195_s_at	ZNF551	6.28856	5.58767	6.21318	6.77209	0.15479	-1.28992	-0.0103193	1.14545	-1.05363	2.27273	-1.62551	1.47316			zinc finger protein 551
	204533_at	CXCL10	4.70643	4.86999	5.12636	6.00378	-0.813043	-0.534783	-0.0826085	1.43043	1.33786	2.19435	1.12004	1.83709	X		chemokine (C-X-C motif) ligand 10
	207777_s_at	SP140	4.04335	4.22664	4.6161	5.88521	-0.790479	-0.556263	-0.087831	1.43457	1.48736	3.15704	1.13547	2.41012			SP140 nuclear body protein
	203470_s_at	PLEK	6.54331	6.51447	7.02549	7.75207	-0.720301	-0.772059	0.125082	1.36728	1.39686	2.35807	-1.02019	1.65472		X	pleckstrin
	232293_at	LCORL	6.46626	6.45686	6.78637	7.45777	-0.69285	-0.714168	-0.0106592	1.41768	1.24843	2.00126	-1.00654	1.59262			ligand dependent nuclear receptor corepressor-like
	203507_at	CD68, EIF4A1	5.64364	5.50242	5.48128	6.50566	-0.360359	-0.566278	-0.566278	1.49292	-1.11911	2.00449	-1.10283	2.03409	X		CD68 molecule; eukaryotic translation initiation factor 4A, isoform 1
	213938_at	ERC2	4.06704	3.9028	4.17313	4.96098	-0.436104	-0.797752	-0.223371	1.45723	1.07631	2.08231	-1.12057	1.72651			ELKS/RAB6-interacting/CAST family member 2
	223767_at	GPR84	4.88996	4.59849	5.09863	6.67706	-0.452409	-0.771757	-0.239511	1.46368	1.15563	4.2239	-1.22389	2.98644			G protein-coupled receptor 84
	232229_at	SETX	5.05042	5.04814	5.24234	6.43272	-0.496101	-0.648748	-0.343455	1.4883	1.14229	2.61096	-1.00158	2.28213			senataxin
	235745_at	ERN1	6.34373	6.28325	6.4466	7.32786	-0.528744	-0.650761	-0.305045	1.48455	1.07391	2.0628	-1.04281	1.84198	X		endoplasmic reticulum to nucleus signaling 1
	206537_at	XIAP	4.7232	4.36124	4.61052	5.46387	-0.142719	-0.903881	-0.375295	1.42189	-1.08123	2.14745	-1.28517	1.80668			X-linked inhibitor of apoptosis
	1563571_at	LOC285463	4.21569	3.87544	4.03236	4.93877	-0.101189	-0.825481	-0.50594	1.43261	-1.1355	2.08975	-1.26597	1.87438			hypothetical protein LOC285463
	207581_s_at	MAGEB4	4.60676	4.25615	4.46215	5.40171	-0.145186	-0.846086	-0.445572	1.43685	-1.10543	2.21231	-1.27509	1.91794	X		melanoma antigen family B, 4
	243208_x_at	MGC33407	3.88827	3.50161	3.93193	4.64091	-0.210631	-1.03209	-0.126379	1.3691	1.03073	2.20275	-1.30737	1.63465			hypothetical protein MGC33407
Cluster 3	220299_at	SPATA6	4.86077	5.04088	4.6588	3.98076	0.485511	0.87392	0.0539454	-1.41338	-1.15027	-2.08511	1.13298	-1.59996			spermatogenesis associated 6
	221413_at	KCNAB3	6.3478	6.6681	6.28629	5.45906	0.305212	0.925326	0.188941	-1.41948	-1.04356	-2.31184	1.24859	-1.77427			potassium voltage-gated channel, shaker-related subfamily, beta member 3
	219838_at	TTC23	5.69584	5.58078	5.2763	4.5785	0.826535	0.587537	-0.00995778	-1.40412	-1.3375	-2.00316	-1.08302	-1.62202	X	X	tetratricopeptide repeat domain 23
	215694_at	SPATA5L1	6.41657	6.07467	6.12295	5.02909	0.840634	0.263728	0.346143	-1.45051	-1.22571	-2.06419	-1.26743	-2.13444			spermatogenesis associated 5-like 1
	229897_at	ZNF641	6.69397	6.38729	6.3554	5.24659	0.817805	0.343715	0.296306	-1.45783	-1.2645	-2.20488	-1.23685	-2.15668	X	X	Zinc finger protein 641
	234291_s_at	SLC6A20	5.78716	5.85446	5.63215	4.8059	0.559753	0.684143	0.228048	-1.47194	-1.11343	-2.06846	1.04776	-1.77306		X	solute carrier family 6 (proline IMINO transporter), member 20
	232475_at	C15orf42	6.7341	6.62572	6.57699	5.44205	0.606339	0.444649	0.444649	-1.49564	-1.11505	-2.27154	-1.07802	-2.1961			chromosome 15 open reading frame 42
	1558732_at	MAP4K4	6.16041	6.19696	6.18837	5.06045	0.5	0.5	0.5	-1.5	1.01957	-2.19848	1.02566	-2.18544			mitogen-activated protein kinase kinase kinase kinase 4
	235167_at	LOC100190986	6.79111	6.82072	6.77937	5.56779	0.5	0.5	0.5	-1.5	-1.00817	-2.38325	1.02073	-2.31592			hypothetical LOC100190986
	1552726_at	ADAMTS17	8.04543	7.05752	6.9249	5.93977	1.22495	0.078188	-0.0839798	-1.21916	-2.17426	-2.17007	-1.98331	-1.97949			ADAM metallopeptidase with thrombospondin type 1 motif, 17
	209120_at	NR2F2	8.40029	7.08882	6.94948	5.89583	1.28296	0.00487841	-0.131711	-1.15613	-2.73361	-2.28627	-2.48194	-2.07578			nuclear receptor subfamily 2, group F, member 2
	225046_at	LOC100132181	8.89323	8.11981	8.12606	7.03103	1.1074	0.101266	0.114333	-1.323	-1.70193	-2.12695	-1.70931	-2.13617			hypothetical protein LOC100132181
	203048_s_at	TTC37	7.69821	7.76153	7.15349	6.62801	0.735892	0.849107	-0.301905	-1.2831	-1.45874	-2.19393	1.04487	-1.43941			tetratricopeptide repeat domain 37
	205637_s_at	SH3GL3	7.17694	7.21597	6.63962	6.14829	0.755552	0.834564	-0.31111	-1.27901	-1.45127	-2.09606	1.02743	-1.40574	X		SH3-domain GRB2-like 3
	214603_at	MAGEA2	6.98285	7.0087	5.81108	5.32821	0.824636	0.860104	-0.558624	-1.12612	-2.25289	-3.20537	1.01807	-1.39752			melanoma antigen family A, 2
	200799_at	HSPA1A	8.1454	7.9854	6.8963	6.31976	0.922562	0.740327	-0.501144	-1.16174	-2.37692	-3.17255	-1.11729	-1.49128			heat shock 70kDa protein 1A
	218380_at	NLRP1	8.44582	8.40797	7.68675	7.23334	0.854624	0.786931	-0.431543	-1.21001	-1.6924	-2.25735	-1.02658	-1.36927			NLR family, pyrin domain containing 1
	201445_at	CNN3	5.48277	4.99911	4.07813	3.92252	1.15418	0.509987	-0.724718	-0.939449	-2.64752	-2.10905	-1.39828	-1.11389			calponin 3, acidic
	213418_at	HSPA6	9.4343	9.1888	8.41038	8.26973	1.0588	0.638779	-0.726284	-0.971295	-2.03345	-1.8909	-1.1855	-1.10239	X		heat shock 70kDa protein 6 (HSP70B')
	217967_s_at	FAM129A	6.76789	6.38143	4.67295	4.3066	1.01176	0.6929	-0.705163	-0.999492	-4.27207	-4.21294	-1.30718	-1.28909	X		family with sequence similarity 129, member A
	227444_at	ARMCX4	7.17176	6.88996	5.50832	5.40003	1.01081	0.705658	-0.798293	-0.918173	-3.16769	-2.80876	-1.21571	-1.07795			Armadillo repeat containing, X-linked 4
	238952_x_at	ZNF829	5.3978	4.85862	4.3955	4.06307	1.23868	0.309671	-0.48171	-1.06664	-2.00319	-1.73574	-1.45314	-1.25913			zinc finger protein 829
	210467_x_at	MAGEA12	8.7683	8.98774	4.71866	5.22457	0.813339	0.910322	-0.972039	-0.751622	-16.5601	-13.5777	1.16428	1.42002			melanoma antigen family A, 12
	209942_x_at	MAGEA3	6.8696	6.82238	4.58844	4.56292	0.884955	0.84681	-0.854439	-0.877326	-4.86068	-4.78813	-1.03327	-1.01785		X	melanoma antigen family A, 3
	211555_s_at	GUCY1B3	6.95955	6.8748	5.87082	5.78425	0.934353	0.791824	-0.791824	-0.934352	-2.12686	-2.12956	-1.0605	-1.06185	X		guanylate cyclase 1, soluble, beta 3
	213839_at	CLMN	6.96392	7.32396	6.37301	6.31373	0.453311	1.19509	-0.762387	-0.886017	-1.5062	-2.01423	1.28346	-1.04194			calmin (calponin-like, transmembrane)
	226545_at	CD109	6.85072	7.29824	5.01665	5.0844	0.665268	1.04542	-0.880688	-0.830001	-3.56544	-4.63908	1.36369	1.04808			CD109 molecule
	1563614_at	MTBP	5.00895	5.23314	4.23466	4.17202	0.649039	1.05701	-0.797391	-0.908655	-1.71035	-2.08654	1.16812	-1.04437			Mdm2, transformed 3T3 cell double minute 2, p53 binding protein (mouse) binding protein, 104kDa
	214254_at	MAGEA4	8.35782	9.22928	4.93048	4.80081	0.666019	1.04474	-0.827083	-0.883673	-10.758	-21.5329	1.82951	-1.09405			melanoma antigen family A, 4
	227045_at	ZNF614	8.00318	8.18627	7.21226	7.17697	0.675527	1.03708	-0.827758	-0.884845	-1.73017	-2.01293	1.13532	-1.02476	X		zinc finger protein 614
	213258_at	TFPI	4.09982	4.95466	3.64409	3.68374	0.0123283	1.40955	-0.743813	-0.678062	-1.37148	-2.41315	1.80856	1.02787			tissue factor pathway inhibitor (lipoprotein-associated coagulation inhibitor)
	209185_s_at	IRS2	6.41866	7.44191	5.60122	5.56714	0.175562	1.34597	-0.760767	-0.760767	-1.76228	-3.66742	2.03249	-1.0239		X	insulin receptor substrate 2
	220122_at	MCTP1	3.93032	4.54771	3.49162	3.52551	0.111811	1.37223	-0.782678	-0.701361	-1.35538	-2.03102	1.5341	1.02377	X	X	multiple C2 domains, transmembrane 1
	205768_s_at	SLC27A2	6.43935	7.12396	6.07324	5.90693	0.102244	1.36635	-0.58558	-0.883018	-1.28887	-2.32467	1.60726	-1.12219			solute carrier family 27 (fatty acid transporter), member 2
	203434_s_at	MME	4.21916	4.96093	3.51976	3.44836	0.258329	1.3058	-0.732521	-0.831606	-1.62383	-2.85317	1.67222	-1.05073			membrane metallo-endopeptidase
	227481_at	CNKSR3	4.48492	5.20903	3.90997	3.81247	0.198183	1.33288	-0.687812	-0.84325	-1.48963	-2.63272	1.65188	-1.06992			CNKSR family member 3
	203874_s_at	SMARCA1	6.82805	7.8143	5.89045	6.48844	0.0933353	1.31292	-1.07647	-0.329785	-1.91535	-2.50682	1.98103	1.51361			SWI/SNF related, matrix associated, actin dependent regulator of chromatin, subfamily a, member 1
	225627_s_at	CACHD1	5.84566	6.82283	5.18413	5.60132	-0.0179696	1.37646	-0.981135	-0.377359	-1.58176	-2.33191	1.9686	1.33532			cache domain containing 1
	220445_s_at	CSAG2	5.46743	6.16112	4.865	5.04274	0.151367	1.34501	-0.903879	-0.592495	-1.51828	-2.17104	1.61741	1.13111			CSAG family, member 2
	237340_at	SLC26A8	4.86249	5.51463	3.9889	4.22168	0.314268	1.26438	-0.957421	-0.621228	-1.83222	-2.45029	1.57151	1.1751	X		solute carrier family 26, member 8
	1559640_at	ANKFN1	3.83379	4.67503	3.85126	3.57072	-0.316276	1.44657	-0.274797	-0.8555	1.01218	-2.14997	1.79159	-1.21465			Ankyrin-repeat and fibronectin type III domain containing 1
	213797_at	RSAD2	6.45677	7.22296	6.48611	6.14045	-0.25729	1.40689	-0.1916	-0.957997	1.02055	-2.11773	1.70078	-1.27074			radical S-adenosyl methionine domain containing 2
	1560145_at	MKLN1	6.79306	7.38915	6.79908	6.35988	-0.106372	1.31192	-0.0827333	-1.12281	1.00418	-2.04099	1.51161	-1.35586			Muskelin 1, intracellular mediator containing kelch motifs
	201337_s_at	VAMP3	7.56124	8.25913	7.47548	6.99475	-0.0238994	1.31446	-0.176855	-1.11371	-1.06125	-2.40223	1.62213	-1.39545		X	vesicle-associated membrane protein 3 (cellubrevin)
	211214_s_at	DAPK1	4.61613	5.2403	4.58956	4.15248	-0.0669374	1.31643	-0.133874	-1.11562	-1.01859	-2.12553	1.54133	-1.35386			death-associated protein kinase 1
	220390_at	AGBL2	5.46781	6.15673	5.31183	4.98016	-0.0201159	1.36787	-0.341966	-1.00578	-1.11417	-2.26039	1.61208	-1.25847		X	ATP/GTP binding protein-like 2
	215318_at	CG012	4.64537	5.48862	5.34877	3.98333	-0.364663	0.948122	0.656393	-1.23985	1.62834	-2.8388	1.79408	-2.57654			hypothetical gene CG012
	238760_at	YARS	6.94697	7.58861	7.35895	6.55367	-0.354022	1.04028	0.539202	-1.22546	1.33051	-2.04903	1.56011	-1.74748			tyrosyl-tRNA synthetase
	1556820_a_at	DLEU2	7.04161	7.5761	7.50234	6.39587	-0.227273	0.863636	0.681818	-1.31818	1.37623	-2.26612	1.44842	-2.15318			deleted in lymphocytic leukemia 2 (non-protein coding)
	242361_at	IMMT	5.27824	6.05481	5.86838	4.55652	-0.2592	0.925714	0.629486	-1.296	1.50539	-2.82509	1.71306	-2.48261	X		Inner membrane protein, mitochondrial (mitofilin)
	206391_at	RARRES1	5.40474	5.79689	5.46901	4.75279	0.102405	1.01267	0.261701	-1.37678	1.04556	-2.06208	1.31235	-1.64287			retinoic acid receptor responder (tazarotene induced) 1
	211386_at	MGC12488	6.75071	7.11237	6.92946	6.10605	0.0573992	0.883949	0.470674	-1.41202	1.1319	-2.00879	1.2849	-1.76959			hypothetical protein MGC12488
	214336_s_at	COPA	6.40448	6.886	6.45125	5.88503	-0.0183254	1.17896	0.103846	-1.26449	1.03295	-2.00136	1.39621	-1.48065	X		coatomer protein complex, subunit alpha
	235987_at	PRKXP1	7.11102	7.67032	7.20663	6.4454	2.3697e-07	1.11319	0.198785	-1.31198	1.06851	-2.33742	1.47355	-1.69493			protein kinase, X-linked, pseudogene 1
	242625_at	RSAD2	6.71656	7.3578	6.87834	6.21262	-0.152926	1.19704	0.184566	-1.22868	1.11866	-2.21174	1.55967	-1.58636			radical S-adenosyl methionine domain containing 2
Cluster 4	214753_at	N4BP2L2	8.10336	8.11162	8.34602	7.29288	0.338241	0.338241	0.789228	-1.46571	1.18317	-1.76387	1.00574	-2.07504			NEDD4 binding protein 2-like 2
	224046_s_at	PDE7A	7.32684	7.34056	7.49071	6.4615	0.338241	0.338241	0.789228	-1.46571	1.12029	-1.83917	1.00956	-2.04091	X		phosphodiesterase 7A
	239151_at	RP11-144G6.7	6.34211	6.15316	6.51202	5.21046	0.430864	0.258518	0.775555	-1.46494	1.12498	-1.92213	-1.13993	-2.46496			hypothetical LOC399753
	239651_at	ANAPC5	5.70437	5.70521	6.10743	4.69629	0.251165	0.251165	0.92094	-1.42327	1.32231	-2.01241	1.00058	-2.65949			anaphase promoting complex subunit 5
	238472_at	FBXO9	5.93082	6.10694	6.53729	4.71769	0.1291	0.387298	0.903696	-1.42009	1.52253	-2.61943	1.12985	-3.52984			F-box protein 9
	240452_at	GSPT1	6.57903	6.72664	6.94863	5.81137	0.20702	0.414039	0.828079	-1.44914	1.29199	-1.88593	1.10773	-2.19963			G1 to S phase transition 1
	1562391_at	B3GALNT2	4.68044	5.20617	5.59349	4.30192	-0.439658	0.439658	1.14311	-1.14311	1.88303	-1.87157	1.43966	-2.44795			beta-1,3-N-acetylgalactosaminyltransferase 2
	222074_at	UROD	4.77034	5.05329	5.45713	4.42995	-0.322251	0.322251	1.18159	-1.18159	1.6097	-1.54043	1.21668	-2.03804			uroporphyrinogen decarboxylase
	215898_at	TTLL5	5.02147	5.39885	5.62411	3.89665	0.0329451	0.560068	0.823629	-1.41664	1.51849	-2.83273	1.29898	-3.31143			tubulin tyrosine ligase-like family, member 5
	1553165_at	AP1GBP1	4.41598	4.74029	5.12833	3.77466	-0.182574	0.365148	1.09545	-1.27802	1.63848	-1.95292	1.25207	-2.55561			AP1 gamma subunit binding protein 1
	228469_at	PPID	6.40973	6.57432	7.16872	5.64062	-0.0756647	0.226995	1.13497	-1.28631	1.69231	-1.91017	1.12085	-2.88406			Peptidylprolyl isomerase D
	242780_at	VAPA	5.87953	6.12626	6.75888	4.94249	-0.0318572	0.223001	1.115	-1.30615	1.83956	-2.2717	1.18652	-3.52201		X	VAMP (vesicle-associated membrane protein)-associated protein A, 33kDa
	1560128_x_at	LOC441108	8.09637	7.00415	7.89402	5.99449	0.887852	-0.254414	0.669782	-1.30322	-1.15057	-2.01344	-2.13201	-3.73093			Hypothetical gene supported by AK128882
	218966_at	MYO5C	6.78328	6.20105	6.51547	5.18809	0.872057	0.0394755	0.498831	-1.41036	-1.20398	-2.01804	-1.49716	-2.50946			myosin VC
	1552622_s_at	LOC100134053, LOC441259, PMS2L12, POLR2J2, POLR2J4	8.11023	7.86247	8.22176	6.78277	0.542218	0.232379	0.697137	-1.47173	1.08037	-2.11359	-1.18737	-2.7113			similar to POLR2J4 protein; PMS2 postmeiotic segregation increased 2 (S. cerevisiae)-like; postmeiotic segregation increased 2-like 12 pseudogene; polymerase (RNA) II (DNA directed) polypeptide J2; polymerase (RNA) II (DNA directed) polypeptide J4, pseudogene
	1556062_at	RPP30	5.43939	5.03888	5.25129	3.81491	0.712786	0.169711	0.577018	-1.45952	-1.13927	-2.33589	-1.31997	-2.70639	X		ribonuclease P/MRP 30kDa subunit
	236079_at	DKFZp667E0512	8.46086	8.24011	8.43536	7.13409	0.697137	0.232379	0.542217	-1.47173	-1.01783	-2.15251	-1.16534	-2.46446			hypothetical protein DKFZp667E0512
	215599_at	LOC653188	7.85738	7.15174	7.90502	5.77388	0.707107	-2.40839e-07	0.707107	-1.41421	1.03357	-2.59883	-1.63087	-4.38063	X		glucuronidase, beta pseudogene
	1554447_at	LOC554203	5.9941	5.58766	6.15629	4.45845	0.560068	0.0329451	0.823629	-1.41664	1.11899	-2.18739	-1.32541	-3.24417			alanyl-tRNA synthetase domain containing 1 pseudogene
	1552343_s_at	PDE7A	6.28459	5.92824	6.35621	4.9015	0.620477	0.0364986	0.766471	-1.42345	1.05089	-2.03742	-1.28019	-2.74101	X		phosphodiesterase 7A
	232597_x_at	SFRS2IP	8.10334	7.68839	8.22048	6.6963	0.620477	0.0364984	0.766471	-1.42345	1.08458	-1.98906	-1.33325	-2.87622		X	splicing factor, arginine/serine-rich 2, interacting protein
	1569189_at	TTC9C	6.47101	6.17444	6.57463	5.22082	0.586248	0.117249	0.74258	-1.44608	1.07447	-1.93672	-1.22822	-2.55585			tetratricopeptide repeat domain 9C
	239018_at	DNAJC30	6.54047	6.17026	6.64857	5.25825	0.591608	0.0845152	0.760639	-1.43676	1.07781	-1.88166	-1.29254	-2.62137			DnaJ (Hsp40) homolog, subfamily C, member 30
	213089_at	LOC100272216	8.69799	7.82147	8.9872	6.64243	0.626047	-0.208682	0.904291	-1.32166	1.22197	-2.26426	-1.83595	-5.0798		X	hypothetical LOC100272216
	239247_at	LOC401577	6.42693	5.57205	6.60103	4.57241	0.659912	-0.219971	0.879883	-1.31982	1.12826	-1.9995	-1.80861	-4.08017			Hypothetical protein LOC401577
	240383_at	UBE2D3	6.30875	5.42504	6.38778	4.48173	0.731307	-0.281272	0.843816	-1.29385	1.05631	-1.92294	-1.8451	-3.74781	X		ubiquitin-conjugating enzyme E2D 3 (UBC4/5 homolog, yeast)
	1553145_at	FLJ39653	7.70532	6.9043	8.05853	6.01151	0.565301	-0.29611	0.996007	-1.2652	1.2774	-1.85676	-1.74234	-4.13253			hypothetical FLJ39653
	241370_at	LOC286052	7.03285	6.42693	7.30399	5.59541	0.566667	-0.233333	0.966667	-1.3	1.20676	-1.77955	-1.52195	-3.26838			hypothetical protein LOC286052
	1565786_x_at	FLJ45482	7.94853	7.3079	8.58695	6.55776	0.351928	-0.351928	1.17309	-1.17309	1.55663	-1.68196	-1.55901	-4.08178			hypothetical LOC645566
	235925_at	TCF12	6.16928	5.56399	6.82168	4.99996	0.387298	-0.387298	1.1619	-1.16189	1.57178	-1.4784	-1.52128	-3.53503	X	X	Transcription factor 12
	215470_at	GTF2H2B	7.32824	6.54802	7.73495	5.89207	0.558157	-0.434122	1.0543	-1.17833	1.32565	-1.57565	-1.7174	-3.58726			general transcription factor IIH, polypeptide 2B
	231270_at	CA13	5.39186	4.64448	5.88434	4.09414	0.497416	-0.497416	1.11919	-1.11919	1.40686	-1.46444	-1.67874	-3.45864		X	carbonic anhydrase XIII
	244046_at	URG4	7.06664	6.25576	7.55363	5.69951	0.504678	-0.445304	1.09842	-1.15779	1.40152	-1.47044	-1.75428	-3.61531			up-regulated gene 4
	1552375_at	ZNF333	4.07462	4.00105	4.56373	3.38318	0.152302	-0.0507673	1.16765	-1.26918	1.40358	-1.53461	-1.05232	-2.26664			zinc finger protein 333
	232291_at	MIRHG1	7.8406	7.80355	8.28578	7.12163	0.101361	0.101361	1.11497	-1.31769	1.36148	-1.60427	-1.02602	-2.241	X	X	microRNA host gene 1 (non-protein coding)
	220035_at	NUP210	8.25991	7.86625	8.96565	7.32441	0.24525	-0.315321	1.22625	-1.15618	1.63098	-1.45584	-1.31372	-3.11934			nucleoporin 210kDa
	214731_at	CTTNBP2NL	6.07133	5.9473	6.6819	5.33489	0.173205	-0.173205	1.21244	-1.21244	1.52686	-1.52881	-1.08977	-2.54384	X		CTTNBP2 N-terminal like
	225942_at	NLN	5.22335	5.0224	5.74042	4.51644	0.201347	-0.201347	1.20808	-1.20808	1.43105	-1.42006	-1.14946	-2.3359			neurolysin (metallopeptidase M3 family)
	1558995_at	ZNF547	4.66613	4.62469	5.33651	4.13332	0.050767	-0.152302	1.26918	-1.16765	1.5915	-1.40578	-1.02914	-2.30247	X	X	zinc finger protein 547
	233254_x_at	PTEN	6.89197	6.81563	7.58454	6.16639	0.0435746	-0.130723	1.26366	-1.17651	1.61616	-1.56833	-1.05434	-2.67242	X	X	phosphatase and tensin homolog
	1557360_at	LRPPRC	7.90892	7.70603	8.21441	6.91053	0.404656	0.0449616	0.944198	-1.39382	1.23584	-1.73568	-1.151	-2.46892			leucine-rich PPR-motif containing
	1560031_at	FRMD4A	5.90803	5.6894	6.2597	4.82416	0.35465	0.0394051	0.985138	-1.37919	1.27603	-1.82165	-1.16363	-2.70483			FERM domain containing 4A
	220038_at	C8orf44, SGK3	6.10348	5.85205	6.50286	5.13338	0.339683	2.02467e-07	1.01905	-1.35873	1.31894	-1.64567	-1.19038	-2.58377			chromosome 8 open reading frame 44; serum/glucocorticoid regulated kinase family, member 3
	213605_s_at	LOC100134401, LOC100272216	9.54559	8.95472	9.85458	7.84807	0.493939	-0.0548821	0.932996	-1.37205	1.23884	-2.15344	-1.50616	-4.01809		X	hypothetical protein LOC100134401; hypothetical LOC100272216
	225985_at	PRKAA1	6.66344	6.39634	7.0172	5.50085	0.46291	1.83944e-07	0.92582	-1.38873	1.27789	-1.86023	-1.20339	-2.86066			protein kinase, AMP-activated, alpha 1 catalytic subunit
	1557996_at	LOC100132832, PMS2L1, PMS2L2	8.64455	8.18126	8.96522	7.19975	0.453109	-0.06473	0.970947	-1.35933	1.24891	-1.97453	-1.37868	-3.39985			postmeiotic segregation increased 2-like 5-like; postmeiotic segregation increased 2-like 1 pseudogene; postmeiotic segregation increased 2-like 2 pseudogene
	235526_at	SOX6	5.81103	5.53288	6.07838	4.78156	0.449014	-0.0898028	0.987829	-1.34704	1.2036	-1.68332	-1.21264	-2.45687			SRY (sex determining region Y)-box 6
	219581_at	TSEN2	8.88312	8.57597	9.26804	7.93986	0.380772	-0.126924	1.0577	-1.31155	1.30578	-1.55414	-1.23727	-2.51086			tRNA splicing endonuclease 2 homolog (S. cerevisiae)
	1557828_a_at	C5orf28	6.95346	6.73078	7.44962	5.94866	0.393648	-0.0787299	1.02348	-1.3384	1.41046	-1.71966	-1.1669	-2.83032			Chromosome 5 open reading frame 28
	232991_at	ARL17	6.53428	6.17065	6.95952	5.32972	0.35007	-0.0700143	1.05021	-1.33027	1.3428	-1.7912	-1.28665	-3.09469			ADP-ribosylation factor-like 17
	1559449_a_at	ZNF254	7.00607	6.35862	7.51598	5.5485	0.464991	-0.232495	1.04623	-1.27872	1.42396	-1.75336	-1.5664	-3.91085			Zinc finger protein 254
	1566079_at	RPS16P5	8.13678	7.72331	8.48487	6.93785	0.439155	-0.146385	1.02469	-1.31747	1.27288	-1.72364	-1.33188	-2.92213			ribosomal protein S16 pseudogene 5
	215203_at	GOLGA4	7.81809	7.40336	8.22348	6.76476	0.418609	-0.251165	1.08838	-1.25583	1.32445	-1.55682	-1.33305	-2.74866			golgi autoantigen, golgin subfamily a, 4
	1565703_at	SMAD4	5.36812	5.03569	5.91888	4.33705	0.369948	-0.221969	1.10984	-1.25782	1.46485	-1.62297	-1.25914	-2.99348			SMAD family member 4
	236505_at	NUP62	4.95219	4.61712	5.48155	3.86085	0.369948	-0.221969	1.10984	-1.25782	1.44329	-1.68911	-1.26144	-3.07525			Nucleoporin 62kDa
	244304_at	LOC731484	6.26554	5.96467	6.81208	5.27507	0.318896	-0.159448	1.11614	-1.27559	1.46058	-1.61284	-1.23189	-2.90192			hypothetical LOC731484
	215570_s_at	ZNF780A, ZNF780B	3.85002	3.74229	4.75614	3.63264	-0.182574	-0.547722	1.46059	-0.730297	1.87401	-1.07896	-1.07753	-2.17875			zinc finger protein 780A; zinc finger protein 780B
	230879_at	BAG2	5.97485	5.16896	7.08253	5.18293	0.138961	-0.750386	1.36181	-0.750386	2.15498	1.00973	-1.74822	-3.73109			BCL2-associated athanogene 2
	208721_s_at	ANAPC5	5.55236	5.37383	6.59808	5.43404	-0.32336	-0.633786	1.48746	-0.530311	2.06439	1.04262	-1.13173	-2.24083			anaphase promoting complex subunit 5
	237107_at	PRKRA	4.47521	4.16291	5.61687	4.42727	-0.297474	-0.791976	1.46419	-0.37474	2.20636	1.20111	-1.24169	-2.2809			protein kinase, interferon-inducible double stranded RNA dependent activator
	206941_x_at	SEMA3E	3.32084	3.60911	4.34099	3.35644	-0.713909	-0.100476	1.44368	-0.629298	2.02813	-1.19141	1.22117	-1.97871		X	sema domain, immunoglobulin domain (Ig), short basic domain, secreted, (semaphorin) 3E
	206945_at	LCT	6.3064	6.29493	7.17501	6.11814	-0.355371	-0.355371	1.47225	-0.76151	1.8259	-1.13037	-1.00798	-2.08041			lactase
	213920_at	CUX2	3.99811	4.09441	5.00024	3.90016	-0.493464	-0.296078	1.48039	-0.690849	2.00295	-1.14413	1.06902	-2.14366			cut-like homeobox 2
	211471_s_at	RAB36	4.84443	5.03803	5.94237	5.06103	-0.775241	-0.36722	1.46888	-0.326418	2.14048	1.01607	1.14361	-1.84209			RAB36, member RAS oncogene family
	215219_at	DOPEY2	4.44873	4.63775	5.58662	4.74404	-0.802702	-0.426126	1.45676	-0.227928	2.20058	1.07646	1.13999	-1.79326			dopey family member 2
	218804_at	ANO1	3.36577	3.40019	4.59359	3.56834	-0.609272	-0.609272	1.47966	-0.261117	2.34214	1.12361	1.02415	-2.03532			anoctamin 1, calcium activated chloride channel
	241418_at	LOC344887	5.50473	5.52644	6.8366	5.7352	-0.601123	-0.601123	1.48277	-0.280524	2.51729	1.1557	1.01516	-2.14562			similar to hCG2041270
	204275_at	SOLH	6.74548	6.83969	7.48679	6.3052	-0.250418	-0.0500833	1.35226	-1.05175	1.67169	-1.44844	1.06749	-2.26827			small optic lobes homolog (Drosophila)
	215349_at	hCG_1730474	4.94425	4.94256	5.81037	4.29823	-0.121268	-0.121268	1.33395	-1.09141	1.82276	-1.56301	-1.00117	-2.85232			Hypothetical protein LOC643376
	1568864_at	LOC100131691	4.90781	5.05921	5.71877	4.51349	-0.3	0.0999999	1.3	-1.1	1.75438	-1.45975	1.11065	-2.30582			hypothetical protein LOC100131691
	221103_s_at	WDR52	5.84668	5.89845	6.41752	5.35425	-0.182349	0.060783	1.27644	-1.15488	1.48538	-1.45821	1.03653	-2.08966			WD repeat domain 52
	231732_at	SMPD3	5.59642	5.68606	6.20019	5.17812	-0.182349	0.060783	1.27644	-1.15488	1.51968	-1.42201	1.0641	-2.03083			sphingomyelin phosphodiesterase 3, neutral membrane (neutral sphingomyelinase II)
	1569348_at	psiTPTE22	6.34346	6.19166	7.05441	5.84723	-0.0917982	-0.275396	1.37698	-1.00978	1.63687	-1.26965	-1.11096	-2.30885			TPTE pseudogene
	219321_at	MPP5	5.40386	5.30062	6.13567	4.9444	-0.0500835	-0.250418	1.35226	-1.05175	1.66072	-1.28007	-1.07419	-2.28355			membrane protein, palmitoylated 5 (MAGUK p55 subfamily member 5)
	222486_s_at	ADAMTS1	5.37334	5.19737	6.33374	4.73135	1.78369e-07	-0.299253	1.34664	-1.04738	1.94585	-1.3813	-1.12972	-3.03646			ADAM metallopeptidase with thrombospondin type 1 motif, 1
	215225_s_at	GPR17	6.4514	6.22988	7.51948	5.88564	-0.0359908	-0.46788	1.40364	-0.89977	2.09664	-1.26948	-1.16596	-3.10338			G protein-coupled receptor 17
	60815_at	POLR2J4	6.39611	5.99987	7.16244	5.6013	0.146385	-0.439155	1.31747	-1.0247	1.70093	-1.3182	-1.31608	-2.95087			polymerase (RNA) II (DNA directed) polypeptide J4, pseudogene
Cluster 5	208503_s_at	GATAD1	5.90052	6.17095	6.92333	6.3495	-1.00782	-0.382276	1.35534	0.0347521	2.03187	1.13175	1.20617	-1.48847			GATA zinc finger domain containing 1
	219578_s_at	CPEB1	7.08317	7.27091	8.39571	7.92574	-0.970566	-0.658011	1.20087	0.427707	2.48379	1.57443	1.13898	-1.38508			cytoplasmic polyadenylation element binding protein 1
	201340_s_at	ENC1	4.10273	5.12843	5.13458	4.82245	-1.431	0.688998	0.688998	0.0530004	2.04464	-1.23626	2.03594	-1.24154			ectodermal-neural cortex (with BTB-like domain)
	235318_at	FBN1	3.36051	4.29458	4.39269	3.77622	-1.24418	0.700506	0.909612	-0.365936	2.04512	-1.43232	1.91066	-1.53312			fibrillin 1
	1560337_at	LOC286184	3.62576	4.30556	4.73842	3.97674	-1.13031	0.306346	1.21482	-0.390855	2.16245	-1.25599	1.60192	-1.69547			hypothetical protein LOC286184
	240147_at	C7orf50	5.66271	6.24957	6.78111	6.21863	-1.24048	0.0491821	1.20769	-0.0163944	2.17106	-1.02168	1.50198	-1.47681			chromosome 7 open reading frame 50
	201141_at	GPNMB	6.19236	6.513	7.35789	7.54735	-1.08644	-0.598493	0.697607	0.987323	2.24315	2.04819	1.24889	1.14034			glycoprotein (transmembrane) nmb
	220387_s_at	HHLA3	4.58744	4.57782	5.17112	5.58429	-0.802689	-0.823271	0.391054	1.23491	1.49867	2.009	-1.0067	1.33161			HERV-H LTR-associating 3
	203471_s_at	PLEK	6.13497	7.07811	7.16121	8.05987	-1.23934	-0.0348665	0.0665626	1.20764	2.03671	1.97487	1.92272	1.86434		X	pleckstrin
	230966_at	IL4I1	5.52839	6.32757	6.56982	6.53224	-1.46441	0.185629	0.680642	0.59814	2.05827	1.15243	1.74011	-1.02639			interleukin 4 induced 1
	240891_at	FSTL1	4.46103	5.29488	5.50566	5.61765	-1.44786	0.133355	0.552473	0.762031	2.06283	1.25073	1.78244	1.08072	X	X	Follistatin-like 1
	218792_s_at	BSPRY	6.63768	7.36839	7.64651	7.97854	-1.34929	-0.0700929	0.420557	0.998822	2.01229	1.52642	1.65946	1.25878			B-box and SPRY domain containing
	241433_at	RCOR3	4.60912	5.29472	5.83556	5.94744	-1.32371	-0.215866	0.680182	0.859391	2.33988	1.57212	1.60837	1.08063			REST corepressor 3
Cluster 6	207681_at	CXCR3	4.28929	7.31063	5.26267	6.66584	-1.17954	1.03209	-0.442326	0.589768	1.96344	-1.56351	8.11918	2.64482			chemokine (C-X-C motif) receptor 3
	230266_at	RAB7B	4.06943	6.24699	4.76604	5.8579	-1.17988	0.974679	-0.46169	0.666886	1.62069	-1.30956	4.52386	2.13149			RAB7B, member RAS oncogene family
	217853_at	TNS3	3.98301	7.87161	4.96928	7.59967	-1.10436	0.922467	-0.584662	0.766557	1.98106	-1.20743	14.811	6.19193			tensin 3
	225262_at	FOSL2	5.36878	9.62989	6.62302	9.3317	-1.13146	0.912466	-0.547479	0.766471	2.38542	-1.22959	19.1744	6.53725			FOS-like antigen 2
	225799_at	LOC541471, NCRNA00152	8.98419	12.5211	9.72442	12.1841	-1.05129	0.937641	-0.653508	0.767161	1.67044	-1.26311	11.607	5.50104			hypothetical LOC541471; non-protein coding RNA 152
	235238_at	SHC4	6.43408	10.0356	7.21486	9.62653	-1.07337	0.960385	-0.621426	0.734413	1.71807	-1.3278	12.1383	5.32089			SHC (Src homology 2 domain containing) family, member 4
	211333_s_at	FASLG	4.10386	7.80243	4.7214	6.60387	-0.995987	1.17175	-0.644462	0.4687	1.53426	-2.2951	12.9831	3.68704			Fas ligand (TNF superfamily, member 6)
	212063_at	CD44	3.32284	6.2703	3.66553	5.25287	-0.965107	1.17957	-0.679149	0.464681	1.26812	-2.02431	7.71392	3.00495			CD44 molecule (Indian blood group)
	227260_at	ANKRD10	7.45297	10.0272	7.88668	9.33701	-1.00174	1.12962	-0.660722	0.53284	1.3507	-1.61354	5.9557	2.73272	X		Ankyrin repeat domain 10
	208116_s_at	MAN1A1	4.89765	7.2869	5.48999	6.58478	-1.08979	1.13616	-0.5333	0.486926	1.50769	-1.62689	5.23885	2.13583			mannosidase, alpha, class 1A, member 1
	228359_at	UBASH3B	6.38896	8.66912	6.98439	8.15313	-1.10903	1.06184	-0.542718	0.589911	1.51092	-1.42998	4.85733	2.24815			ubiquitin associated and SH3 domain containing, B
	230212_at	LOC729345	5.56339	8.11285	6.19852	7.60841	-1.08964	1.04691	-0.576867	0.619598	1.55308	-1.41857	5.85412	2.65717			hypothetical LOC729345
	217999_s_at	PHLDA1	4.29206	9.40032	4.57154	8.4853	-0.913664	1.02787	-0.799456	0.685248	1.21376	-1.88559	34.4937	15.0716	X		pleckstrin homology-like domain, family A, member 1
	220197_at	ATP6V0A4	4.58197	11.1964	5.2351	10.3952	-0.947317	0.976465	-0.772427	0.743279	1.57258	-1.74263	97.9823	35.7546		X	ATPase, H+ transporting, lysosomal V0 subunit a4
	205066_s_at	ENPP1	5.57947	9.60091	5.47006	8.52957	-0.820393	1.10263	-0.873013	0.590778	-1.07878	-2.10138	16.2396	8.33687			ectonucleotide pyrophosphatase/phosphodiesterase 1
	1553995_a_at	NT5E	4.47311	7.81779	4.68682	6.91929	-0.903956	1.11845	-0.781386	0.566888	1.15966	-1.86413	10.159	4.69936		X	5'-nucleotidase, ecto (CD73)
	204014_at	DUSP4	4.43436	9.1725	4.73214	7.71906	-0.898717	1.15549	-0.770329	0.513553	1.22925	-2.73861	26.6884	7.9278			dual specificity phosphatase 4
	205088_at	MAMLD1	5.29752	8.15254	5.49178	7.33032	-0.905532	1.15411	-0.763487	0.51491	1.14414	-1.76813	7.23514	3.57648			mastermind-like domain containing 1
	236910_at	MRPL39	4.9015	8.45274	5.25774	7.71656	-0.960386	1.07337	-0.734412	0.621426	1.28009	-1.66577	11.7228	5.49766	X		Mitochondrial ribosomal protein L39
	214792_x_at	VAMP2	4.89284	6.39761	5.22034	5.57447	-0.961538	1.34615	-0.5	0.115385	1.25483	-1.76925	2.83778	1.27822			vesicle-associated membrane protein 2 (synaptobrevin 2)
	1552378_s_at	RDH10	5.05832	7.29168	5.33309	6.1372	-0.85142	1.35226	-0.651086	0.15025	1.2098	-2.22605	4.70229	1.74607			retinol dehydrogenase 10 (all-trans)
	209785_s_at	PLA2G4C	4.12961	6.01437	4.44505	5.0942	-0.947205	1.30241	-0.592003	0.236801	1.24439	-1.89233	3.69292	1.56825			phospholipase A2, group IVC (cytosolic, calcium-independent)
	218093_s_at	ANKRD10	9.62696	11.2406	9.82548	10.3982	-0.904291	1.32166	-0.626047	0.208682	1.14752	-1.793	3.06024	1.48735	X		ankyrin repeat domain 10
	1555829_at	FAM62B	4.02443	5.92958	4.42146	5.16485	-1.03419	1.21148	-0.56142	0.384129	1.3168	-1.69906	3.74548	1.6741			family with sequence similarity 62 (C2 domain containing) member B
	207844_at	IL13	6.48925	8.35215	6.77277	7.55358	-0.966141	1.25891	-0.614817	0.322047	1.21716	-1.73938	3.63739	1.71809			interleukin 13
	220407_s_at	TGFB2	4.20629	6.67177	4.64527	5.6628	-0.974814	1.24067	-0.620336	0.354478	1.35564	-2.01247	5.52309	2.02445			transforming growth factor, beta 2
	206917_at	GNA13	3.59583	5.70192	4.13457	4.8007	-1.04276	1.26229	-0.493939	0.274411	1.4527	-1.86763	4.30523	1.58682			guanine nucleotide binding protein (G protein), alpha 13
	240674_at	JARID2	5.58767	7.55805	6.06884	6.82747	-1.06397	1.2365	-0.48885	0.316315	1.39587	-1.6593	3.9187	1.69189			jumonji, AT rich interactive domain 2
	203543_s_at	KLF9	3.69222	6.20546	3.47477	5.11962	-0.724818	1.23394	-0.895821	0.386699	-1.16267	-2.12261	5.70899	3.12714			Kruppel-like factor 9
	204015_s_at	DUSP4	5.41151	9.89426	5.01708	8.25885	-0.744625	1.17012	-0.914825	0.489325	-1.31442	-3.10676	22.3585	9.45952			dual specificity phosphatase 4
	218589_at	P2RY5	7.29054	10.3772	7.09756	9.17255	-0.758947	1.20167	-0.885438	0.442719	-1.14312	-2.30482	8.49529	4.21342			purinergic receptor P2Y, G-protein coupled, 5
	208536_s_at	BCL2L11	4.09119	6.5014	4.14211	5.52331	-0.81164	1.23882	-0.81164	0.384461	1.03593	-1.96985	5.31549	2.60484			BCL2-like 11 (apoptosis facilitator)
	218087_s_at	SORBS1	3.35277	5.91554	3.42426	4.86627	-0.816497	1.22474	-0.816497	0.408248	1.05079	-2.06949	5.90841	2.717			sorbin and SH3 domain containing 1
	219232_s_at	EGLN3	5.14986	8.98292	5.1389	7.55926	-0.82734	1.1893	-0.82734	0.465379	-1.00763	-2.68265	14.2517	5.35306			egl nine homolog 3 (C. elegans)
	228121_at	TGFB2	4.77721	9.46275	4.91025	7.76901	-0.847292	1.1949	-0.803841	0.456234	1.0966	-3.23494	25.7328	7.25391			transforming growth factor, beta 2
	229437_at	MIRHG2	3.44937	5.51839	3.63663	4.69662	-0.915386	1.22051	-0.711967	0.406838	1.1386	-1.76757	4.19603	2.08492			microRNA host gene 2 (non-protein coding)
	1559617_at	LOC732087	5.36098	7.10488	5.21468	6.10163	-0.674041	1.3394	-0.847614	0.182251	-1.10672	-2.0045	3.34939	1.84926			hypothetical protein LOC732087
	1568665_at	RNF103	5.33755	7.29562	5.09134	6.16653	-0.637117	1.32942	-0.88795	0.19565	-1.18608	-2.18721	3.88543	2.107			ring finger protein 103
	219326_s_at	B3GNT2	7.23361	9.65362	7.20478	8.25576	-0.758834	1.34904	-0.758834	0.16863	-1.02019	-2.63511	5.35174	2.07194			UDP-GlcNAc:betaGal beta-1,3-N-acetylglucosaminyltransferase 2
	221111_at	IL26	3.91167	7.4355	3.78384	5.42764	-0.727438	1.35096	-0.78682	0.163302	-1.09264	-4.02187	11.5022	3.12486			interleukin 26
	235146_at	TMCC3	4.39598	7.29031	4.36084	5.89647	-0.789754	1.29232	-0.789754	0.287183	-1.02466	-2.62778	7.43501	2.89915		X	transmembrane and coiled-coil domain family 3
	209909_s_at	TGFB2	3.36369	7.40043	3.24072	5.46713	-0.745384	1.276	-0.846453	0.315841	-1.08898	-3.81928	16.4127	4.6797			transforming growth factor, beta 2
	242329_at	LOC401317	4.8709	7.09313	4.81718	6.06643	-0.776498	1.26959	-0.822581	0.329493	-1.03793	-2.03737	4.66615	2.37717			hypothetical LOC401317
	205903_s_at	KCNN3	5.00154	6.62067	6.00693	6.41434	-1.40488	0.842927	0	0.561952	2.00749	-1.15375	3.07189	1.3263			potassium intermediate/small conductance calcium-activated channel, subfamily N, member 3
	205116_at	LAMA2	4.77171	6.70465	5.99576	6.77368	-1.38361	0.67824	-0.0813889	0.786759	2.33603	1.04901	3.81833	1.71465	X		laminin, alpha 2
	208003_s_at	NFAT5	5.08948	6.86623	6.14028	7.02788	-1.34843	0.664323	-0.161134	0.845245	2.07168	1.11856	3.42655	1.8501	X	X	nuclear factor of activated T-cells 5, tonicity-responsive
	203562_at	FEZ1	3.96948	5.33722	5.00247	4.98553	-1.45274	0.836429	0.308158	0.308158	2.04626	-1.27605	2.58065	-1.01181	X		fasciculation and elongation protein zeta 1 (zygin I)
	228635_at	PCDH10	5.76269	7.0034	6.69416	6.79867	-1.45812	0.799613	0.23518	0.423325	1.90721	-1.15247	2.36314	1.07513	X	X	protocadherin 10
	233884_at	HIVEP3	4.56373	5.56601	5.34411	5.10791	-1.30854	1.07062	0.356874	-0.118958	1.71759	-1.37373	2.00316	-1.17789			human immunodeficiency virus type I enhancer binding protein 3
	205902_at	KCNN3, LOC100133958	4.43843	5.48304	5.09352	5.04569	-1.31982	1.09985	0.21997	0	1.57471	-1.35411	2.0628	-1.03371			potassium intermediate/small conductance calcium-activated channel, subfamily N, member 3; similar to small conductance calcium-activated potassium channel protein 3
	235711_at	PURB	6.56534	7.62353	7.20676	7.2385	-1.33395	1.09141	0.121268	0.121268	1.55987	-1.30589	2.08232	1.02224			purine-rich element binding protein B
	1559138_a_at	SPATA19	4.85149	6.84616	5.59178	6.2008	-1.19788	1.13645	-0.337862	0.399292	1.67051	-1.56413	3.98524	1.52522			spermatogenesis associated 19
	205586_x_at	VGF	6.04728	9.04382	7.02852	8.09488	-1.16876	1.13044	-0.402361	0.440681	1.97416	-1.93045	7.98081	2.09415			VGF nerve growth factor inducible
	1560019_at	MGC11082	4.17287	5.94085	4.83094	5.49035	-1.19558	1.06274	-0.398526	0.531369	1.57798	-1.36651	3.40576	1.57943			hypothetical LOC84777
	221165_s_at	IL22	4.91915	6.82839	5.47569	6.30965	-1.15779	1.09842	-0.445305	0.504679	1.47073	-1.43271	3.75612	1.78257		X	interleukin 22
	219693_at	AGPAT4	5.22332	6.98211	5.99762	6.64977	-1.27688	1.02151	-0.255377	0.510754	1.71036	-1.25906	3.38415	1.57151			1-acylglycerol-3-phosphate O-acyltransferase 4 (lysophosphatidic acid acyltransferase, delta)
	228353_x_at	UBASH3B	5.56496	6.94175	6.15073	6.52489	-1.27802	1.09545	-0.182574	0.365148	1.50084	-1.33502	2.59691	1.29609			ubiquitin associated and SH3 domain containing, B
	228658_at	MIAT	5.67846	7.58299	6.75846	6.98654	-1.35527	1.04009	0.0315182	0.283661	2.11404	-1.51199	3.74387	1.17127			myocardial infarction associated transcript (non-protein coding)
	231807_at	KIAA1217	5.12336	6.41321	5.7625	5.9642	-1.33295	1.05717	-0.0459636	0.321747	1.55739	-1.36511	2.44503	1.15006		X	KIAA1217
	1555830_s_at	FAM62B	5.13921	7.07929	5.9547	6.25684	-1.24072	1.18019	-0.151307	0.21183	1.7599	-1.76841	3.83727	1.23297			family with sequence similarity 62 (C2 domain containing) member B
	239148_at	MARVELD3	4.01518	5.39639	4.67235	4.80219	-1.26366	1.17651	-0.0435748	0.130724	1.57698	-1.50964	2.60487	1.09417			MARVEL domain containing 3
	1564053_a_at	YTHDF3	5.0518	6.38214	5.6194	5.75565	-1.16227	1.25525	-0.232454	0.139472	1.48206	-1.54381	2.51461	1.09904	X		YTH domain family, member 3
	210171_s_at	CREM	4.22176	5.45866	4.62717	4.86078	-1.09545	1.27802	-0.365148	0.182574	1.32447	-1.51349	2.35692	1.17578			cAMP responsive element modulator
	206925_at	ST8SIA4	5.84721	7.08087	6.23088	6.30741	-1.00978	1.37698	-0.275396	-0.0917982	1.30466	-1.70937	2.35162	1.05447			ST8 alpha-N-acetyl-neuraminide alpha-2,8-sialyltransferase 4
	214409_at	RFPL3S	4.23973	6.27648	4.94053	5.12259	-1.05931	1.34561	-0.257669	-0.02863	1.62541	-2.22513	4.10322	1.1345			RFPL3 antisense RNA (non-protein coding)
	1552742_at	KCNH8	4.01518	5.18655	4.45155	4.52027	-1.11497	1.31769	-0.101361	-0.101361	1.35319	-1.58697	2.25226	1.04879			potassium voltage-gated channel, subfamily H (eag-related), member 8
	1557528_at	STRADA	4.03581	5.12916	4.48008	4.49116	-1.16667	1.27778	-0.0555555	-0.0555555	1.36063	-1.55617	2.13369	1.00771			STE20-related kinase adaptor alpha
	214380_at	PRPF31	5.37458	6.46274	5.90652	5.92134	-1.16667	1.27778	-0.0555555	-0.0555555	1.44587	-1.45538	2.12603	1.01033			PRP31 pre-mRNA processing factor 31 homolog (S. cerevisiae)
	229277_at	ADRB1	4.45993	5.75086	5.07219	5.09456	-1.1759	1.26997	-0.0470362	-0.0470362	1.52866	-1.57603	2.44685	1.01562	X	X	adrenergic, beta-1-, receptor
	242647_at	USP34	3.84767	5.01679	4.43981	4.34888	-1.16765	1.26918	0.0507674	-0.152302	1.50748	-1.58877	2.24875	-1.06506			ubiquitin specific peptidase 34
	229900_at	CD109	5.12597	6.49085	5.05888	5.00306	-0.452511	1.49677	-0.452511	-0.591744	-1.0476	-2.80459	2.57555	-1.03945			CD109 molecule
	230389_at	FNBP1	8.04501	9.11787	8.11341	8.09615	-0.626431	1.4938	-0.433682	-0.433682	1.04855	-2.03034	2.1036	-1.01204			formin binding protein 1
	209803_s_at	PHLDA2	4.51596	5.56377	4.76075	4.74557	-0.828079	1.44914	-0.207019	-0.41404	1.18492	-1.76321	2.06739	-1.01058			pleckstrin homology-like domain, family A, member 2
	1555938_x_at	VIM	4.44369	6.09647	4.65612	4.77656	-0.797053	1.46126	-0.398527	-0.265684	1.15864	-2.4965	3.14438	1.08707			vimentin
	208109_s_at	C15orf5	4.10705	5.84857	4.3923	4.49173	-0.797053	1.46126	-0.398527	-0.265684	1.21862	-2.56124	3.34388	1.07135			chromosome 15 open reading frame 5
	230505_at	LOC145474	4.1354	5.21612	4.29706	4.30001	-0.76151	1.47225	-0.355371	-0.355371	1.11857	-1.88703	2.11509	1.00204			hypothetical protein LOC145474
	221618_s_at	TAF9B	6.25791	7.99846	6.63251	6.92356	-0.87646	1.41582	-0.47194	-0.0674199	1.29648	-2.10658	3.34163	1.22353			TAF9B RNA polymerase II, TATA box binding protein (TBP)-associated factor, 31kDa
	225955_at	LOC653506, METRNL	5.59107	7.57054	5.94937	6.37782	-0.879868	1.39076	-0.539274	0.0283829	1.28192	-2.28583	3.94349	1.34579			similar to meteorin, glial cell differentiation regulator-like; meteorin, glial cell differentiation regulator-like
	1556263_s_at	PWRN1	3.4379	4.58945	3.69411	3.78038	-0.927105	1.41506	-0.341565	-0.146385	1.19434	-1.75207	2.22152	1.06163			Prader-Willi region non-protein coding RNA 1
	228793_at	JMJD1C	6.87808	8.26371	7.08975	7.26532	-0.804084	1.44735	-0.482451	-0.160817	1.15803	-1.99777	2.61286	1.12941		X	jumonji domain containing 1C
	202948_at	IL1R1	4.10557	6.9153	4.04027	5.05204	-0.687705	1.394	-0.762052	0.0557598	-1.0463	-3.63829	7.01157	2.01638			interleukin 1 receptor, type I
	220076_at	ANKH	5.88675	7.81368	5.78849	6.56372	-0.67824	1.38361	-0.786759	0.0813886	-1.07048	-2.37836	3.80247	1.71146	X		ankylosis, progressive homolog (mouse)
	226847_at	FST	3.65567	5.64756	3.57219	4.33801	-0.652071	1.41282	-0.76075	1.94332e-07	-1.05957	-2.47864	3.97758	1.70034	X		follistatin
	233002_at	PPP4R4	3.72687	5.88854	3.6495	4.36031	-0.659478	1.41317	-0.753689	5.61542e-08	-1.05509	-2.88431	4.47435	1.63673			protein phosphatase 4, regulatory subunit 4
	222974_at	IL22	4.26396	7.46235	4.48121	5.54924	-0.785512	1.40026	-0.648902	0.0341527	1.16251	-3.7662	9.17934	2.09658		X	interleukin 22
	1555372_at	BCL2L11	6.42929	8.2203	6.45733	7.0367	-0.756534	1.42228	-0.635489	-0.0302614	1.01962	-2.27144	3.46057	1.4942			BCL2-like 11 (apoptosis facilitator)
	231292_at	EID3	4.29866	6.08347	4.3771	4.86733	-0.756534	1.42228	-0.635489	-0.0302614	1.05587	-2.32324	3.44572	1.40467			EP300 interacting inhibitor of differentiation 3
	205065_at	ENPP1	3.26023	5.0493	3.44633	3.75136	-0.736715	1.4414	-0.608591	-0.0960934	1.13769	-2.45877	3.45591	1.23544			ectonucleotide pyrophosphatase/phosphodiesterase 1
	226225_at	MCC	3.71108	5.42858	3.77894	4.19307	-0.736715	1.4414	-0.608591	-0.0960935	1.04816	-2.35465	3.28865	1.33249			mutated in colorectal cancers
	233813_at	PPP1R16B	4.96484	6.90521	5.0044	5.46638	-0.668043	1.44743	-0.668043	-0.11134	1.0278	-2.71101	3.83805	1.37743			protein phosphatase 1, regulatory (inhibitor) subunit 16B
	207651_at	GPR171	3.85383	5.9564	3.72363	4.3887	-0.575577	1.43894	-0.767435	-0.0959294	-1.09445	-2.96432	4.29475	1.58565			G protein-coupled receptor 171
	216086_at	SV2C	4.55406	5.75091	4.50349	4.74188	-0.571808	1.47646	-0.657152	-0.247499	-1.03567	-2.01257	2.29239	1.17967			synaptic vesicle glycoprotein 2C
	207795_s_at	KLRD1	5.25721	6.89539	5.30098	5.59411	-0.622366	1.47402	-0.622366	-0.229293	1.03081	-2.46446	3.11272	1.22529			killer cell lectin-like receptor subfamily D, member 1
	220704_at	IKZF1	5.95075	7.5862	5.97605	6.30065	-0.622366	1.47402	-0.622366	-0.229292	1.01769	-2.43776	3.10684	1.25232			IKAROS family zinc finger 1 (Ikaros)
	1562031_at	JAK2	4.37229	5.97263	4.24981	4.62645	-0.489898	1.46969	-0.734847	-0.244949	-1.08861	-2.54238	3.03216	1.29832			Janus kinase 2
	243582_at	SH3RF2	4.00618	6.33186	3.79951	4.40417	-0.546239	1.46392	-0.721035	-0.196646	-1.15402	-3.80445	5.013	1.52062			SH3 domain containing ring finger 2
	1566901_at	TGIF1	4.03236	5.5032	4.45564	4.04928	-0.707107	1.41421	0	-0.707107	1.34097	-2.73953	2.77184	-1.32534			TGFB-induced factor homeobox 1
	214266_s_at	PDLIM7	5.36611	6.29814	5.6634	5.22562	-0.568369	1.38935	0.0421011	-0.863078	1.22883	-2.10311	1.90796	-1.35452			PDZ and LIM domain 7 (enigma)
	226622_at	MUC20	5.74612	6.7845	6.38658	5.91685	-1.00673	1.20808	0.402694	-0.60404	1.55882	-1.82469	2.05392	-1.38485			mucin 20, cell surface associated
	229170_s_at	TTC18	5.51473	6.77549	6.20276	5.92637	-1.09545	1.27802	0.182574	-0.365148	1.61108	-1.80141	2.39623	-1.21116			tetratricopeptide repeat domain 18
	230318_at	SERPINA1	4.33044	5.48697	4.75253	4.45638	-0.90442	1.38043	0.0476012	-0.523612	1.33987	-2.04286	2.22921	-1.22786		X	serpin peptidase inhibitor, clade A (alpha-1 antiproteinase, antitrypsin), member 1
	39313_at	WNK1	5.20445	6.222	5.63505	5.41741	-0.92582	1.38873	0	-0.46291	1.34779	-1.74665	2.02449	-1.16282			WNK lysine deficient protein kinase 1
Cluster 7	205139_s_at	UST	8.54088	9.30921	6.90521	7.91178	0.366936	1.12543	-1.23872	-0.253654	-3.10733	-2.63432	1.7033	2.00914			uronyl-2-sulfotransferase
	214612_x_at	MAGEA6	7.12174	7.9077	4.33317	5.66708	0.544222	1.0427	-1.21622	-0.370702	-6.90946	-4.72601	1.72424	2.52086			melanoma antigen family A, 6
	204525_at	PHF14	7.14379	7.14919	5.94736	6.53139	0.780072	0.797504	-1.29431	-0.283266	-2.29173	-1.53454	1.00375	1.49903			PHD finger protein 14
	213274_s_at	CTSB	5.05104	4.99208	3.98115	4.5966	0.802455	0.680562	-1.37128	-0.111734	-2.09927	-1.31538	-1.04172	1.53203	X		cathepsin B
	219894_at	MAGEL2	6.0814	6.02683	4.944	5.6723	0.760377	0.665331	-1.4067	-0.0190094	-2.19984	-1.27857	-1.03855	1.65668			MAGE-like 2
	1554122_a_at	HSD17B12	7.06602	7.44771	6.0577	6.92814	0.327596	0.974277	-1.39122	0.089344	-2.01156	-1.43353	1.30288	1.82822			hydroxysteroid (17-beta) dehydrogenase 12
	203875_at	SMARCA1	8.00951	8.31992	6.86256	7.76243	0.433748	0.927186	-1.39675	0.0358143	-2.21444	-1.47171	1.24006	1.86589			SWI/SNF related, matrix associated, actin dependent regulator of chromatin, subfamily a, member 1
	212636_at	QKI	5.7302	5.75361	4.59202	5.60736	0.556776	0.592697	-1.49072	0.34125	-2.20102	-1.10669	1.01636	2.02137			quaking homolog, KH domain RNA binding (mouse)
	1555462_at	PPP1R1C	6.01787	6.35538	4.93098	6.0973	0.265076	0.80314	-1.45989	0.391679	-2.12416	-1.19589	1.26358	2.24438		X	protein phosphatase 1, regulatory (inhibitor) subunit 1C
	226001_at	KLHL5	7.39389	7.80553	6.01842	7.37883	0.307878	0.846664	-1.44959	0.29505	-2.59452	-1.34415	1.3302	2.56758			kelch-like 5 (Drosophila)
	1555867_at	GNG4	5.26302	8.49269	3.97009	7.64181	-0.516914	1.02904	-1.13434	0.622211	-2.45025	-1.80361	9.38056	12.7437	X		guanine nucleotide binding protein (G protein), gamma 4
	201243_s_at	ATP1B1	7.53724	10.2456	6.75218	9.20739	-0.566306	1.14365	-1.06478	0.487433	-1.72317	-2.05369	6.5358	5.48392			ATPase, Na+/K+ transporting, beta 1 polypeptide
	201438_at	COL6A3	5.73113	9.78329	4.78105	8.44699	-0.625451	1.1155	-1.03382	0.543777	-1.93198	-2.52503	16.589	12.6928			collagen, type VI, alpha 3
	211828_s_at	TNIK	5.18798	7.07389	4.53338	6.06783	-0.476492	1.2298	-1.07551	0.3222	-1.57419	-2.00842	3.69585	2.89678			TRAF2 and NCK interacting kinase
	209765_at	ADAM19	4.97469	7.57749	4.21591	5.9858	-0.495223	1.29996	-1.01108	0.206343	-1.69206	-3.01401	6.07463	3.41029			ADAM metallopeptidase domain 19 (meltrin beta)
	228046_at	ZNF827	5.28777	7.97109	4.37574	6.249	-0.444619	1.30128	-1.03744	0.180779	-1.88169	-3.29914	6.42334	3.66359	X	X	Zinc finger protein 827
	228762_at	LFNG	6.32244	8.1673	5.9961	7.13731	-0.606317	1.30294	-0.936567	0.239947	-1.25383	-2.04201	3.59218	2.20566			LFNG O-fucosylpeptide 3-beta-N-acetylglucosaminyltransferase
	228952_at	ENPP1	5.38992	8.81957	4.53599	6.9886	-0.553867	1.26409	-1.00438	0.294159	-1.80742	-3.55776	10.7752	5.47407			ectonucleotide pyrophosphatase/phosphodiesterase 1
	204011_at	SPRY2	7.39945	9.74172	6.48978	7.6327	-0.295419	1.40324	-0.960114	-0.14771	-1.87861	-4.31396	5.07099	2.20828			sprouty homolog 2 (Drosophila)
	220483_s_at	RNF19A	6.01253	8.16865	5.17844	6.5763	-0.376427	1.33533	-1.03418	0.0752854	-1.78274	-3.0154	4.45712	2.6351		X	ring finger protein 19A
	224911_s_at	DCBLD2	7.62399	9.29992	7.2769	8.1342	-0.523402	1.37782	-0.908172	0.0537547	-1.272	-2.24345	3.19525	1.81165			discoidin, CUB and LCCL domain containing 2
	214642_x_at	MAGEA5	6.54095	7.38613	5.32078	6.58669	0.0936799	1.08903	-1.33494	0.15223	-2.32974	-1.74043	1.79649	2.40478			melanoma antigen family A, 5
	237058_x_at	SLC6A13	5.94564	7.02188	4.86871	5.93723	0.00569628	1.22473	-1.22473	-0.00569628	-2.10954	-2.12085	2.10852	2.09728			solute carrier family 6 (neurotransmitter transporter, GABA), member 13
Cluster 8	1552911_at	SIGLEC11	5.44478	5.46748	4.72474	5.75666	0.107417	0.322252	-1.39642	0.966755	-1.64723	1.22195	1.01586	2.04475			sialic acid binding Ig-like lectin 11
	204714_s_at	F5	5.06348	5.49734	4.22934	5.97686	-0.131306	0.393919	-1.31306	1.05045	-1.7828	1.39428	1.35084	3.3578	X	X	coagulation factor V (proaccelerin, labile factor)
	205938_at	PPM1E	5.04014	5.22534	4.27824	5.60909	-0.0459638	0.321747	-1.33295	1.05717	-1.69572	1.30473	1.13697	2.51552	X		protein phosphatase 1E (PP2C domain containing)
	206118_at	STAT4	6.70456	7.41319	5.87998	7.7429	-0.280703	0.592594	-1.27875	0.966863	-1.77102	1.25676	1.63425	3.63742			signal transducer and activator of transcription 4
	219280_at	BRWD1	6.20477	6.58769	5.47511	6.92325	-0.165145	0.495434	-1.32116	0.990868	-1.65825	1.26187	1.30398	2.72857			bromodomain and WD repeat domain containing 1
	205599_at	TRAF1	6.21357	8.44407	4.60067	8.40202	-0.378148	0.810318	-1.24249	0.810318	-3.05866	-1.02958	4.69297	13.9418		X	TNF receptor-associated factor 1
	202149_at	NEDD9	7.58371	11.0716	6.54412	10.8023	-0.621757	0.909059	-1.07793	0.790629	-2.05564	-1.20523	11.2193	19.1357		X	neural precursor cell expressed, developmentally down-regulated 9
	206115_at	EGR3	4.75966	9.07421	3.67872	8.95133	-0.662296	0.876516	-1.04789	0.833672	-2.11542	-1.0889	19.8979	38.6557			early growth response 3
	206181_at	SLAMF1	5.00105	7.6393	3.9805	7.5008	-0.563692	0.881111	-1.12191	0.804493	-2.02869	-1.10075	6.22574	11.474			signaling lymphocytic activation molecule family member 1
	202687_s_at	TNFSF10	7.37352	9.78546	6.57174	10.0488	-0.614817	0.790479	-1.08325	0.907587	-1.74324	1.20024	5.3219	11.1351	X	X	tumor necrosis factor (ligand) superfamily, member 10
	219971_at	IL21R	4.77197	8.24442	3.87453	8.37461	-0.659778	0.811202	-1.04915	0.89773	-1.86275	1.09444	11.0997	22.6287	X		interleukin 21 receptor
	204254_s_at	VDR	5.4551	6.42815	5.76726	7.55148	-0.910988	0.137864	-0.575788	1.34891	1.24157	2.17849	1.96299	3.44432			vitamin D (1,25- dihydroxyvitamin D3) receptor
	205419_at	GPR183	4.59338	6.00753	4.67474	7.5366	-0.809466	0.220763	-0.735878	1.32458	1.05801	2.88599	2.66503	7.2695		X	G protein-coupled receptor 183
	229604_at	CMAH	6.31397	6.77569	6.21546	8.0553	-0.629514	-0.0572285	-0.743972	1.43071	-1.07066	2.42774	1.37718	3.57969			cytidine monophosphate-N-acetylneuraminic acid hydroxylase (CMP-N-acetylneuraminate monooxygenase) pseudogene
	211924_s_at	PLAUR	7.34041	8.19887	6.94202	8.81015	-0.581238	0.46499	-1.04623	1.16248	-1.31804	1.52761	1.81311	3.6506			plasminogen activator, urokinase receptor
	216880_at	RAD51L1	5.91955	6.68232	5.34015	7.16794	-0.445304	0.504678	-1.15779	1.09842	-1.49422	1.40018	1.69676	3.54991			RAD51-like 1 (S. cerevisiae)
	219677_at	SPSB1	5.89833	6.74813	5.31974	7.32336	-0.454859	0.454859	-1.13715	1.13715	-1.49338	1.48991	1.80226	4.01003		X	splA/ryanodine receptor domain and SOCS box containing 1
	1552364_s_at	MSI2	6.20814	6.57327	5.8817	7.52531	-0.503437	0.0719194	-0.934953	1.36647	-1.25391	1.93461	1.288	3.12447			musashi homolog 2 (Drosophila)
	210287_s_at	FLT1	4.40988	5.0019	4.0898	5.89619	-0.566947	0.188982	-0.944911	1.32288	-1.2484	1.8587	1.50736	3.49765			fms-related tyrosine kinase 1 (vascular endothelial growth factor/vascular permeability factor receptor)
	204841_s_at	EEA1	4.59487	4.89633	4.18863	5.59416	-0.380773	0.126925	-1.0577	1.31155	-1.32522	1.62206	1.2324	2.64915			early endosome antigen 1
	243631_at	LOC727815	5.541	6.29629	4.77588	7.35146	-0.447811	0.268687	-1.07475	1.25387	-1.69951	2.07797	1.68797	5.96111			hypothetical LOC727815
	207339_s_at	LTB	8.48319	11.1241	9.08712	12.3332	-0.994241	0.484517	-0.652558	1.16228	1.51984	2.3119	6.23714	9.48759			lymphotoxin beta (TNF superfamily, member 3)
	204614_at	SERPINB2	4.3941	9.45898	4.34793	10.5957	-0.842955	0.692428	-0.873061	1.02359	-1.03252	2.19875	33.4718	75.9899	X		serpin peptidase inhibitor, clade B (ovalbumin), member 2
	207906_at	IL3	4.69379	9.82903	4.26573	10.7028	-0.799934	0.725174	-0.919551	0.994311	-1.34543	1.83243	35.1446	86.6455			interleukin 3 (colony-stimulating factor, multiple)
	201566_x_at	ID2	5.87518	8.48702	5.70111	9.48007	-0.792037	0.580828	-0.897643	1.10885	-1.12824	1.99038	6.11282	13.7271			inhibitor of DNA binding 2, dominant negative helix-loop-helix protein
	210090_at	ARC	5.64099	7.94468	5.32137	8.93968	-0.754683	0.555333	-0.925554	1.1249	-1.248	1.99309	4.93716	12.2806			activity-regulated cytoskeleton-associated protein
	244578_at	LCP2	4.52024	6.28163	4.31997	7.2758	-0.76028	0.483814	-0.898513	1.17498	-1.14891	1.99194	3.39024	7.7588			lymphocyte cytosolic protein 2 (SH2 domain containing leukocyte protein of 76kDa)
	1553697_at	C1orf96	4.09445	3.8055	3.54903	4.57956	0.213201	-0.426401	-1.066	1.2792	-1.45945	1.71008	-1.22176	2.04277			chromosome 1 open reading frame 96
	216474_x_at	TPSAB1, TPSB2	5.61179	5.29973	5.19923	6.30552	-2.40024e-07	-0.60404	-0.805388	1.40943	-1.33105	2.00805	-1.24148	2.15292			tryptase alpha/beta 1; tryptase beta 2
	1567237_at	OR2L2	4.59366	4.41579	4.26478	5.26753	-0.110884	-0.554416	-0.776182	1.44148	-1.25604	1.80468	-1.13122	2.00382			olfactory receptor, family 2, subfamily L, member 2
	217763_s_at	RAB31	4.50586	4.2579	4.22758	5.51568	-0.20955	-0.544829	-0.712469	1.46685	-1.21275	2.39128	-1.18753	2.44206			RAB31, member RAS oncogene family
	1565814_at	LOC100131040, TRIM36	5.40695	5.11305	4.57178	5.68572	0.426402	-0.213201	-1.2792	1.066	-1.78407	1.48728	-1.22596	2.16436			hypothetical protein LOC100131040; tripartite motif-containing 36
	205864_at	SLC7A4	5.40761	5.21284	4.63382	5.67365	0.376686	-0.0538124	-1.34531	1.02243	-1.70975	1.37631	-1.14454	2.05599			solute carrier family 7 (cationic amino acid transporter, y+ system), member 4
	229799_s_at	NCAM1	5.55647	5.38881	4.81959	5.85707	0.376685	-0.0538122	-1.3453	1.02243	-1.66658	1.38344	-1.12324	2.05265			neural cell adhesion molecule 1
	216617_s_at	MAG	5.42759	5.3316	4.57869	5.73132	0.322252	0.107418	-1.39642	0.966755	-1.80113	1.31925	-1.0688	2.22318			myelin associated glycoprotein
	50221_at	TFEB	7.08491	7.02288	6.33793	7.61715	0.186772	0	-1.3074	1.12063	-1.67828	1.50971	-1.04393	2.42708			transcription factor EB
	1563610_at	LOC157273	4.12775	4.06276	3.79156	4.91833	-0.265	-0.265	-0.900998	1.431	-1.26242	1.80948	-1.04608	2.18371			hypothetical protein LOC157273
	240532_at	SLC32A1	5.22927	5.32956	4.85203	6.01118	-0.322252	-0.107417	-0.966755	1.39642	-1.29885	1.60394	1.07199	2.23326			solute carrier family 32 (GABA vesicular transporter), member 1
	211030_s_at	SLC6A6	5.69322	5.78442	4.78418	6.97823	-0.138392	-0.0276781	-1.13481	1.30088	-1.87779	2.28756	1.06526	4.57587			solute carrier family 6 (neurotransmitter transporter, taurine), member 6
	219208_at	FBXO11	5.48955	5.56484	4.95762	6.31532	-0.186772	-2.22649e-07	-1.12063	1.3074	-1.44586	1.68235	1.05357	2.56276			F-box protein 11
	222660_s_at	RNF38	4.92979	4.8535	4.39496	5.64984	-0.101361	-0.101361	-1.11497	1.31769	-1.44878	1.73669	-1.0543	2.38649			ring finger protein 38
	224442_at	PHF6	5.00449	4.95634	4.51651	5.64551	-0.0555555	-0.0555555	-1.16667	1.27778	-1.40248	1.61236	-1.03394	2.18706			PHD finger protein 6
	242574_at	FKBP15	5.58972	5.53861	5.09206	6.34162	-0.0500837	-0.250418	-1.05175	1.35226	-1.41192	1.74473	-1.03606	2.37769			FK506 binding protein 15, 133kDa
	207330_at	PZP	4.9154	5.10948	4.38858	5.63338	-0.201347	0.201347	-1.20808	1.20808	-1.44075	1.43784	1.14399	2.36986		X	pregnancy-zone protein
	228097_at	MYLIP	4.26871	4.61876	3.75832	5.11932	-0.275395	0.275395	-1.19338	1.19338	-1.42444	1.41476	1.2746	2.56863		X	myosin regulatory light chain interacting protein
	241985_at	JMY	5.85133	6.01836	5.26565	6.64973	-0.0939336	0.0939336	-1.22114	1.22114	-1.50075	1.54904	1.12274	2.61005			junction mediating and regulatory protein, p53 cofactor
	218913_s_at	GMIP	7.04469	7.024	6.50373	7.52645	0	0	-1.22474	1.22474	-1.45494	1.41662	-1.01445	2.03175			GEM interacting protein
	65133_i_at	INO80B	6.55786	6.58439	6.04013	7.11654	0.0555555	0.0555555	-1.27778	1.16667	-1.4317	1.44608	1.01856	2.10879			INO80 complex subunit B
