# Supplementary material for: ChIP-on-chip analysis identifies IL-22 as direct target gene of ectopically expressed FOXP3 transcription factor in human T cells
Source: BMC Genomics. 2012 Dec 17;13:705. doi: 10.1186/1471-2164-13-705 (PMC3547697; doi:10.1186/1471-2164-13-705)
Supplement: Additional File 4 — Comparison of human FOXP3-ChIP studies. Table containing comparison of identified FOXP3 ChIP hits with previously published human FOXP3-ChIP data. [file 1471-2164-13-705-S4.xlsx]

## Sheet: Study comparison
9849	1905	1915	4040	5247	3429	7845
HGNC symbols of FOXP3 ChIP-hits	J-FOXP3 resting	J-FOXP3 stimulated	Sadlon et al.	Birzele et al.	resting + stim	Sadlon + Birzele
A1CF	-	X	-	-	X	-
AAAS	X	-	-	X	X	X
AADAT	X	-	-	-	X	-
AAGAB	-	-	-	X	-	X
AAK1	-	-	X	-	-	X
AAMP	-	-	X	X	-	X
AANAT	-	-	-	X	-	X
AARS	-	-	X	X	-	X
AARS2	X	-	-	X	X	X
AARSD1	X	-	X	-	X	X
AASDH	-	-	-	X	-	X
AASDHPPT	-	-	-	X	-	X
AATF	-	X	-	-	X	-
ABCA1	-	-	X	-	-	X
ABCA10	X	-	-	-	X	-
ABCA12	X	X	X	-	X	X
ABCA5	-	X	-	X	X	X
ABCA6	-	-	X	-	-	X
ABCA7	X	-	-	-	X	-
ABCA9	X	-	X	-	X	X
ABCB1	-	X	-	-	X	-
ABCB10	X	-	-	X	X	X
ABCB4	X	-	-	-	X	-
ABCB7	-	-	-	X	-	X
ABCB8	-	-	-	X	-	X
ABCB9	-	-	X	X	-	X
ABCC1	-	-	X	-	-	X
ABCC10	-	-	-	X	-	X
ABCC4	X	-	X	-	X	X
ABCC9	X	-	-	-	X	-
ABCD2	-	-	X	X	-	X
ABCD3	X	-	-	X	X	X
ABCD4	-	-	-	X	-	X
ABCE1	-	-	-	X	-	X
ABCF1	-	-	X	X	-	X
ABCF2	-	X	-	X	X	X
ABCF3	-	-	-	X	-	X
ABCG1	-	-	X	X	-	X
ABHD1	X	-	-	-	X	-
ABHD10	-	-	X	X	-	X
ABHD12	X	X	-	X	X	X
ABHD13	-	-	-	X	-	X
ABHD16A	-	-	-	X	-	X
ABHD2	X	-	-	X	X	X
ABHD3	-	X	-	-	X	-
ABI1	-	-	X	X	-	X
ABI3BP	-	X	-	-	X	-
ABL2	-	-	X	-	-	X
ABLIM1	-	-	X	X	-	X
ABLIM2	-	X	-	-	X	-
ABT1	-	-	X	X	-	X
ABTB1	-	-	-	X	-	X
ABTB2	X	-	X	-	X	X
ACACA	-	X	-	-	X	-
ACAD10	-	-	-	X	-	X
ACAD11	-	-	X	-	-	X
ACAD8	-	-	X	X	-	X
ACADL	X	-	-	-	X	-
ACADSB	-	-	-	X	-	X
ACAP1	-	-	-	X	-	X
ACAT1	X	-	-	-	X	-
ACAT2	X	-	-	X	X	X
ACBD4	-	-	X	X	-	X
ACBD5	-	-	-	X	-	X
ACBD6	-	-	-	X	-	X
ACCN5	-	X	-	-	X	-
ACCS	-	-	-	X	-	X
ACE2	-	X	-	-	X	-
ACIN1	X	-	-	X	X	X
ACLY	-	-	X	-	-	X
ACMSD	-	X	X	-	X	X
ACN9	-	-	-	X	-	X
ACO2	-	-	X	X	-	X
ACOT13	-	-	-	X	-	X
ACOT7	-	-	-	X	-	X
ACOT8	-	-	-	X	-	X
ACOX1	-	-	-	X	-	X
ACOX3	-	-	-	X	-	X
ACOXL	-	-	X	-	-	X
ACP1	-	-	-	X	-	X
ACP2	-	-	-	X	-	X
ACP6	-	X	-	-	X	-
ACPL2	-	-	-	X	-	X
ACSL1	-	-	X	X	-	X
ACSL5	X	-	X	X	X	X
ACSM3	-	-	-	X	-	X
ACSM4	X	-	-	-	X	-
ACSS1	-	-	X	-	-	X
ACSS2	X	-	-	-	X	-
ACTA1	-	-	X	-	-	X
ACTA2	X	X	X	-	X	X
ACTB	-	-	-	X	-	X
ACTBL2	X	-	-	-	X	-
ACTL6A	-	-	-	X	-	X
ACTR2	-	-	-	X	-	X
ACTR3	-	-	X	X	-	X
ACTR3C	-	X	-	-	X	-
ACTR5	X	-	-	X	X	X
ACTR6	-	-	X	-	-	X
ACTR8	-	-	-	X	-	X
ACVR1	-	-	X	X	-	X
ACVR1B	-	-	X	-	-	X
ACVR1C	X	-	X	-	X	X
ACVR2A	-	-	X	-	-	X
ACVRL1	-	-	X	-	-	X
ACYP2	-	-	-	X	-	X
ADAL	-	-	-	X	-	X
ADAM10	X	-	X	X	X	X
ADAM12	-	-	X	-	-	X
ADAM15	-	X	X	-	X	X
ADAM17	-	X	X	X	X	X
ADAM19	-	-	X	-	-	X
ADAM23	-	-	X	-	-	X
ADAM28	-	X	-	-	X	-
ADAM30	X	-	X	-	X	X
ADAM32	-	-	X	-	-	X
ADAM9	-	-	X	X	-	X
ADAMTS12	-	X	-	-	X	-
ADAMTS15	-	X	-	-	X	-
ADAMTS17	-	-	-	X	-	X
ADAMTS18	-	X	-	-	X	-
ADAMTS19	-	X	-	-	X	-
ADAMTS2	X	-	-	-	X	-
ADAMTS3	X	-	-	-	X	-
ADAMTS4	-	-	X	-	-	X
ADAMTS6	X	-	X	-	X	X
ADAMTS9	X	-	-	-	X	-
ADAMTSL4	-	-	X	-	-	X
ADAR	X	-	-	X	X	X
ADARB1	-	-	X	-	-	X
ADARB2	-	-	X	-	-	X
ADAT1	-	-	-	X	-	X
ADAT2	-	-	X	X	-	X
ADC	-	-	X	-	-	X
ADCK3	-	-	-	X	-	X
ADCY6	-	X	-	-	X	-
ADCY7	-	-	X	-	-	X
ADCY8	X	-	-	-	X	-
ADD1	X	-	-	-	X	-
ADD3	-	-	X	-	-	X
ADH1C	-	X	-	-	X	-
ADH7	X	-	-	-	X	-
ADHFE1	X	-	X	-	X	X
ADIPOR1	X	-	-	-	X	-
ADK	-	-	X	X	-	X
ADNP	-	X	-	X	X	X
ADORA2A	-	-	-	X	-	X
ADORA2B	-	-	X	-	-	X
ADORA3	-	-	X	-	-	X
ADPGK	-	-	X	X	-	X
ADPRH	X	-	X	-	X	X
ADPRHL2	X	-	-	X	X	X
ADRA1B	-	X	-	-	X	-
ADRB1	X	X	X	-	X	X
ADRBK1	-	-	X	-	-	X
ADRBK2	-	-	X	-	-	X
ADRM1	-	-	-	X	-	X
ADSS	-	-	X	-	-	X
AEBP2	-	X	X	-	X	X
AFAP1L2	X	-	-	-	X	-
AFF1	-	X	X	X	X	X
AFF3	X	X	X	-	X	X
AFF4	-	X	-	-	X	-
AFM	-	X	-	-	X	-
AFTPH	-	-	X	X	-	X
AGA	-	-	X	X	-	X
AGAP1	-	X	-	-	X	-
AGAP6	X	X	-	-	X	-
AGBL2	-	X	-	-	X	-
AGBL3	-	X	-	-	X	-
AGBL5	-	-	-	X	-	X
AGGF1	-	-	-	X	-	X
AGL	-	X	-	-	X	-
AGPAT1	-	-	-	X	-	X
AGPAT5	-	-	-	X	-	X
AGR3	-	X	-	-	X	-
AGTPBP1	-	-	-	X	-	X
AGTRAP	X	-	-	-	X	-
AGXT2L1	-	X	-	-	X	-
AHCTF1	-	-	-	X	-	X
AHCYL1	-	-	-	X	-	X
AHCYL2	-	X	-	X	X	X
AHI1	-	-	X	X	-	X
AHNAK	-	-	X	-	-	X
AHR	-	-	X	-	-	X
AHRR	-	-	-	X	-	X
AHSA1	-	-	-	X	-	X
AHSA2	-	X	-	-	X	-
AHSG	X	-	-	-	X	-
AIDA	-	-	-	X	-	X
AIF1L	X	-	-	-	X	-
AIFM1	X	-	X	X	X	X
AIG1	X	-	X	X	X	X
AIM1	-	-	X	-	-	X
AIM2	-	-	X	X	-	X
AIMP1	X	-	-	-	X	-
AIMP2	-	-	-	X	-	X
AK2	-	-	-	X	-	X
AK3	-	-	X	-	-	X
AK5	X	-	X	-	X	X
AKAP11	-	-	X	X	-	X
AKAP12	-	-	X	-	-	X
AKAP13	-	-	X	X	-	X
AKAP2	-	-	X	-	-	X
AKAP4	-	-	X	-	-	X
AKAP5	-	X	-	-	X	-
AKAP7	-	X	X	-	X	X
AKAP8	-	-	X	-	-	X
AKAP8L	-	-	X	X	-	X
AKAP9	-	-	X	X	-	X
AKD1	-	-	-	X	-	X
AKIRIN2	-	-	-	X	-	X
AKNA	-	-	X	X	-	X
AKNAD1	X	-	-	-	X	-
AKR1A1	-	-	X	X	-	X
AKR1B1	-	-	X	X	-	X
AKR1C1	-	X	-	-	X	-
AKR1C3	-	-	X	-	-	X
AKR1D1	-	X	X	-	X	X
AKT1S1	-	-	X	X	-	X
AKT2	-	-	-	X	-	X
AKT3	X	-	X	-	X	X
AKTIP	-	-	-	X	-	X
ALAD	-	-	-	X	-	X
ALAS1	-	-	-	X	-	X
ALCAM	-	X	X	-	X	X
ALDH16A1	-	-	X	-	-	X
ALDH1A2	X	-	-	-	X	-
ALDH1A3	-	X	-	-	X	-
ALDH1L2	-	-	X	-	-	X
ALDH3B2	X	-	-	-	X	-
ALDH4A1	-	-	-	X	-	X
ALDH6A1	-	-	-	X	-	X
ALDH9A1	-	-	-	X	-	X
ALDOA	-	-	-	X	-	X
ALG1	-	-	-	X	-	X
ALG10	-	-	-	X	-	X
ALG10B	-	X	X	X	X	X
ALG13	-	-	-	X	-	X
ALG14	-	-	X	X	-	X
ALG2	X	-	-	X	X	X
ALG3	-	-	-	X	-	X
ALG5	-	-	-	X	-	X
ALG8	-	-	-	X	-	X
ALG9	-	-	-	X	-	X
ALKBH1	-	-	-	X	-	X
ALKBH2	-	-	-	X	-	X
ALKBH3	-	-	-	X	-	X
ALKBH5	-	-	-	X	-	X
ALKBH8	-	-	-	X	-	X
ALMS1	-	-	-	X	-	X
ALOX5AP	-	-	X	-	-	X
ALPK1	-	-	X	-	-	X
ALPK2	-	X	-	-	X	-
ALPK3	-	X	-	-	X	-
ALS2	X	-	-	X	X	X
ALS2CR8	-	-	X	X	-	X
ALX1	X	-	-	-	X	-
AMBRA1	-	-	-	X	-	X
AMD1	X	X	-	X	X	X
AMDHD1	-	-	-	X	-	X
AMELX	-	X	-	-	X	-
AMFR	X	-	X	-	X	X
AMICA1	-	-	X	X	-	X
AMIGO2	-	-	X	-	-	X
AMN1	-	X	X	X	X	X
AMOT	-	-	-	X	-	X
AMOTL2	-	X	-	-	X	-
AMPD1	-	X	-	-	X	-
AMPD2	X	-	-	-	X	-
AMPD3	-	-	X	-	-	X
AMTN	X	X	-	-	X	-
AMY1B	-	X	-	-	X	-
AMY2B	-	X	-	-	X	-
AMZ2	-	-	X	-	-	X
ANAPC1	-	X	X	X	X	X
ANAPC10	X	-	X	X	X	X
ANAPC13	-	-	-	X	-	X
ANAPC16	-	-	-	X	-	X
ANAPC2	-	-	-	X	-	X
ANAPC5	-	-	-	X	-	X
ANAPC7	-	-	-	X	-	X
ANG	-	-	X	-	-	X
ANGEL1	X	-	-	X	X	X
ANGEL2	-	-	-	X	-	X
ANGPTL1	X	-	-	-	X	-
ANGPTL3	X	-	-	-	X	-
ANGPTL6	-	-	X	-	-	X
ANGPTL7	-	X	-	-	X	-
ANK1	-	-	X	-	-	X
ANK3	-	-	X	-	-	X
ANKAR	-	-	X	-	-	X
ANKFN1	-	-	X	-	-	X
ANKFY1	-	-	-	X	-	X
ANKH	X	-	X	-	X	X
ANKHD1	-	-	-	X	-	X
ANKIB1	-	-	-	X	-	X
ANKLE1	-	X	-	-	X	-
ANKMY2	-	-	-	X	-	X
ANKRA2	-	-	-	X	-	X
ANKRD10	X	-	-	-	X	-
ANKRD11	-	-	X	X	-	X
ANKRD12	-	-	X	X	-	X
ANKRD13A	-	-	X	X	-	X
ANKRD13C	-	-	-	X	-	X
ANKRD13D	-	-	X	X	-	X
ANKRD17	-	X	X	X	X	X
ANKRD22	-	-	X	-	-	X
ANKRD24	-	-	-	X	-	X
ANKRD26	-	-	X	-	-	X
ANKRD28	-	-	X	-	-	X
ANKRD29	X	-	-	-	X	-
ANKRD30B	-	X	-	-	X	-
ANKRD31	-	-	-	X	-	X
ANKRD32	-	-	-	X	-	X
ANKRD33	-	X	-	-	X	-
ANKRD33B	X	-	-	-	X	-
ANKRD34A	-	-	-	X	-	X
ANKRD37	X	-	X	-	X	X
ANKRD39	-	-	-	X	-	X
ANKRD40	-	-	X	X	-	X
ANKRD44	-	-	X	X	-	X
ANKRD46	-	-	X	-	-	X
ANKRD50	-	X	-	-	X	-
ANKRD55	-	-	X	-	-	X
ANKS1A	-	-	X	X	-	X
ANKS6	-	-	X	-	-	X
ANKZF1	-	-	-	X	-	X
ANO4	X	-	-	-	X	-
ANO6	X	X	-	X	X	X
ANO8	-	-	-	X	-	X
ANP32A	-	-	X	-	-	X
ANP32B	-	-	-	X	-	X
ANP32E	-	-	-	X	-	X
ANTXR2	-	X	X	-	X	X
ANXA1	X	-	X	-	X	X
ANXA11	-	-	X	-	-	X
ANXA2	-	-	X	X	-	X
ANXA2P3	X	X	-	-	X	-
ANXA5	-	X	-	-	X	-
ANXA6	-	-	X	-	-	X
ANXA9	-	-	X	-	-	X
AOAH	-	-	X	X	-	X
AP1AR	-	-	-	X	-	X
AP1B1	X	-	-	-	X	-
AP1G1	-	-	-	X	-	X
AP1M1	X	-	-	-	X	-
AP2A1	-	-	X	X	-	X
AP2B1	X	X	-	X	X	X
AP2M1	-	-	-	X	-	X
AP2S1	-	-	-	X	-	X
AP3B1	X	X	X	X	X	X
AP3B2	-	X	-	-	X	-
AP3D1	-	-	-	X	-	X
AP3M1	X	-	-	X	X	X
AP3M2	-	-	X	-	-	X
AP3S1	-	-	-	X	-	X
AP3S2	X	X	-	X	X	X
AP4B1	-	-	X	X	-	X
AP4E1	-	-	-	X	-	X
AP4M1	-	-	X	X	-	X
AP4S1	X	-	-	-	X	-
APAF1	X	-	-	-	X	-
APBA1	X	-	-	-	X	-
APBB1IP	-	-	X	-	-	X
APBB2	-	-	X	-	-	X
APBB3	-	-	-	X	-	X
APC	-	X	X	-	X	X
APCDD1	X	-	-	-	X	-
APCDD1L	-	X	-	-	X	-
APEH	-	-	-	X	-	X
APEX1	-	-	X	X	-	X
APH1A	-	-	-	X	-	X
API5	-	-	-	X	-	X
APIP	-	-	-	X	-	X
APLP2	-	X	-	-	X	-
APOA1	-	-	X	-	-	X
APOA1BP	X	-	-	-	X	-
APOA5	X	-	-	-	X	-
APOBEC4	-	-	X	-	-	X
APOBR	-	-	-	X	-	X
APOD	-	-	X	-	-	X
APOL2	-	-	-	X	-	X
APOL6	X	-	-	X	X	X
APOLD1	-	X	X	X	X	X
APOM	-	-	X	X	-	X
APOO	-	-	-	X	-	X
APOOL	-	-	-	X	-	X
APP	-	-	X	-	-	X
APPBP2	-	-	-	X	-	X
APPL2	-	-	X	X	-	X
APRT	-	-	-	X	-	X
APTX	-	X	-	X	X	X
AQP10	-	-	X	-	-	X
AQP4	-	X	-	-	X	-
AQP7P1	-	-	X	-	-	X
AQP7P2	-	-	X	-	-	X
AQR	-	-	-	X	-	X
ARAF	-	-	-	X	-	X
ARAP1	-	-	-	X	-	X
ARAP2	-	X	-	-	X	-
ARAP3	X	-	-	X	X	X
ARCN1	-	-	-	X	-	X
ARF3	-	-	-	X	-	X
ARF4	-	-	-	X	-	X
ARF6	-	-	X	-	-	X
ARFGAP2	X	-	-	X	X	X
ARFIP1	-	-	-	X	-	X
ARFRP1	-	X	-	-	X	-
ARHGAP1	-	-	-	X	-	X
ARHGAP10	-	X	X	X	X	X
ARHGAP11A	-	-	X	X	-	X
ARHGAP11B	-	X	X	X	X	X
ARHGAP12	-	X	X	-	X	X
ARHGAP15	-	-	X	X	-	X
ARHGAP18	X	-	X	-	X	X
ARHGAP19	-	-	-	X	-	X
ARHGAP25	X	-	X	X	X	X
ARHGAP26	-	X	X	-	X	X
ARHGAP30	-	-	-	X	-	X
ARHGAP31	-	-	-	X	-	X
ARHGAP4	-	-	-	X	-	X
ARHGAP5	-	-	X	-	-	X
ARHGAP6	X	X	-	-	X	-
ARHGAP9	-	X	X	X	X	X
ARHGDIB	-	-	X	X	-	X
ARHGEF1	-	-	-	X	-	X
ARHGEF12	-	-	X	-	-	X
ARHGEF17	-	-	X	-	-	X
ARHGEF18	X	-	-	X	X	X
ARHGEF19	-	X	-	-	X	-
ARHGEF3	-	-	X	-	-	X
ARHGEF6	-	X	X	X	X	X
ARHGEF7	X	-	X	-	X	X
ARID1A	-	-	X	X	-	X
ARID1B	-	-	X	X	-	X
ARID2	-	X	X	-	X	X
ARID3A	-	-	-	X	-	X
ARID4A	-	-	X	X	-	X
ARID4B	X	-	X	X	X	X
ARID5A	-	-	X	-	-	X
ARID5B	-	-	X	-	-	X
ARIH1	-	X	-	X	X	X
ARL1	-	-	-	X	-	X
ARL10	-	-	X	-	-	X
ARL13B	-	-	X	-	-	X
ARL14	X	-	-	-	X	-
ARL15	-	-	-	X	-	X
ARL16	-	-	-	X	-	X
ARL17A	-	-	-	X	-	X
ARL2	-	-	X	X	-	X
ARL2BP	-	-	-	X	-	X
ARL4A	-	X	X	X	X	X
ARL4C	-	-	X	-	-	X
ARL4D	X	-	-	-	X	-
ARL5A	-	-	-	X	-	X
ARL5B	-	-	X	X	-	X
ARL6	X	X	-	-	X	-
ARL6IP1	-	-	-	X	-	X
ARL6IP5	-	-	X	X	-	X
ARL6IP6	-	-	X	X	-	X
ARL8B	-	-	X	X	-	X
ARMC1	-	-	-	X	-	X
ARMC2	X	-	X	-	X	X
ARMC4	-	-	X	-	-	X
ARMC5	-	-	-	X	-	X
ARMC6	-	-	-	X	-	X
ARMC8	-	-	-	X	-	X
ARMC9	-	X	-	-	X	-
ARMCX5	-	-	-	X	-	X
ARMCX6	-	X	-	-	X	-
ARNT	-	-	X	-	-	X
ARNTL2	-	-	X	-	-	X
ARPC1B	-	-	X	-	-	X
ARPC2	-	-	X	X	-	X
ARPC3	X	-	-	X	X	X
ARPC5	-	-	X	-	-	X
ARR3	X	X	-	-	X	-
ARRB2	-	-	X	-	-	X
ARRDC2	-	-	-	X	-	X
ARRDC3	-	X	X	-	X	X
ARSA	-	-	X	-	-	X
ARSB	-	-	-	X	-	X
ARSG	-	-	X	-	-	X
ARSI	X	-	-	-	X	-
ARSJ	X	-	X	-	X	X
ARSK	-	-	X	X	-	X
ART3	X	-	-	-	X	-
ARV1	-	-	X	-	-	X
AS3MT	X	-	-	-	X	-
ASAH1	-	-	-	X	-	X
ASAH2B	X	-	-	X	X	X
ASAP1	X	-	-	-	X	-
ASB11	X	X	-	-	X	-
ASB13	X	-	-	-	X	-
ASB14	-	X	-	-	X	-
ASB2	-	-	X	-	-	X
ASB3	-	-	X	X	-	X
ASB4	-	-	X	-	-	X
ASB7	-	-	-	X	-	X
ASB8	-	-	-	X	-	X
ASCC1	-	-	X	X	-	X
ASCC3	X	-	-	-	X	-
ASF1A	-	X	-	-	X	-
ASF1B	-	-	-	X	-	X
ASH1L	-	-	X	X	-	X
ASH2L	-	-	-	X	-	X
ASMTL	-	-	X	-	-	X
ASNS	-	-	-	X	-	X
ASNSD1	-	-	-	X	-	X
ASPA	X	-	-	-	X	-
ASPH	-	X	X	-	X	X
ASPHD2	-	-	X	-	-	X
ASPM	-	X	X	X	X	X
ASPN	-	-	X	-	-	X
ASPSCR1	-	-	-	X	-	X
ASTN1	-	X	X	-	X	X
ASTN2	-	X	-	-	X	-
ASXL1	-	-	X	-	-	X
ASXL2	-	-	X	X	-	X
ATAD1	X	-	-	X	X	X
ATAD2	-	-	-	X	-	X
ATAD2B	-	-	-	X	-	X
ATAD3A	-	-	-	X	-	X
ATAD5	-	-	X	X	-	X
ATE1	-	-	X	-	-	X
ATF2	-	-	-	X	-	X
ATF3	-	-	X	-	-	X
ATF4	-	-	-	X	-	X
ATF6	X	-	-	X	X	X
ATF7	-	-	X	X	-	X
ATF7IP	X	-	X	X	X	X
ATF7IP2	X	-	X	X	X	X
ATG10	-	-	X	X	-	X
ATG12	X	X	X	X	X	X
ATG13	-	-	-	X	-	X
ATG14	-	-	-	X	-	X
ATG16L1	-	-	X	X	-	X
ATG2A	-	-	X	X	-	X
ATG2B	-	-	-	X	-	X
ATG3	-	-	-	X	-	X
ATG4A	-	X	-	-	X	-
ATG4B	-	-	-	X	-	X
ATG4C	-	-	-	X	-	X
ATG5	-	-	X	X	-	X
ATG7	-	-	-	X	-	X
ATG9A	-	-	-	X	-	X
ATHL1	-	-	X	-	-	X
ATIC	-	-	-	X	-	X
ATL2	X	-	-	X	X	X
ATL3	-	-	-	X	-	X
ATM	-	-	X	-	-	X
ATMIN	X	-	-	X	X	X
ATN1	-	-	X	X	-	X
ATP10A	-	X	X	-	X	X
ATP10B	-	-	X	-	-	X
ATP10D	-	X	-	-	X	-
ATP11B	X	-	X	-	X	X
ATP11C	-	X	-	-	X	-
ATP13A1	-	-	-	X	-	X
ATP13A3	-	X	-	-	X	-
ATP1A1	-	-	X	-	-	X
ATP1A1OS	-	-	-	X	-	X
ATP1B3	X	-	-	X	X	X
ATP2A2	-	-	X	-	-	X
ATP2B1	-	X	X	-	X	X
ATP2B4	-	-	X	X	-	X
ATP2C1	-	X	-	-	X	-
ATP5A1	X	-	-	X	X	X
ATP5B	-	-	X	X	-	X
ATP5C1	-	-	-	X	-	X
ATP5F1	-	-	X	X	-	X
ATP5G1	-	-	-	X	-	X
ATP5G2	-	-	-	X	-	X
ATP5G3	X	-	-	X	X	X
ATP5H	-	-	-	X	-	X
ATP5I	-	-	-	X	-	X
ATP5J	-	-	-	X	-	X
ATP5L	-	-	-	X	-	X
ATP5S	-	-	X	-	-	X
ATP5SL	-	-	-	X	-	X
ATP6AP1L	-	-	-	X	-	X
ATP6V0A4	-	X	X	-	X	X
ATP6V0B	-	-	-	X	-	X
ATP6V0C	-	-	-	X	-	X
ATP6V0CP3	-	-	-	X	-	X
ATP6V0D1	-	-	-	X	-	X
ATP6V0D2	-	X	-	-	X	-
ATP6V1A	-	X	-	X	X	X
ATP6V1B2	X	-	X	-	X	X
ATP6V1C1	-	-	-	X	-	X
ATP6V1D	-	-	-	X	-	X
ATP6V1E1	X	-	-	X	X	X
ATP6V1E2	-	-	X	-	-	X
ATP6V1G2	-	-	X	X	-	X
ATP6V1G3	X	X	X	-	X	X
ATP6V1H	-	X	-	-	X	-
ATP7A	X	-	-	X	X	X
ATP7B	-	X	-	X	X	X
ATP8A1	-	-	X	X	-	X
ATP8A2	-	-	X	-	-	X
ATP8B2	-	-	X	-	-	X
ATP8B4	-	-	X	-	-	X
ATPAF2	-	-	-	X	-	X
ATPBD4	-	X	-	-	X	-
ATPIF1	X	-	X	X	X	X
ATR	-	X	-	X	X	X
ATXN1	-	-	X	-	-	X
ATXN2	-	-	X	-	-	X
ATXN2L	-	-	-	X	-	X
ATXN3	-	-	-	X	-	X
ATXN7	-	X	X	-	X	X
ATXN7L1	-	-	X	-	-	X
AUH	-	-	X	-	-	X
AUP1	X	-	-	-	X	-
AURKA	-	-	-	X	-	X
AURKAIP1	-	-	-	X	-	X
AURKB	-	-	X	-	-	X
AURKC	X	-	-	-	X	-
AUTS2	-	X	X	-	X	X
AVP	-	X	-	-	X	-
AVPI1	X	-	-	-	X	-
AVPR1A	X	-	-	-	X	-
AXDND1	-	-	-	X	-	X
AXIN2	-	-	X	X	-	X
AXL	-	-	X	-	-	X
AZI2	-	-	X	X	-	X
AZIN1	-	-	-	X	-	X
B2M	-	-	X	X	-	X
B3GALNT1	-	-	X	-	-	X
B3GALNT2	-	-	X	X	-	X
B3GALT4	-	-	X	-	-	X
B3GAT3	-	-	X	X	-	X
B3GNT2	-	-	X	-	-	X
B3GNT5	X	-	X	-	X	X
B3GNTL1	-	-	X	-	-	X
B4GALNT3	-	-	X	-	-	X
B4GALT1	-	-	X	-	-	X
B4GALT3	-	-	X	-	-	X
B4GALT5	-	-	X	-	-	X
B9D2	-	-	-	X	-	X
BAAT	X	-	-	-	X	-
BABAM1	-	-	-	X	-	X
BACE1	-	-	X	-	-	X
BACH1	-	-	X	-	-	X
BACH2	-	-	X	X	-	X
BAG1	-	-	-	X	-	X
BAG4	-	-	-	X	-	X
BAG6	-	-	-	X	-	X
BAGE2	X	-	-	-	X	-
BAGE4	X	-	-	-	X	-
BAHCC1	-	-	X	-	-	X
BAI3	-	-	X	-	-	X
BAK1	-	-	X	X	-	X
BANF1	-	-	-	X	-	X
BANK1	-	-	X	-	-	X
BANP	X	-	-	X	X	X
BARD1	-	X	-	-	X	-
BARHL2	-	X	-	-	X	-
BARX2	-	-	X	-	-	X
BATF	-	-	-	X	-	X
BATF3	X	-	-	-	X	-
BAZ1A	X	-	-	-	X	-
BAZ1B	-	-	-	X	-	X
BAZ2A	-	-	X	X	-	X
BAZ2B	X	-	X	-	X	X
BBIP1	-	-	-	X	-	X
BBS1	-	-	-	X	-	X
BBS10	-	-	-	X	-	X
BBS4	-	-	X	X	-	X
BBS5	-	-	-	X	-	X
BBS7	-	X	X	-	X	X
BBS9	-	-	X	-	-	X
BBX	-	-	X	X	-	X
BCAP29	-	X	-	-	X	-
BCAR3	X	-	X	X	X	X
BCAS2	-	-	X	X	-	X
BCAS3	-	-	X	X	-	X
BCAT1	-	-	X	-	-	X
BCCIP	-	-	-	X	-	X
BCDIN3D	-	-	-	X	-	X
BCKDHB	-	-	X	X	-	X
BCL10	-	-	-	X	-	X
BCL11A	X	X	-	-	X	-
BCL11B	X	-	X	X	X	X
BCL2	-	X	X	-	X	X
BCL2A1	-	-	X	X	-	X
BCL2L1	-	-	X	-	-	X
BCL2L11	-	-	X	-	-	X
BCL2L12	-	-	-	X	-	X
BCL2L13	X	-	-	X	X	X
BCL2L14	-	-	X	-	-	X
BCL3	-	-	-	X	-	X
BCL6	-	-	X	X	-	X
BCL7A	X	-	-	-	X	-
BCL9	-	-	X	X	-	X
BCL9L	-	-	X	-	-	X
BCLAF1	-	-	-	X	-	X
BCMO1	X	-	-	-	X	-
BCORL1	-	-	-	X	-	X
BCR	-	X	-	-	X	-
BCS1L	-	-	-	X	-	X
BDH2	-	-	X	X	-	X
BDP1	X	-	X	X	X	X
BECN1	-	-	-	X	-	X
BET1	-	-	-	X	-	X
BET1L	-	-	-	X	-	X
BET3L	-	X	-	-	X	-
BFAR	-	-	-	X	-	X
BFSP1	-	-	X	-	-	X
BID	-	-	X	-	-	X
BIK	-	X	-	-	X	-
BIN2	X	-	X	-	X	X
BIN3	-	-	-	X	-	X
BIRC2	X	-	X	X	X	X
BIRC3	-	-	X	X	-	X
BIRC6	-	-	-	X	-	X
BIVM	-	-	X	-	-	X
BLCAP	-	-	-	X	-	X
BLID	-	X	-	-	X	-
BLM	-	-	X	X	-	X
BLOC1S1	-	-	-	X	-	X
BLOC1S3	-	-	-	X	-	X
BLZF1	-	-	X	X	-	X
BMF	-	-	X	X	-	X
BMI1	-	-	X	-	-	X
BMP10	X	-	X	-	X	X
BMP5	X	X	-	-	X	-
BMP7	-	X	-	-	X	-
BMPER	X	-	-	-	X	-
BMPR1B	-	X	X	-	X	X
BMPR2	-	X	-	-	X	-
BMS1	-	-	-	X	-	X
BMX	-	X	-	-	X	-
BNC2	-	-	X	-	-	X
BNIP1	-	-	-	X	-	X
BNIP2	-	-	X	-	-	X
BNIP3L	X	-	-	X	X	X
BOD1	-	-	-	X	-	X
BOD1L	X	-	-	X	X	X
BOK	X	-	-	-	X	-
BOLA1	-	-	X	X	-	X
BOLA2	-	-	X	-	-	X
BOLA2B	-	-	X	-	-	X
BPGM	-	-	-	X	-	X
BPI	X	-	-	-	X	-
BPNT1	-	-	X	X	-	X
BPTF	-	-	X	-	-	X
BRAF	-	-	X	-	-	X
BRAP	-	X	-	X	X	X
BRAT1	-	-	-	X	-	X
BRCA1	X	-	-	X	X	X
BRCA2	-	-	-	X	-	X
BRD1	-	-	-	X	-	X
BRD2	X	-	X	-	X	X
BRD3	-	-	-	X	-	X
BRD4	-	-	X	-	-	X
BRD7	-	-	X	-	-	X
BRD8	-	-	-	X	-	X
BRDT	-	-	X	X	-	X
BRE	-	-	X	X	-	X
BRF2	-	-	-	X	-	X
BRI3BP	-	-	-	X	-	X
BRIP1	X	-	-	-	X	-
BRIX1	-	-	-	X	-	X
BRMS1	-	-	-	X	-	X
BRMS1L	-	-	-	X	-	X
BRP44	-	-	-	X	-	X
BRPF1	-	-	-	X	-	X
BRPF3	-	X	-	X	X	X
BRWD1	-	-	-	X	-	X
BRWD3	-	-	-	X	-	X
BSCL2	-	-	X	X	-	X
BSDC1	-	-	-	X	-	X
BSG	-	-	-	X	-	X
BST1	-	-	X	-	-	X
BTAF1	X	-	-	X	X	X
BTBD1	X	-	X	-	X	X
BTBD10	-	X	-	-	X	-
BTBD11	-	X	-	-	X	-
BTBD19	-	-	-	X	-	X
BTBD8	-	-	-	X	-	X
BTBD9	-	X	X	-	X	X
BTD	-	-	X	X	-	X
BTF3	-	-	-	X	-	X
BTF3L4	-	-	X	X	-	X
BTG1	-	-	X	X	-	X
BTG2	X	-	-	-	X	-
BTG3	X	-	-	-	X	-
BTG4	-	-	X	-	-	X
BTLA	X	-	X	-	X	X
BTN2A1	-	X	X	-	X	X
BTN2A2	-	-	X	-	-	X
BTN3A1	-	-	-	X	-	X
BTN3A2	-	-	X	X	-	X
BTN3A3	-	X	X	X	X	X
BTNL3	X	-	-	-	X	-
BTRC	-	-	X	X	-	X
BUB1	-	-	-	X	-	X
BUB1B	X	-	-	X	X	X
BUB3	-	-	X	X	-	X
BUD13	-	-	-	X	-	X
BUD31	-	-	-	X	-	X
BYSL	-	-	-	X	-	X
BZRAP1	-	-	X	-	-	X
BZW1	-	-	-	X	-	X
BZW2	-	-	X	X	-	X
C10orf107	-	-	X	-	-	X
C10orf11	-	X	-	-	X	-
C10orf111	-	-	-	X	-	X
C10orf112	-	-	X	-	-	X
C10orf114	-	X	-	-	X	-
C10orf12	X	-	X	-	X	X
C10orf120	-	X	-	-	X	-
C10orf125	X	-	-	-	X	-
C10orf129	X	-	X	-	X	X
C10orf137	-	-	-	X	-	X
C10orf140	-	-	X	X	-	X
C10orf25	-	-	-	X	-	X
C10orf28	-	-	-	X	-	X
C10orf32	-	-	-	X	-	X
C10orf40	X	-	-	-	X	-
C10orf46	X	-	X	X	X	X
C10orf47	-	X	-	-	X	-
C10orf58	X	-	-	-	X	-
C10orf67	X	-	-	-	X	-
C10orf76	-	-	-	X	-	X
C10orf81	-	-	X	-	-	X
C10orf88	-	-	-	X	-	X
C11orf1	-	-	-	X	-	X
C11orf10	-	-	-	X	-	X
C11orf2	-	-	-	X	-	X
C11orf24	-	-	X	X	-	X
C11orf30	-	-	X	X	-	X
C11orf31	X	-	-	-	X	-
C11orf42	-	X	-	-	X	-
C11orf46	-	-	-	X	-	X
C11orf48	-	-	X	X	-	X
C11orf49	-	-	X	X	-	X
C11orf51	-	-	-	X	-	X
C11orf53	X	-	-	-	X	-
C11orf54	-	-	-	X	-	X
C11orf57	X	-	-	X	X	X
C11orf58	-	X	-	X	X	X
C11orf61	-	X	X	-	X	X
C11orf65	X	-	-	X	X	X
C11orf67	X	-	-	X	X	X
C11orf68	-	-	-	X	-	X
C11orf70	-	X	-	-	X	-
C11orf71	-	-	-	X	-	X
C11orf72	-	-	-	X	-	X
C11orf73	-	-	X	X	-	X
C11orf82	-	-	X	-	-	X
C11orf83	-	-	-	X	-	X
C11orf88	-	X	-	-	X	-
C11orf92	-	X	-	-	X	-
C11orf93	-	X	-	-	X	-
C12orf11	-	X	X	-	X	X
C12orf12	X	X	-	-	X	-
C12orf24	-	-	-	X	-	X
C12orf26	-	-	-	X	-	X
C12orf35	-	-	X	X	-	X
C12orf4	-	-	X	X	-	X
C12orf40	-	-	X	-	-	X
C12orf41	-	-	-	X	-	X
C12orf42	X	-	-	-	X	-
C12orf43	-	X	-	-	X	-
C12orf44	-	-	-	X	-	X
C12orf48	-	-	X	X	-	X
C12orf49	-	-	X	X	-	X
C12orf5	X	-	-	X	X	X
C12orf50	-	X	-	-	X	-
C12orf52	-	-	-	X	-	X
C12orf57	-	-	-	X	-	X
C12orf59	-	-	X	-	-	X
C12orf60	-	X	-	X	X	X
C12orf62	-	-	-	X	-	X
C12orf65	-	-	-	X	-	X
C12orf66	X	-	-	-	X	-
C12orf73	-	-	-	X	-	X
C13orf15	-	-	X	-	-	X
C13orf26	-	X	-	-	X	-
C14orf1	-	-	-	X	-	X
C14orf101	X	X	X	X	X	X
C14orf102	X	-	-	X	X	X
C14orf105	X	-	-	-	X	-
C14orf119	-	-	-	X	-	X
C14orf126	-	-	-	X	-	X
C14orf129	-	-	-	X	-	X
C14orf133	-	-	-	X	-	X
C14orf135	-	-	X	X	-	X
C14orf142	-	-	-	X	-	X
C14orf159	-	-	X	-	-	X
C14orf162	X	-	-	-	X	-
C14orf166	-	-	X	X	-	X
C14orf167	-	-	-	X	-	X
C14orf178	X	-	-	-	X	-
C14orf19	-	-	X	-	-	X
C14orf2	-	-	-	X	-	X
C14orf21	-	-	-	X	-	X
C14orf28	-	-	-	X	-	X
C14orf33	-	-	-	X	-	X
C14orf38	-	X	-	-	X	-
C14orf39	X	X	-	-	X	-
C14orf43	-	X	X	X	X	X
C14orf48	-	-	X	-	-	X
C14orf80	-	-	-	X	-	X
C14orf93	-	-	X	-	-	X
C15orf23	-	-	-	X	-	X
C15orf24	-	-	-	X	-	X
C15orf26	-	-	X	-	-	X
C15orf27	X	-	-	-	X	-
C15orf29	-	-	-	X	-	X
C15orf33	-	-	-	X	-	X
C15orf39	X	-	-	-	X	-
C15orf40	X	-	-	X	X	X
C15orf41	-	X	-	-	X	-
C15orf42	-	-	-	X	-	X
C15orf43	X	-	-	-	X	-
C15orf44	X	-	-	X	X	X
C15orf53	-	-	-	X	-	X
C15orf54	X	-	-	-	X	-
C15orf61	-	X	-	-	X	-
C16orf46	-	-	-	X	-	X
C16orf5	-	-	-	X	-	X
C16orf52	-	-	X	-	-	X
C16orf53	-	-	-	X	-	X
C16orf54	-	-	-	X	-	X
C16orf58	-	-	-	X	-	X
C16orf61	-	-	X	X	-	X
C16orf62	-	-	-	X	-	X
C16orf70	-	-	X	-	-	X
C16orf72	-	-	-	X	-	X
C16orf80	X	-	X	X	X	X
C17orf100	-	-	-	X	-	X
C17orf101	X	-	-	-	X	-
C17orf103	-	-	-	X	-	X
C17orf39	-	-	-	X	-	X
C17orf42	-	-	-	X	-	X
C17orf48	-	-	-	X	-	X
C17orf53	-	-	-	X	-	X
C17orf56	-	-	-	X	-	X
C17orf58	X	-	-	-	X	-
C17orf59	-	-	X	-	-	X
C17orf61	-	-	-	X	-	X
C17orf62	-	-	-	X	-	X
C17orf65	-	-	-	X	-	X
C17orf67	-	-	X	X	-	X
C17orf72	-	X	X	-	X	X
C17orf75	X	-	X	X	X	X
C17orf76-AS1	-	-	-	X	-	X
C17orf80	-	-	-	X	-	X
C17orf81	-	-	-	X	-	X
C17orf87	X	-	-	-	X	-
C17orf97	X	-	-	-	X	-
C18orf1	-	-	X	-	-	X
C18orf19	-	-	-	X	-	X
C18orf21	-	-	-	X	-	X
C18orf25	-	-	X	X	-	X
C18orf26	-	X	-	-	X	-
C18orf32	-	-	X	X	-	X
C18orf34	-	X	-	-	X	-
C18orf45	-	-	X	-	-	X
C18orf54	-	X	-	X	X	X
C18orf55	-	-	-	X	-	X
C18orf62	-	X	-	-	X	-
C18orf8	-	-	X	-	-	X
C19orf20	-	-	-	X	-	X
C19orf21	-	X	-	-	X	-
C19orf25	-	-	-	X	-	X
C19orf28	-	-	-	X	-	X
C19orf29	-	-	-	X	-	X
C19orf39	-	-	-	X	-	X
C19orf40	-	-	-	X	-	X
C19orf44	-	-	-	X	-	X
C19orf48	-	-	-	X	-	X
C19orf50	-	-	-	X	-	X
C19orf52	-	-	-	X	-	X
C19orf53	-	-	-	X	-	X
C19orf54	-	-	-	X	-	X
C19orf55	-	-	-	X	-	X
C19orf56	-	-	X	X	-	X
C19orf6	X	-	-	X	X	X
C19orf60	X	-	-	X	X	X
C19orf73	X	-	-	X	X	X
C1D	-	-	-	X	-	X
C1GALT1C1	-	-	-	X	-	X
C1orf101	-	-	X	-	-	X
C1orf105	X	-	-	-	X	-
C1orf109	-	-	-	X	-	X
C1orf112	-	-	X	X	-	X
C1orf114	X	-	-	-	X	-
C1orf116	-	X	X	-	X	X
C1orf123	X	-	-	-	X	-
C1orf124	-	-	-	X	-	X
C1orf129	X	-	-	-	X	-
C1orf130	-	-	X	-	-	X
C1orf131	-	-	X	-	-	X
C1orf132	-	-	X	-	-	X
C1orf135	-	-	-	X	-	X
C1orf138	-	-	X	-	-	X
C1orf144	-	-	-	X	-	X
C1orf162	-	-	X	-	-	X
C1orf174	-	-	-	X	-	X
C1orf182	-	-	-	X	-	X
C1orf189	-	X	-	-	X	-
C1orf198	-	-	X	-	-	X
C1orf201	-	-	-	X	-	X
C1orf210	-	-	X	-	-	X
C1orf212	-	-	-	X	-	X
C1orf216	-	-	-	X	-	X
C1orf226	X	-	-	-	X	-
C1orf27	-	X	-	X	X	X
C1orf31	-	-	-	X	-	X
C1orf43	-	-	-	X	-	X
C1orf50	-	-	-	X	-	X
C1orf52	-	-	-	X	-	X
C1orf55	X	-	X	X	X	X
C1orf63	-	-	X	X	-	X
C1orf74	-	-	X	X	-	X
C1orf86	-	-	-	X	-	X
C1orf9	-	X	X	X	X	X
C1orf93	-	-	-	X	-	X
C1orf95	-	-	X	-	-	X
C1orf96	-	-	X	-	-	X
C1orf98	-	-	X	-	-	X
C1QBP	-	-	-	X	-	X
C1QTNF6	-	-	X	-	-	X
C1QTNF7	-	X	X	-	X	X
C1QTNF9	-	-	X	-	-	X
C2	-	-	X	-	-	X
C20orf106	X	-	-	-	X	-
C20orf11	-	-	X	X	-	X
C20orf111	-	-	-	X	-	X
C20orf112	-	-	X	-	-	X
C20orf152	-	-	X	-	-	X
C20orf165	X	-	-	-	X	-
C20orf177	-	-	-	X	-	X
C20orf194	-	X	X	-	X	X
C20orf196	X	-	X	X	X	X
C20orf24	-	-	-	X	-	X
C20orf26	X	-	-	X	X	X
C20orf29	-	-	X	-	-	X
C20orf30	-	-	-	X	-	X
C20orf4	-	-	-	X	-	X
C20orf43	X	-	-	X	X	X
C20orf7	-	-	-	X	-	X
C20orf72	-	X	X	X	X	X
C20orf94	-	-	X	X	-	X
C20orf96	-	-	X	X	-	X
C21orf116	-	-	X	-	-	X
C21orf128	-	X	-	-	X	-
C21orf2	-	-	-	X	-	X
C21orf33	X	-	X	X	X	X
C21orf49	-	-	-	X	-	X
C21orf59	-	-	-	X	-	X
C21orf62	X	-	-	-	X	-
C21orf67	-	X	-	X	X	X
C21orf91	-	-	X	X	-	X
C22orf13	-	-	-	X	-	X
C22orf32	X	-	-	X	X	X
C22orf34	-	-	-	X	-	X
C22orf40	-	-	-	X	-	X
C2CD2	-	-	-	X	-	X
C2CD3	-	-	-	X	-	X
C2orf15	-	X	-	-	X	-
C2orf16	-	X	-	-	X	-
C2orf28	-	-	X	X	-	X
C2orf29	-	-	X	X	-	X
C2orf40	-	-	X	-	-	X
C2orf42	-	-	X	X	-	X
C2orf43	-	-	X	X	-	X
C2orf44	-	-	-	X	-	X
C2orf47	-	-	-	X	-	X
C2orf48	X	X	X	-	X	X
C2orf49	-	-	-	X	-	X
C2orf50	-	-	-	X	-	X
C2orf56	-	-	-	X	-	X
C2orf61	-	X	X	-	X	X
C2orf62	X	-	-	-	X	-
C2orf63	-	-	-	X	-	X
C2orf68	-	-	-	X	-	X
C2orf73	-	X	-	-	X	-
C2orf74	X	-	-	-	X	-
C2orf76	-	-	-	X	-	X
C2orf89	-	-	-	X	-	X
C3AR1	-	X	X	X	X	X
C3orf17	-	X	-	X	X	X
C3orf18	-	-	X	-	-	X
C3orf19	X	-	-	X	X	X
C3orf21	-	-	-	X	-	X
C3orf25	-	-	X	-	-	X
C3orf26	-	X	X	X	X	X
C3orf36	X	X	-	-	X	-
C3orf37	-	X	-	-	X	-
C3orf38	-	-	-	X	-	X
C3orf43	-	-	X	-	-	X
C3orf54	X	X	-	-	X	-
C3orf55	-	X	-	-	X	-
C3orf58	-	-	-	X	-	X
C3orf62	X	-	-	-	X	-
C3orf77	X	-	-	-	X	-
C3orf79	X	-	-	-	X	-
C4BPA	-	-	X	-	-	X
C4BPB	X	-	X	-	X	X
C4orf11	-	X	-	-	X	-
C4orf14	-	-	X	X	-	X
C4orf21	-	-	X	X	-	X
C4orf22	-	-	X	-	-	X
C4orf27	-	-	-	X	-	X
C4orf29	-	-	-	X	-	X
C4orf3	-	-	-	X	-	X
C4orf32	-	-	X	-	-	X
C4orf34	X	-	X	-	X	X
C4orf36	-	X	-	-	X	-
C4orf37	-	X	-	X	X	X
C4orf41	-	-	-	X	-	X
C4orf42	X	-	-	-	X	-
C4orf43	-	-	-	X	-	X
C4orf45	X	-	-	-	X	-
C4orf46	-	-	-	X	-	X
C4orf47	X	X	-	-	X	-
C4orf7	X	-	-	-	X	-
C5	X	-	-	-	X	-
C5orf13	-	X	X	-	X	X
C5orf15	X	-	X	X	X	X
C5orf22	-	-	-	X	-	X
C5orf24	-	-	-	X	-	X
C5orf25	-	-	X	-	-	X
C5orf27	X	-	X	-	X	X
C5orf28	-	-	X	X	-	X
C5orf30	X	-	-	X	X	X
C5orf32	-	-	X	-	-	X
C5orf34	-	-	X	X	-	X
C5orf39	-	-	X	-	-	X
C5orf4	-	-	X	-	-	X
C5orf41	-	-	-	X	-	X
C5orf43	-	-	-	X	-	X
C5orf44	-	-	-	X	-	X
C5orf46	-	X	-	-	X	-
C5orf49	X	-	-	-	X	-
C5orf51	-	-	-	X	-	X
C5orf63	-	-	-	X	-	X
C6	-	X	-	-	X	-
C6orf100	-	-	X	-	-	X
C6orf103	-	-	X	-	-	X
C6orf105	-	-	X	-	-	X
C6orf106	-	-	X	X	-	X
C6orf115	-	-	X	-	-	X
C6orf120	X	-	-	-	X	-
C6orf124	X	-	X	-	X	X
C6orf130	X	-	-	-	X	-
C6orf141	-	X	-	-	X	-
C6orf162	-	-	-	X	-	X
C6orf165	X	-	-	-	X	-
C6orf168	X	-	-	-	X	-
C6orf170	X	X	X	X	X	X
C6orf174	X	-	X	X	X	X
C6orf183	-	-	X	-	-	X
C6orf186	-	-	X	-	-	X
C6orf191	-	-	X	X	-	X
C6orf192	-	-	X	X	-	X
C6orf203	X	-	-	X	X	X
C6orf204	-	X	X	X	X	X
C6orf211	-	-	X	X	-	X
C6orf225	-	-	-	X	-	X
C6orf226	-	-	-	X	-	X
C6orf47	-	-	X	-	-	X
C6orf48	-	-	X	X	-	X
C6orf52	-	-	-	X	-	X
C6orf58	-	X	-	-	X	-
C6orf62	-	-	X	X	-	X
C6orf64	-	-	X	X	-	X
C6orf70	-	-	-	X	-	X
C6orf72	X	-	-	X	X	X
C6orf81	X	-	-	-	X	-
C6orf89	-	-	X	X	-	X
C6orf94	X	-	-	-	X	-
C6orf97	X	-	X	-	X	X
C6orf99	-	-	-	X	-	X
C7orf10	-	-	X	X	-	X
C7orf11	-	-	-	X	-	X
C7orf23	X	X	X	X	X	X
C7orf25	X	-	X	-	X	X
C7orf26	-	-	-	X	-	X
C7orf28B	X	-	-	X	X	X
C7orf30	-	-	-	X	-	X
C7orf31	-	-	-	X	-	X
C7orf36	-	-	X	-	-	X
C7orf41	-	-	X	-	-	X
C7orf42	-	-	-	X	-	X
C7orf43	-	-	-	X	-	X
C7orf44	-	-	X	X	-	X
C7orf49	-	-	X	-	-	X
C7orf50	-	-	-	X	-	X
C7orf55	-	-	X	X	-	X
C7orf59	-	-	-	X	-	X
C7orf60	-	-	-	X	-	X
C7orf63	-	-	-	X	-	X
C7orf64	-	-	-	X	-	X
C7orf68	-	-	-	X	-	X
C7orf70	X	-	-	-	X	-
C8G	-	-	-	X	-	X
C8orf33	-	-	-	X	-	X
C8orf34	-	X	-	-	X	-
C8orf37	-	X	-	X	X	X
C8orf38	-	-	X	X	-	X
C8orf4	X	-	-	-	X	-
C8orf40	X	X	X	X	X	X
C8orf44	-	-	X	-	-	X
C8orf46	X	-	X	-	X	X
C8orf48	-	X	-	-	X	-
C8orf59	-	-	-	X	-	X
C8orf76	-	-	-	X	-	X
C8orf80	-	-	X	-	-	X
C9orf102	-	-	X	-	-	X
C9orf106	-	-	-	X	-	X
C9orf11	X	-	-	-	X	-
C9orf116	-	-	-	X	-	X
C9orf123	-	-	-	X	-	X
C9orf135	-	X	X	-	X	X
C9orf150	-	X	-	-	X	-
C9orf156	-	-	X	X	-	X
C9orf169	-	-	-	X	-	X
C9orf170	X	-	-	-	X	-
C9orf174	-	-	-	X	-	X
C9orf21	X	-	-	-	X	-
C9orf23	X	-	-	-	X	-
C9orf29	-	-	-	X	-	X
C9orf3	-	-	X	X	-	X
C9orf40	X	-	-	-	X	-
C9orf41	X	-	-	X	X	X
C9orf43	-	-	-	X	-	X
C9orf46	-	-	X	X	-	X
C9orf5	-	-	X	X	-	X
C9orf64	X	-	X	-	X	X
C9orf66	-	-	X	-	-	X
C9orf68	-	-	X	-	-	X
C9orf71	-	X	-	-	X	-
C9orf72	X	-	-	X	X	X
C9orf80	-	-	-	X	-	X
C9orf82	-	-	-	X	-	X
C9orf84	-	-	-	X	-	X
C9orf85	-	-	X	X	-	X
C9orf89	-	-	-	X	-	X
C9orf93	-	-	X	-	-	X
C9orf96	-	-	X	-	-	X
CA13	-	X	-	-	X	-
CA3	X	-	-	-	X	-
CA5B	-	-	X	-	-	X
CA5BP1	-	-	-	X	-	X
CA6	-	-	X	-	-	X
CAB39	-	-	X	-	-	X
CAB39L	-	X	-	X	X	X
CABIN1	X	-	-	X	X	X
CABLES1	X	-	-	-	X	-
CABLES2	-	-	-	X	-	X
CACNA1C	-	-	X	-	-	X
CACNA1D	-	-	X	-	-	X
CACNA1S	X	-	-	-	X	-
CACNA2D1	-	X	X	-	X	X
CACNA2D3	-	X	-	-	X	-
CACNB2	X	X	X	-	X	X
CACNB4	X	-	X	-	X	X
CACNG3	X	-	-	-	X	-
CACYBP	-	-	-	X	-	X
CAD	-	-	X	X	-	X
CADM1	X	-	X	-	X	X
CADM2	X	-	X	-	X	X
CADM3	-	X	-	-	X	-
CADPS	-	X	-	-	X	-
CAGE1	-	X	X	X	X	X
CALB1	X	-	-	-	X	-
CALCB	-	-	X	X	-	X
CALCOCO1	-	-	-	X	-	X
CALCOCO2	-	-	X	-	-	X
CALCP	-	-	X	-	-	X
CALCR	X	X	-	-	X	-
CALCRL	-	X	X	-	X	X
CALD1	X	-	-	-	X	-
CALM1	-	-	X	X	-	X
CALM2	X	-	X	X	X	X
CALM3	-	-	-	X	-	X
CALML3	-	-	X	-	-	X
CALR	-	-	-	X	-	X
CALR3	-	-	-	X	-	X
CALU	X	X	-	-	X	-
CAMK1D	-	-	X	-	-	X
CAMK2D	-	-	X	X	-	X
CAMK2G	-	-	-	X	-	X
CAMK4	-	X	X	-	X	X
CAMKMT	-	-	-	X	-	X
CAMLG	-	-	X	X	-	X
CAND1	-	-	-	X	-	X
CAND2	-	-	X	-	-	X
CANT1	-	-	-	X	-	X
CANX	-	X	-	-	X	-
CAP1	X	-	X	X	X	X
CAP2	-	X	X	-	X	X
CAPG	X	-	-	X	X	X
CAPN10	-	-	-	X	-	X
CAPNS1	-	-	-	X	-	X
CAPRIN1	X	-	-	-	X	-
CAPRIN2	-	-	-	X	-	X
CAPS2	-	-	-	X	-	X
CAPSL	X	-	-	-	X	-
CAPZA1	-	-	X	X	-	X
CAPZB	-	-	X	-	-	X
CARD8	-	-	X	X	-	X
CARM1	X	-	-	-	X	-
CARS	-	-	X	-	-	X
CASC1	-	-	-	X	-	X
CASC2	-	-	X	-	-	X
CASC4	X	-	X	X	X	X
CASC5	-	-	-	X	-	X
CASK	-	-	X	-	-	X
CASKIN2	-	-	-	X	-	X
CASP1	-	X	-	-	X	-
CASP10	-	-	X	X	-	X
CASP12	-	-	X	-	-	X
CASP2	-	-	X	-	-	X
CASP3	-	-	X	-	-	X
CASP4	-	X	X	X	X	X
CASP6	-	X	-	-	X	-
CASP8	-	-	X	X	-	X
CASP8AP2	-	-	-	X	-	X
CASP9	-	-	X	-	-	X
CASS4	-	X	-	-	X	-
CATSPERB	X	X	-	-	X	-
CATSPERG	-	-	-	X	-	X
CAV2	X	X	-	-	X	-
CBFB	-	X	X	-	X	X
CBL	-	-	X	-	-	X
CBLB	-	X	X	X	X	X
CBLL1	X	-	-	X	X	X
CBLN1	-	X	-	-	X	-
CBLN3	-	-	-	X	-	X
CBLN4	-	X	-	-	X	-
CBR1	-	-	X	-	-	X
CBR4	-	-	-	X	-	X
CBWD1	-	-	X	-	-	X
CBWD2	-	-	X	-	-	X
CBWD3	-	X	X	-	X	X
CBWD5	-	-	X	-	-	X
CBWD6	-	-	X	-	-	X
CBX2	-	-	X	-	-	X
CBX3	-	-	X	X	-	X
CBX5	-	-	-	X	-	X
CBX8	-	-	X	-	-	X
CCAR1	-	-	-	X	-	X
CCBL1	-	-	X	X	-	X
CCDC102B	-	-	X	-	-	X
CCDC103	-	-	-	X	-	X
CCDC104	X	X	X	X	X	X
CCDC107	-	-	-	X	-	X
CCDC109B	-	-	X	-	-	X
CCDC111	-	-	X	-	-	X
CCDC114	-	-	-	X	-	X
CCDC115	-	-	-	X	-	X
CCDC117	-	-	-	X	-	X
CCDC12	-	-	-	X	-	X
CCDC121	-	X	-	X	X	X
CCDC125	-	-	-	X	-	X
CCDC130	-	-	-	X	-	X
CCDC132	-	-	-	X	-	X
CCDC138	-	-	X	-	-	X
CCDC13-AS1	-	-	-	X	-	X
CCDC14	-	-	-	X	-	X
CCDC141	X	-	X	-	X	X
CCDC142	-	-	-	X	-	X
CCDC144B	X	-	-	X	X	X
CCDC144C	X	-	-	-	X	-
CCDC144NL	X	-	-	-	X	-
CCDC146	-	-	-	X	-	X
CCDC148	X	-	-	-	X	-
CCDC149	X	-	-	-	X	-
CCDC15	-	-	-	X	-	X
CCDC151	-	-	-	X	-	X
CCDC152	-	-	-	X	-	X
CCDC25	-	-	-	X	-	X
CCDC28A	X	-	-	X	X	X
CCDC3	X	-	X	-	X	X
CCDC30	-	-	-	X	-	X
CCDC34	-	-	-	X	-	X
CCDC38	-	-	-	X	-	X
CCDC41	-	-	X	-	-	X
CCDC43	-	-	-	X	-	X
CCDC47	-	-	-	X	-	X
CCDC50	-	X	X	X	X	X
CCDC53	-	-	X	-	-	X
CCDC56	-	X	-	-	X	-
CCDC57	-	-	-	X	-	X
CCDC58	-	-	X	X	-	X
CCDC59	X	-	-	X	X	X
CCDC6	-	-	X	-	-	X
CCDC61	-	-	-	X	-	X
CCDC64	-	-	X	X	-	X
CCDC64B	-	-	X	-	-	X
CCDC66	-	-	X	X	-	X
CCDC67	-	X	-	-	X	-
CCDC7	-	-	-	X	-	X
CCDC73	-	X	-	-	X	-
CCDC75	-	-	-	X	-	X
CCDC76	-	-	X	X	-	X
CCDC77	-	X	-	X	X	X
CCDC79	X	X	-	-	X	-
CCDC82	X	-	X	-	X	X
CCDC84	-	-	X	-	-	X
CCDC85C	-	-	-	X	-	X
CCDC86	-	-	-	X	-	X
CCDC88A	-	-	-	X	-	X
CCDC88B	-	-	-	X	-	X
CCDC88C	-	-	X	-	-	X
CCDC9	-	-	-	X	-	X
CCDC90B	X	-	X	X	X	X
CCDC91	-	-	X	-	-	X
CCDC94	-	-	X	X	-	X
CCDC97	-	-	X	X	-	X
CCHCR1	-	-	-	X	-	X
CCIN	X	-	-	-	X	-
CCKAR	X	-	-	-	X	-
CCL1	-	-	X	-	-	X
CCL13	-	-	X	-	-	X
CCL18	X	-	X	-	X	X
CCL20	X	X	-	-	X	-
CCL3	-	-	X	-	-	X
CCL3L1	-	-	X	-	-	X
CCL3L3	-	-	X	-	-	X
CCL4	-	-	X	-	-	X
CCL4L1	X	-	-	-	X	-
CCL4L2	X	-	-	-	X	-
CCL7	-	X	-	-	X	-
CCM2	X	X	X	X	X	X
CCNA2	X	X	X	X	X	X
CCNB2	-	-	-	X	-	X
CCNB3	-	-	X	X	-	X
CCNC	-	X	-	X	X	X
CCND2	-	-	X	-	-	X
CCND3	-	-	X	X	-	X
CCNDBP1	-	-	-	X	-	X
CCNE2	X	-	-	-	X	-
CCNG2	X	-	X	X	X	X
CCNH	-	-	-	X	-	X
CCNI	-	X	X	X	X	X
CCNJ	-	-	X	-	-	X
CCNK	-	-	X	X	-	X
CCNT1	X	-	-	X	X	X
CCNT2	-	-	X	X	-	X
CCNY	-	-	X	-	-	X
CCR1	-	-	X	-	-	X
CCR10	-	-	X	-	-	X
CCR2	-	-	X	-	-	X
CCR3	-	-	X	X	-	X
CCR4	-	-	X	X	-	X
CCR5	-	-	X	X	-	X
CCR6	-	-	X	-	-	X
CCR7	-	-	X	-	-	X
CCR9	-	-	X	-	-	X
CCRL2	-	-	X	X	-	X
CCRN4L	-	-	-	X	-	X
CCT3	-	-	-	X	-	X
CCT4	X	-	-	X	X	X
CCT5	-	-	-	X	-	X
CCT6B	-	-	-	X	-	X
CCT7	-	-	-	X	-	X
CCT8	-	-	-	X	-	X
CCZ1	-	-	-	X	-	X
CD101	-	-	-	X	-	X
CD109	-	-	X	-	-	X
CD163L1	-	X	X	-	X	X
CD164	-	X	X	X	X	X
CD177	X	-	-	-	X	-
CD180	-	-	X	-	-	X
CD1A	-	X	-	-	X	-
CD2	-	-	X	X	-	X
CD200R1	-	X	X	-	X	X
CD226	-	-	X	-	-	X
CD247	-	-	X	-	-	X
CD27	-	-	X	-	-	X
CD274	-	-	-	X	-	X
CD28	-	-	X	X	-	X
CD2AP	-	X	-	-	X	-
CD2BP2	-	-	-	X	-	X
CD300A	-	-	X	-	-	X
CD300LF	X	-	-	-	X	-
CD320	-	-	X	X	-	X
CD36	X	X	-	-	X	-
CD38	X	-	X	-	X	X
CD3E	-	-	X	X	-	X
CD3EAP	-	-	X	X	-	X
CD40LG	X	-	X	-	X	X
CD44	-	-	X	-	-	X
CD46	-	X	-	-	X	-
CD48	-	-	X	X	-	X
CD5	-	-	X	X	-	X
CD53	-	-	X	-	-	X
CD55	-	-	X	X	-	X
CD58	-	-	X	-	-	X
CD59	X	X	-	-	X	-
CD6	-	-	X	-	-	X
CD68	X	-	-	-	X	-
CD69	X	-	X	X	X	X
CD74	-	-	-	X	-	X
CD80	-	-	X	-	-	X
CD84	-	-	X	-	-	X
CD86	-	-	X	-	-	X
CD8A	-	-	X	-	-	X
CD96	X	-	X	X	X	X
CD97	-	-	-	X	-	X
CD99	-	-	X	-	-	X
CDC123	-	-	X	X	-	X
CDC14A	X	-	X	-	X	X
CDC14B	-	-	-	X	-	X
CDC16	-	-	-	X	-	X
CDC20B	-	-	X	-	-	X
CDC25B	-	-	X	-	-	X
CDC25C	-	X	X	X	X	X
CDC26	-	-	-	X	-	X
CDC27	-	-	X	-	-	X
CDC37L1	-	-	X	X	-	X
CDC40	-	-	-	X	-	X
CDC42	-	-	X	-	-	X
CDC42EP3	-	-	X	X	-	X
CDC42SE2	X	-	X	-	X	X
CDC45	-	-	-	X	-	X
CDC5L	-	-	-	X	-	X
CDC6	-	-	X	-	-	X
CDC7	-	-	X	-	-	X
CDC73	-	-	-	X	-	X
CDCA2	-	-	-	X	-	X
CDCA5	-	-	-	X	-	X
CDCA7	-	-	X	X	-	X
CDCA7L	-	X	X	-	X	X
CDCA8	-	-	-	X	-	X
CDCP1	-	-	X	-	-	X
CDH1	-	X	X	-	X	X
CDH10	X	X	-	-	X	-
CDH12	-	X	X	-	X	X
CDH13	-	-	X	-	-	X
CDH19	X	X	-	-	X	-
CDH2	-	-	X	-	-	X
CDH20	-	X	-	-	X	-
CDH4	-	-	X	-	-	X
CDIPT	-	-	-	X	-	X
CDK1	-	-	-	X	-	X
CDK11A	-	-	-	X	-	X
CDK12	-	-	-	X	-	X
CDK13	-	X	-	X	X	X
CDK16	-	-	-	X	-	X
CDK17	-	-	-	X	-	X
CDK19	-	-	-	X	-	X
CDK20	-	-	-	X	-	X
CDK5R1	-	-	X	-	-	X
CDK5RAP1	-	-	-	X	-	X
CDK5RAP2	-	-	-	X	-	X
CDK5RAP3	-	-	-	X	-	X
CDK6	X	X	X	-	X	X
CDK7	-	-	-	X	-	X
CDK8	-	-	-	X	-	X
CDKAL1	-	-	X	X	-	X
CDKL1	-	X	X	-	X	X
CDKL2	-	-	X	-	-	X
CDKL3	-	-	-	X	-	X
CDKL4	-	-	X	-	-	X
CDKN1B	-	X	X	X	X	X
CDKN2A	X	X	-	X	X	X
CDKN2AIP	-	X	X	X	X	X
CDKN2AIPNL	X	-	X	-	X	X
CDKN2AIPNLP2	-	-	-	X	-	X
CDKN2C	-	-	-	X	-	X
CDKN2D	-	-	-	X	-	X
CDKN3	-	-	X	X	-	X
CDNF	-	-	-	X	-	X
CDO1	X	X	X	-	X	X
CDON	-	-	-	X	-	X
CDR2	-	X	X	-	X	X
CDRT1	-	-	X	-	-	X
CDS2	-	-	-	X	-	X
CDV3	-	-	X	-	-	X
CDY1	X	-	-	-	X	-
CDY1B	X	-	-	-	X	-
CDYL	-	-	-	X	-	X
CDYL2	-	-	X	X	-	X
CEACAM21	-	-	X	X	-	X
CEACAM5	-	X	-	-	X	-
CEBPZ	-	-	-	X	-	X
CECR1	X	-	-	X	X	X
CENPA	-	-	-	X	-	X
CENPC1	-	X	X	-	X	X
CENPE	-	X	X	X	X	X
CENPF	-	-	X	X	-	X
CENPH	-	-	-	X	-	X
CENPI	X	-	-	-	X	-
CENPJ	-	-	-	X	-	X
CENPK	-	-	X	X	-	X
CENPL	-	-	-	X	-	X
CENPM	-	-	-	X	-	X
CENPN	-	-	X	X	-	X
CENPO	-	X	-	-	X	-
CENPP	-	-	X	X	-	X
CENPQ	-	-	-	X	-	X
CENPT	-	-	-	X	-	X
CENPW	-	-	-	X	-	X
CEP104	-	-	-	X	-	X
CEP120	-	X	-	X	X	X
CEP135	-	-	X	-	-	X
CEP152	X	-	-	X	X	X
CEP170	-	-	X	-	-	X
CEP19	-	-	-	X	-	X
CEP250	X	-	-	-	X	-
CEP290	-	X	-	X	X	X
CEP350	-	-	-	X	-	X
CEP44	-	-	-	X	-	X
CEP55	-	X	-	-	X	-
CEP57	-	-	-	X	-	X
CEP57L1	-	-	-	X	-	X
CEP63	-	-	X	X	-	X
CEP68	-	-	X	-	-	X
CEP70	-	X	-	-	X	-
CEP76	-	-	-	X	-	X
CEP78	-	-	-	X	-	X
CEP89	-	-	-	X	-	X
CERS5	-	-	-	X	-	X
CES3	X	-	X	-	X	X
CETN3	-	-	-	X	-	X
CETP	-	-	X	-	-	X
CFDP1	-	-	-	X	-	X
CFH	X	X	X	-	X	X
CFHR2	X	X	-	-	X	-
CFHR4	X	-	-	-	X	-
CFHR5	-	X	-	-	X	-
CFL1	-	-	X	-	-	X
CFL2	X	X	-	X	X	X
CFLAR	-	X	X	-	X	X
CFTR	X	-	-	-	X	-
CGGBP1	-	-	X	-	-	X
CGREF1	X	-	-	-	X	-
CGRRF1	-	X	-	X	X	X
CH25H	X	-	-	-	X	-
CHAC1	-	-	-	X	-	X
CHAC2	-	X	X	-	X	X
CHAF1B	X	-	-	-	X	-
CHAMP1	-	-	-	X	-	X
CHCHD2	-	-	-	X	-	X
CHCHD2P2	-	-	-	X	-	X
CHCHD3	-	X	-	X	X	X
CHCHD4	-	-	-	X	-	X
CHCHD5	-	-	X	X	-	X
CHCHD8	-	-	X	X	-	X
CHD1	-	-	X	-	-	X
CHD1L	-	-	-	X	-	X
CHD2	-	-	X	X	-	X
CHD3	X	-	-	-	X	-
CHD4	X	-	-	-	X	-
CHD5	-	-	X	-	-	X
CHD6	-	-	-	X	-	X
CHD7	-	-	X	-	-	X
CHD9	-	-	X	-	-	X
CHEK1	-	-	-	X	-	X
CHEK2	-	-	-	X	-	X
CHFR	-	-	-	X	-	X
CHI3L2	-	-	X	-	-	X
CHIC2	-	-	X	X	-	X
CHL1	X	-	-	-	X	-
CHM	-	X	-	X	X	X
CHMP2A	X	-	-	X	X	X
CHMP3	-	-	-	X	-	X
CHMP4B	-	-	-	X	-	X
CHMP4C	X	X	-	-	X	-
CHMP5	-	-	-	X	-	X
CHMP7	-	-	-	X	-	X
CHN1	X	-	-	-	X	-
CHN2	-	-	X	-	-	X
CHODL	X	X	-	-	X	-
CHORDC1	-	-	-	X	-	X
CHPF	-	-	-	X	-	X
CHPF2	-	X	-	-	X	-
CHRFAM7A	X	-	-	-	X	-
CHRM3	-	-	X	-	-	X
CHRM5	-	X	-	X	X	X
CHRNA4	-	-	X	-	-	X
CHRNA6	-	X	X	-	X	X
CHRNB2	X	-	-	-	X	-
CHRNB3	-	-	X	-	-	X
CHST11	-	-	X	-	-	X
CHST15	X	-	-	-	X	-
CHST4	X	-	-	-	X	-
CHST9	X	-	-	-	X	-
CHSY1	-	-	X	-	-	X
CHTOP	-	-	-	X	-	X
CHURC1	-	-	X	-	-	X
CHURC1-FNTB	-	-	-	X	-	X
CIAO1	-	-	-	X	-	X
CIB2	-	-	X	-	-	X
CIDEA	X	-	-	-	X	-
CIDECP	-	-	-	X	-	X
CIITA	-	X	X	X	X	X
CILP	-	-	X	-	-	X
CIR1	-	-	-	X	-	X
CISD1	-	-	-	X	-	X
CISD2	-	-	-	X	-	X
CISH	-	-	-	X	-	X
CIT	-	X	-	-	X	-
CITED2	-	-	X	X	-	X
CITED4	-	-	-	X	-	X
CKAP2	-	-	-	X	-	X
CKAP5	-	-	X	X	-	X
CKS1B	-	-	-	X	-	X
CKS2	-	-	-	X	-	X
CLASP1	-	-	X	X	-	X
CLCA2	-	-	X	-	-	X
CLCA3P	X	-	-	-	X	-
CLCC1	X	-	X	-	X	X
CLCN1	-	-	X	-	-	X
CLCN3	X	-	X	-	X	X
CLCN5	-	X	-	-	X	-
CLDN12	-	-	-	X	-	X
CLDN16	-	X	X	-	X	X
CLDN18	X	-	-	-	X	-
CLDN20	-	X	-	-	X	-
CLDN22	X	-	-	-	X	-
CLDN8	-	X	-	-	X	-
CLDND1	-	-	X	X	-	X
CLEC12B	-	X	-	-	X	-
CLEC16A	-	-	X	-	-	X
CLEC1A	-	-	X	-	-	X
CLEC1B	-	X	-	-	X	-
CLEC2A	-	X	X	-	X	X
CLEC2B	-	-	X	X	-	X
CLEC2D	-	-	X	X	-	X
CLEC4A	-	-	X	-	-	X
CLEC4D	X	-	-	-	X	-
CLEC4E	X	-	-	-	X	-
CLEC4G	-	X	-	-	X	-
CLEC6A	X	-	X	-	X	X
CLEC9A	-	X	X	-	X	X
CLECL1	-	-	X	-	-	X
CLIC1	-	-	-	X	-	X
CLIC2	-	-	X	-	-	X
CLIC4	-	X	-	-	X	-
CLIC5	X	X	X	-	X	X
CLINT1	X	X	X	-	X	X
CLIP3	-	X	-	-	X	-
CLIP4	-	-	X	-	-	X
CLK1	-	-	X	X	-	X
CLK3	-	-	-	X	-	X
CLK4	-	X	X	-	X	X
CLLU1	-	-	X	-	-	X
CLLU1OS	-	-	X	-	-	X
CLN3	-	-	-	X	-	X
CLN5	-	-	-	X	-	X
CLN8	-	-	X	-	-	X
CLNS1A	-	-	-	X	-	X
CLOCK	X	-	-	-	X	-
CLPB	-	-	-	X	-	X
CLPTM1	-	-	-	X	-	X
CLPX	-	-	X	X	-	X
CLRN1	-	X	-	-	X	-
CLTA	-	X	X	X	X	X
CLTC	X	X	X	X	X	X
CLUAP1	-	-	-	X	-	X
CLUL1	X	-	-	-	X	-
CLVS1	-	X	-	-	X	-
CLYBL	-	-	X	-	-	X
CMAHP	-	-	-	X	-	X
CMAS	X	-	-	-	X	-
CMPK1	-	-	-	X	-	X
CMPK2	-	-	-	X	-	X
CMTM3	-	-	-	X	-	X
CMTM6	-	-	X	-	-	X
CNBD1	-	X	-	-	X	-
CNBP	-	X	X	X	X	X
CNGA2	X	-	-	-	X	-
CNGB3	X	-	-	-	X	-
CNIH	-	-	X	X	-	X
CNIH4	-	-	X	X	-	X
CNKSR3	-	-	X	-	-	X
CNO	-	-	X	X	-	X
CNOT1	-	-	-	X	-	X
CNOT10	X	-	-	X	X	X
CNOT2	-	X	-	X	X	X
CNOT3	-	-	-	X	-	X
CNOT4	-	-	-	X	-	X
CNOT6	-	-	X	X	-	X
CNOT6L	-	X	X	-	X	X
CNOT7	-	-	-	X	-	X
CNOT8	-	-	X	X	-	X
CNPPD1	-	-	-	X	-	X
CNPY2	-	X	-	-	X	-
CNPY3	-	-	-	X	-	X
CNPY4	-	-	-	X	-	X
CNR1	-	X	X	-	X	X
CNRIP1	X	-	-	-	X	-
CNST	-	-	-	X	-	X
CNTF	-	X	-	-	X	-
CNTLN	X	-	-	-	X	-
CNTN4	-	-	X	-	-	X
CNTN6	X	X	-	-	X	-
CNTNAP1	-	-	X	-	-	X
CNTNAP3	-	X	X	-	X	X
CNTNAP3B	-	-	X	-	-	X
CNTNAP4	-	X	-	-	X	-
CNTRL	-	-	-	X	-	X
CNTROB	X	X	-	-	X	-
COA5	-	-	-	X	-	X
COASY	-	-	-	X	-	X
COBL	X	-	-	-	X	-
COBLL1	X	-	-	-	X	-
COCH	X	X	-	-	X	-
COG3	-	-	-	X	-	X
COG4	-	-	X	X	-	X
COG5	-	X	-	-	X	-
COG6	-	X	-	-	X	-
COG7	-	-	-	X	-	X
COG8	-	-	-	X	-	X
COIL	-	-	X	X	-	X
COL10A1	-	X	-	-	X	-
COL11A1	X	-	-	-	X	-
COL11A2	-	-	X	-	-	X
COL12A1	-	-	X	-	-	X
COL15A1	-	-	X	-	-	X
COL20A1	-	-	X	-	-	X
COL24A1	-	X	X	-	X	X
COL25A1	X	-	X	-	X	X
COL27A1	-	X	-	-	X	-
COL3A1	-	X	-	-	X	-
COL4A2	-	-	X	-	-	X
COL4A3BP	-	-	-	X	-	X
COL8A1	-	X	-	-	X	-
COLEC10	-	X	-	-	X	-
COLQ	-	-	X	-	-	X
COMMD1	-	-	-	X	-	X
COMMD10	X	X	-	-	X	-
COMMD2	-	-	-	X	-	X
COMMD3	-	X	X	-	X	X
COMMD6	-	-	-	X	-	X
COMMD7	-	-	X	-	-	X
COMMD8	-	-	-	X	-	X
COMMD9	-	-	-	X	-	X
COPA	X	-	-	X	X	X
COPB1	-	-	X	X	-	X
COPB2	-	-	-	X	-	X
COPE	-	-	-	X	-	X
COPG	-	-	-	X	-	X
COPS2	-	X	X	X	X	X
COPS3	X	-	X	X	X	X
COPS4	-	-	X	X	-	X
COPS5	-	-	-	X	-	X
COPS7A	-	-	-	X	-	X
COPS7B	-	-	-	X	-	X
COPS8	-	-	-	X	-	X
COPZ1	-	-	-	X	-	X
COPZ2	-	-	X	-	-	X
COQ10B	-	-	-	X	-	X
COQ2	-	-	-	X	-	X
COQ3	-	-	-	X	-	X
COQ4	-	-	X	X	-	X
COQ5	-	-	-	X	-	X
COQ6	-	-	-	X	-	X
COQ7	-	-	-	X	-	X
CORO1C	-	-	X	X	-	X
CORO2A	-	-	X	-	-	X
CORO2B	X	-	-	-	X	-
CORO7	-	-	X	-	-	X
COTL1	-	-	X	-	-	X
COX10	-	-	X	-	-	X
COX11	-	-	-	X	-	X
COX15	-	-	-	X	-	X
COX16	-	-	-	X	-	X
COX17	-	-	-	X	-	X
COX18	X	-	X	-	X	X
COX4I1	-	-	-	X	-	X
COX4NB	-	-	-	X	-	X
COX5B	-	-	-	X	-	X
COX6A1	-	-	-	X	-	X
COX6B1	-	-	-	X	-	X
COX6C	-	-	-	X	-	X
COX7A2	-	-	-	X	-	X
COX7A2L	-	-	-	X	-	X
COX7B	-	-	-	X	-	X
COX7B2	X	-	-	-	X	-
COX7C	-	-	-	X	-	X
COX8A	-	-	-	X	-	X
COX8C	-	X	X	-	X	X
CP	-	X	-	-	X	-
CPA3	-	X	-	-	X	-
CPA6	-	-	X	-	-	X
CPB2	-	-	X	-	-	X
CPE	-	-	X	-	-	X
CPEB1	-	-	X	-	-	X
CPEB2	-	X	-	-	X	-
CPEB3	-	-	X	-	-	X
CPEB4	-	-	X	X	-	X
CPLX4	-	X	-	-	X	-
CPM	X	X	-	-	X	-
CPNE1	X	X	X	X	X	X
CPNE8	-	-	X	-	-	X
CPO	-	X	-	-	X	-
CPOX	-	-	X	X	-	X
CPPED1	-	-	-	X	-	X
CPS1	-	-	X	-	-	X
CPSF1	-	-	-	X	-	X
CPSF2	-	-	-	X	-	X
CPSF3	-	-	-	X	-	X
CPSF4	-	-	-	X	-	X
CPSF6	-	-	X	-	-	X
CPSF7	-	-	-	X	-	X
CPVL	-	-	X	-	-	X
CPXM2	-	-	X	-	-	X
CR2	-	X	-	-	X	-
CRABP1	X	-	-	-	X	-
CRADD	X	X	X	X	X	X
CRAMP1L	-	-	-	X	-	X
CRB1	-	-	X	-	-	X
CRB2	-	-	X	-	-	X
CRBN	-	-	-	X	-	X
CREB1	-	-	X	-	-	X
CREB3	-	-	-	X	-	X
CREB3L2	-	-	X	X	-	X
CREB3L4	-	-	-	X	-	X
CREB5	-	X	X	-	X	X
CREBBP	X	-	X	-	X	X
CREBL2	-	-	-	X	-	X
CREBZF	-	-	-	X	-	X
CREG1	-	-	X	-	-	X
CREG2	-	X	-	-	X	-
CRELD1	-	-	-	X	-	X
CREM	-	-	X	X	-	X
CRH	-	X	-	-	X	-
CRIPT	-	-	-	X	-	X
CRISP3	X	-	-	-	X	-
CRISPLD1	-	X	-	-	X	-
CRKL	-	-	-	X	-	X
CRLF3	-	-	X	-	-	X
CRLS1	-	-	-	X	-	X
CROCC	-	-	X	-	-	X
CROT	-	-	-	X	-	X
CRP	X	-	-	-	X	-
CRTAM	-	-	X	-	-	X
CRTC2	-	-	-	X	-	X
CRTC3	-	-	X	-	-	X
CRY1	-	-	-	X	-	X
CRY2	-	-	-	X	-	X
CRYBA2	X	-	-	-	X	-
CRYGA	-	X	-	-	X	-
CRYL1	-	-	X	X	-	X
CRYZ	-	-	-	X	-	X
CRYZL1	-	-	-	X	-	X
CS	X	-	-	-	X	-
CSAD	-	-	X	X	-	X
CSDA	-	-	X	-	-	X
CSDE1	-	-	X	X	-	X
CSF1	-	-	-	X	-	X
CSF2RB	-	-	X	-	-	X
CSGALNACT1	-	X	-	-	X	-
CSMD3	-	X	X	-	X	X
CSN2	-	X	-	-	X	-
CSN3	-	X	-	-	X	-
CSNK1A1	-	-	X	X	-	X
CSNK1A1L	X	-	-	-	X	-
CSNK1E	-	-	X	-	-	X
CSNK1G3	-	-	-	X	-	X
CSNK2A1	-	-	-	X	-	X
CSNK2A1P	-	X	-	-	X	-
CSNK2B	-	-	X	X	-	X
CSPP1	-	-	X	-	-	X
CSRNP3	X	X	-	-	X	-
CSRP2	X	-	-	-	X	-
CSRP2BP	-	X	-	X	X	X
CST7	-	-	-	X	-	X
CSTA	-	X	-	-	X	-
CSTF1	-	-	-	X	-	X
CSTF2	-	-	-	X	-	X
CSTF2T	-	X	X	X	X	X
CSTF3	-	X	-	-	X	-
CSTL1	-	-	X	-	-	X
CTAG1A	X	-	-	-	X	-
CTAG1B	X	-	-	-	X	-
CTAGE1	X	-	-	-	X	-
CTAGE4	-	X	X	-	X	X
CTAGE5	-	-	X	X	-	X
CTBP1	X	-	-	-	X	-
CTBP2	X	-	-	-	X	-
CTCF	-	-	X	-	-	X
CTDNEP1	-	-	-	X	-	X
CTDP1	-	-	X	X	-	X
CTDSP1	-	-	-	X	-	X
CTDSP2	-	-	-	X	-	X
CTDSPL	X	-	-	-	X	-
CTDSPL2	-	-	X	X	-	X
CTGF	-	X	-	-	X	-
CTH	-	X	X	X	X	X
CTLA4	X	X	X	X	X	X
CTNNA2	-	X	-	-	X	-
CTNNA3	-	X	X	-	X	X
CTNNAL1	X	X	-	-	X	-
CTNNB1	-	-	X	X	-	X
CTNNBIP1	-	-	X	-	-	X
[truncated: 7,851 more rows]
